# Supplementary material for: A comparative meta-proteomic pipeline for the identification of plasmodesmata proteins and regulatory conditions in diverse plant species
Source: BMC Biol. 2022 Jun 2;20:128. doi: 10.1186/s12915-022-01331-1 (PMC9164936; doi:10.1186/s12915-022-01331-1)
Supplement: Supplementary file 1 — Additional file 1: Table S1. Arabidopsis thaliana proteins reported to localize at PD. Table S2. Plant species compatible with PIP1. List of plant species listed in both PANTHER16 and Ensembl Plant databases at the time of publication. Table S3. PANTHER16 subfamilies represented in experimental proteomes. Table S4. in silico PD proteome for poplar generated with PIP. Table S5. in silico PD proteome for A. thaliana generated with PIP1. Table S6. Genes identified in clusters 87 and 100 of the callose interactome shown in Fig. 3d. Table S7. Description of the microarrays used in this study. Table S8. in silico PD proteome for Medicago truncatula using PIP1. [file 12915_2022_1331_MOESM1_ESM.xlsx]

## Sheet: FRONT Page
Additional File 1
Table S1: Arabidopsis thaliana proteins reported to localize at PD
List of A. thaliana proteins reported to localize at PD at the time of publication. The columns show Gene ID, name, symbol, family and subfamily IDs (hmmpanther) and names (term) according to PANTHER16. The proteins are also classified according to identification in candidate lists/PIP1(A-D) and/or in A. thaliana PD experimental proteomes. Reference to the publication where PD localisation of the…
Table S2: Plant species compatible with PIP1. List of plant species listed in both PANTHER16 and Ensembl Plant databases at the time of publication.
Table S3: PANTHER16 subfamilies represented in experimental proteomes
The table shows subfamily ID and term according to PANTHER16 and the number of members of each subfamily (annotated in PANTHER16) identified in each of the four PD proteomes available (Brault et al., 2019; Fernandez-Calvino et al., 2011; Leijon et al., 2018 (PEF:PD enriched fraction); Park et al., 2017) [2-5]. The total number of instances in which this family is identified in experimental proteo…
Table S4: in silico PD proteome for poplar generated with PIP1
The table shows the proteomic output generated using PIP1 pipeline [43]. The PIP1 lists A-D are concatenated. The columns show gene ID, symbol, synonyms, and gene description according to the Ensembl database. Family and subfamily IDs (hmmpanther and hmmpanther_subfams), family and subfamily sizes, and names (term) according to PANTHER16 are also provided. Structural feature predictions (presence…
Table S5: in silico PD proteome for A. thaliana generated with PIP1
The table shows the proteomic output generated using PIP1 pipeline [43]. The PIP1 lists A-D are concatenated. The columns show gene ID, symbol, synonyms, and gene description according to the Ensembl database. Family and subfamily IDs (hmmpanther and hmmpanther_subfams), family and subfamily sizes, and names (term) according to PANTHER16 are also provided. Structural feature predictions (presence…
Table S6: Genes identified in clusters 87 and 100 of the callose interactome shown in Fig. 3d.
The table shows a list of genes identified in clusters 87 and 100 subnetwork of genes co-regulated with the callose metabolic enzyme BG_PPAP and PDCB1. The columns show Gene ID, symbol, name, family and subfamily IDs (hmmpanther) and names (term) according to PANTHER16. The genes are annotated according to identification in candidate lists/PIP1-A (purple) or PIP1-C (pink) and/or if they encode kn…
Table S7: Description of the microarrays used in this study
The table contains information on the microarrays used for interactome analysis in this study. Datasets were extracted from ArrayExpress [54]. The columns list the accession: experiment number, the plant specie object of study, experiment title, material used, type/name, condition for differential expression and the corresponding links for more information of how each experiment was conducted.
Table S8: in silico PD proteome for Medicago truncatula using PIP1
The table shows the proteomic output generated using PIP1 pipeline [43]. The columns show gene ID, symbol, and gene description according to the Ensembl database. PIP1 candidate lists A-D are concatenated. Structural feature predictions (presence/absence of GPI, SP, TM as described in Methods) and predicted localization ('S' = secreted, 'M' = mitochondrial, 'C' = chloroplastic according to Target…

## Sheet: S1- PD proteins A. thaliana
Supplemental table 1: Arabidopsis thaliana proteins reported to localize at PD
ensembl_gene_id	GENE-NAME	Symbol	hmmpanther	hmmpanther_subfams	FAMILY_TERM	SUBFAMILY_TERM	Candidate list/PIP1	In A. thaliana PD proteomes	Manuscript	Reference
AT2G43800	ACTIN-BINDING FH2 (FORMIN HOMOLOGY 2) FAMILY PROTEIN	FH2	PTHR23213	PTHR23213:SF368	FORMIN-RELATED	FORMIN-LIKE PROTEIN 2			Diao et al., (2018)	[6]
AT2G17390	ANKYRIN REPEAT-CONTAINING 2B	AKR2B	PTHR24203	PTHR24203:SF48	ANKYRIN REPEAT FAMILY PROTEIN	ANKYRIN REPEAT DOMAIN-CONTAINING PROTEIN 2B			Fridborg et al., (2003)	[7]
AT4G35450	ANKYRIN REPEAT-CONTAINING PROTEIN 2	AKR2	PTHR24203	PTHR24203:SF61	ANKYRIN REPEAT FAMILY PROTEIN	ANKYRIN REPEAT DOMAIN-CONTAINING PROTEIN 2A			Fridborg et al., (2003)	[7]
AT5G42100	BETA-1,3-GLUCANASE_PUTATIVE	AtBG_ppap	PTHR32227	PTHR32227:SF316	GLUCAN ENDO-1,3-BETA-GLUCOSIDASE BG1-RELATED-RELATED	GLUCAN ENDO-1,3-BETA-GLUCOSIDASE 10	A	TRUE	Sagi et al., (2005)	[8, 34]
AT1G74720	C2 CALCIUM/LIPID-BINDING PLANT PHOSPHORIBOSYLTRANSFERASE FAMILY PROTEIN	QUIRKY	PTHR45707	PTHR45707:SF2	C2 CALCIUM/LIPID-BINDING PLANT PHOSPHORIBOSYLTRANSFERASE FAMILY PROTEIN	PROTEIN QUIRKY	A	TRUE	Vaddepalli et al., (2014)	[9]
AT1G22610	C2 CALCIUM/LIPID-BINDING PLANT PHOSPHORIBOSYLTRANSFERASE FAMILY PROTEIN	C2_118	PTHR45707	PTHR45707:SF28	C2 CALCIUM/LIPID-BINDING PLANT PHOSPHORIBOSYLTRANSFERASE FAMILY PROTEIN	C2 CALCIUM/LIPID-BINDING PLANT PHOSPHORIBOSYLTRANSFERASE FAMILY PROTEIN	A	TRUE	Kraner et al., (2017)	[10]
AT1G22610	C2 CALCIUM/LIPID-BINDING PLANT PHOSPHORIBOSYLTRANSFERASE FAMILY PROTEIN	MTCP6	PTHR45707	PTHR45707:SF28	C2 CALCIUM/LIPID-BINDING PLANT PHOSPHORIBOSYLTRANSFERASE FAMILY PROTEIN	C2 CALCIUM/LIPID-BINDING PLANT PHOSPHORIBOSYLTRANSFERASE FAMILY PROTEIN	A	TRUE	Brault et al., (2018)	[5]
AT4G00700	C2 CALCIUM/LIPID-BINDING PLANT PHOSPHORIBOSYLTRANSFERASE FAMILY PROTEIN	MTCP9	PTHR45707	PTHR45707:SF7	C2 CALCIUM/LIPID-BINDING PLANT PHOSPHORIBOSYLTRANSFERASE FAMILY PROTEIN	C2 CALCIUM/LIPID-BINDING PLANT PHOSPHORIBOSYLTRANSFERASE FAMILY PROTEIN	A	TRUE	Brault et al., (2018)	[5]
AT5G06850	C2 CALCIUM/LIPID-BINDING PLANT PHOSPHORIBOSYLTRANSFERASE FAMILY PROTEIN	FT-INTERACTING PROTEIN 1 (MCTP1)	PTHR45707	PTHR45707:SF9	C2 CALCIUM/LIPID-BINDING PLANT PHOSPHORIBOSYLTRANSFERASE FAMILY PROTEIN	FT-INTERACTING PROTEIN 1			Liu et al., (2012)	[11]
AT3G16510	CALCIUM-DEPENDENT LIPID-BINDING (CALB DOMAIN) FAMILY PROTEIN	AtSRC2.2							Rodriguez et al., (2014)	[12]
AT1G51570	CALCIUM-DEPENDENT LIPID-BINDING (CALB DOMAIN) PLANT PHOSPHORIBOSYLTRANSFERASE FAMILY PROTEIN	C2_89	PTHR45707	PTHR45707:SF54	C2 CALCIUM/LIPID-BINDING PLANT PHOSPHORIBOSYLTRANSFERASE FAMILY PROTEIN	FT-INTERACTING PROTEIN 3-RELATED	A	TRUE	Kraner et al., (2017)	[10]
AT3G57880	CALCIUM-DEPENDENT LIPID-BINDING (CALB DOMAIN) PLANT PHOSPHORIBOSYLTRANSFERASE FAMILY PROTEIN	MCTP3	PTHR45707	PTHR45707:SF54	C2 CALCIUM/LIPID-BINDING PLANT PHOSPHORIBOSYLTRANSFERASE FAMILY PROTEIN	FT-INTERACTING PROTEIN 3-RELATED	A	TRUE	Brault et al., (2018)	[5]
AT5G13000	CALLOSE SYNTHASE 3	CALS2	PTHR12741	PTHR12741:SF48	LYST-INTERACTING PROTEIN LIP5 DOPAMINE RESPONSIVE PROTEIN DRG-1	CALLOSE SYNTHASE 3	A	TRUE	Vatén et al., (2011)	[13]
AT3G50770	CALMODULIN-LIKE 41	CML41	PTHR23050	PTHR23050:SF390	CALCIUM BINDING PROTEIN	CALCIUM-BINDING PROTEIN CML41-RELATED			Xu et al., (2017)	[14]
AT5G61790	CALNEXIN 1	CNX1	PTHR11073	PTHR11073:SF1	CALRETICULIN AND CALNEXIN	CALNEXIN 14D-RELATED	A	TRUE	Liu et al., (2017)	[15]
AT5G07340	CALRETICULIN FAMILY PROTEIN	CNX2	PTHR11073	PTHR11073:SF1	CALRETICULIN AND CALNEXIN	CALNEXIN 14D-RELATED	A		Liu et al., (2017)	[15]
AT4G28540	CASEIN KINASE I-LIKE 6	PAPK1	PTHR11909	PTHR11909:SF316	CASEIN KINASE-RELATED	CASEIN KINASE 1-LIKE PROTEIN 6			Lee et al., (2005)	[16]
AT3G59420	CRINKLY4	ACR4	PTHR47460	PTHR47460:SF1	SERINE/THREONINE-PROTEIN KINASE-LIKE PROTEIN ACR4	SERINE/THREONINE-PROTEIN KINASE-LIKE PROTEIN ACR4			Stahl et al., (2013)	[17]
AT1G70520	CYSTEINE-RICH RLK	CRK2	PTHR47973	PTHR47973:SF2	CYSTEINE-RICH RECEPTOR-LIKE PROTEIN KINASE 3	CYSTEINE-RICH RECEPTOR-LIKE PROTEIN KINASE 2	C	TRUE	Hunter et al., (2019)	[19]
AT3G25500	FORMIN HOMOLOGY 1	FH1	PTHR23213	PTHR23213:SF276	FORMIN-RELATED	FORMIN-LIKE PROTEIN 1			Diao et al., (2018)	[6]
AT1G09560	GERMIN-LIKE PROTEIN 5	PDGLP1	PTHR31238	PTHR31238:SF144	GERMIN-LIKE PROTEIN SUBFAMILY 3 MEMBER 3	GERMIN-LIKE PROTEIN SUBFAMILY 2 MEMBER 1	C		Ham et al., (2012)	[20]
AT1G02335	GERMIN-LIKE PROTEIN SUBFAMILY 2 MEMBER 2 PRECURSOR	PDGLP2	PTHR31238	PTHR31238:SF173	GERMIN-LIKE PROTEIN SUBFAMILY 3 MEMBER 3	GERMIN-LIKE PROTEIN SUBFAMILY 2 MEMBER 2			Ham et al., (2012)	[20]
AT5G08000	GLUCAN ENDO-1,3-BETA-GLUCOSIDASE-LIKE PROTEIN 3	PDCB2	PTHR31044	PTHR31044:SF25	BETA-1,3 GLUCANASE	PLASMODESMATA CALLOSE-BINDING PROTEIN 2			Simpson et al., (2009)	[18]
AT2G36850	GLUCAN SYNTHASE-LIKE	GSL8	PTHR12741	PTHR12741:SF67	LYST-INTERACTING PROTEIN LIP5 DOPAMINE RESPONSIVE PROTEIN DRG-1	CALLOSE SYNTHASE 10	A	TRUE	Saatian et al., (2018)	[21]
AT5G13000	GLUCAN SYNTHASE-LIKE 12	CalS3	PTHR12741	PTHR12741:SF48	LYST-INTERACTING PROTEIN LIP5 DOPAMINE RESPONSIVE PROTEIN DRG-1	CALLOSE SYNTHASE 3	A	TRUE	Vatén et al., (2011)	[13]
AT3G51740	INFLORESCENCE MERISTEM KINASE2	IMK2	PTHR48008	PTHR48008:SF2	LEUCINE-RICH REPEAT RECEPTOR-LIKE PROTEIN KINASE IMK3-RELATED	PROBABLY INACTIVE LEUCINE-RICH REPEAT RECEPTOR-LIKE PROTEIN KINASE IMK2	A	TRUE	Grison et al., (2019)	[22]
AT3G22790	KINASE INTERACTING (KIP1-LIKE) FAMILY PROTEIN	NET1A	PTHR32258	PTHR32258:SF6	PROTEIN NETWORKED 4A	PROTEIN NETWORKED 1A			Deeks et al., (2012)	[23]
AT3G49670	LEUCINE-RICH RECEPTOR-LIKE PROTEIN KINASE FAMILY PROTEIN	BAM2	PTHR48053	PTHR48053:SF77	LEUCINE RICH REPEAT FAMILY PROTEIN, EXPRESSED	LEUCINE-RICH REPEAT RECEPTOR-LIKE SERINE/THREONINE-PROTEIN KINASE BAM2	C		Rosas-Diaz et al., (2018)	[24]
AT5G65700	LEUCINE-RICH RECEPTOR-LIKE PROTEIN KINASE FAMILY PROTEIN	BAM1	PTHR48053	PTHR48053:SF107	LEUCINE RICH REPEAT FAMILY PROTEIN, EXPRESSED	LEUCINE-RICH REPEAT RECEPTOR-LIKE SERINE/THREONINE-PROTEIN KINASE BAM1			Rosas-Diaz et al., (2018)	[24]
AT1G75820	LEUCINE-RICH RECEPTOR-LIKE PROTEIN KINASE FAMILY PROTEIN	CLV1	PTHR48056	PTHR48056:SF44	LRR RECEPTOR-LIKE SERINE/THREONINE-PROTEIN KINASE-RELATED	RECEPTOR PROTEIN KINASE CLAVATA1			Stahl et al., (2013)	[17]
AT1G11130	LEUCINE-RICH REPEAT PROTEIN KINASE FAMILY PROTEIN	SUB	PTHR27001	PTHR27001:SF673	OS01G0253100 PROTEIN	PROTEIN STRUBBELIG	A	TRUE	Vaddepalli et al., (2014)	[9]
AT1G56145	LEUCINE-RICH REPEAT TRANSMEMBRANE PROTEIN KINASE	LRR-RK	PTHR27006	PTHR27006:SF175	PROMASTIGOTE SURFACE ANTIGEN PROTEIN PSA	pd	A	TRUE	Fernandez-Calvino et al., (2011)	[2]
AT2G17120	LYSM DOMAIN GPI-ANCHORED PROTEIN 2 PRECURSOR	LYM2	PTHR33734	PTHR33734:SF11	LYSM DOMAIN-CONTAINING GPI-ANCHORED PROTEIN 2	LYSM DOMAIN-CONTAINING GPI-ANCHORED PROTEIN 2	A	TRUE	Faulkner et al., (2013)	[25]
AT2G23770	LYSM-CONTAINING RECEPTOR-LIKE KINASE	LYK4	PTHR45927	PTHR45927:SF11	LYSM-DOMAIN RECEPTOR-LIKE KINASE-RELATED	LYSM DOMAIN RECEPTOR-LIKE KINASE 4			Cheval et al., (2020)	[27]
AT1G60870	MATERNAL EFFECT EMBRYO ARREST 9	MEE9	PTHR37707	PTHR37707:SF1	MATERNAL EFFECT EMBRYO ARREST 9	MATERNAL EFFECT EMBRYO ARREST 9			Kraner et al., (2017)	[10]
AT1G66250	O-GLYCOSYL HYDROLASES FAMILY 17 PROTEIN	PDBG3	PTHR32227	PTHR32227:SF52	GLUCAN ENDO-1,3-BETA-GLUCOSIDASE BG1-RELATED-RELATED	GLUCAN ENDO-1,3-BETA-GLUCOSIDASE 2	C	TRUE	Benitez-Alfonso et al., (2013)	[26]
AT3G13560	O-GLYCOSYL HYDROLASES FAMILY 17 PROTEIN (PDBG1)	pd	PTHR32227	PTHR32227:SF274	GLUCAN ENDO-1,3-BETA-GLUCOSIDASE BG1-RELATED-RELATED	GLUCAN ENDO-1,3-BETA-GLUCOSIDASE 4	C	TRUE	Benitez-Alfonso et al., (2013)	[26]
AT2G01630	O-GLYCOSYL HYDROLASES FAMILY 17 PROTEIN (PDBG2)	PDBG2	PTHR32227	PTHR32227:SF403	GLUCAN ENDO-1,3-BETA-GLUCOSIDASE BG1-RELATED-RELATED	GLUCAN ENDO-1,3-BETA-GLUCOSIDASE 3	C	TRUE	Benitez-Alfonso et al., (2013)	[26]
AT5G61130	PLASMODESMATA CALLOSE-BINDING PROTEIN 1	PDCB1	PTHR31044	PTHR31044:SF61	BETA-1,3 GLUCANASE	PLASMODESMATA CALLOSE-BINDING PROTEIN 1	C	TRUE	Simpson et al., (2009)	[18]
AT1G18650	PLASMODESMATA CALLOSE-BINDING PROTEIN 3	PDCB3	PTHR31044	PTHR31044:SF110	BETA-1,3 GLUCANASE	PLASMODESMATA CALLOSE-BINDING PROTEIN 3	A	TRUE	Simpson et al., (2009)	[18]
AT1G69295	PLASMODESMATA CALLOSE-BINDING PROTEIN 4	PDCB4	PTHR31044	PTHR31044:SF117	BETA-1,3 GLUCANASE	CARBOHYDRATE-BINDING X8 DOMAIN-CONTAINING PROTEIN-RELATED	C	TRUE	Simpson et al., (2009)	[18]
AT3G58100	PLASMODESMATA CALLOSE-BINDING PROTEIN 5	PDCB5	PTHR31044	PTHR31044:SF33	BETA-1,3 GLUCANASE	PLASMODESMATA CALLOSE-BINDING PROTEIN 5			Simpson et al., (2009)	[18]
AT5G43980	PLASMODESMATA-LOCATED PROTEIN 1	PDLP1	PTHR32080	PTHR32080:SF36	ANTIFUNGAL PROTEIN GINKBILOBIN-2-LIKE	PLASMODESMATA-LOCATED PROTEIN 1	A	TRUE	Thomas et al., (2008)	[28]
AT1G04520	PLASMODESMATA-LOCATED PROTEIN 2	PDLP2	PTHR32080	PTHR32080:SF60	ANTIFUNGAL PROTEIN GINKBILOBIN-2-LIKE	PLASMODESMATA-LOCATED PROTEIN 2	C	TRUE	Thomas et al., (2008)	[28]
AT2G33330	PLASMODESMATA-LOCATED PROTEIN 3	PDLP3	PTHR32080	PTHR32080:SF24	ANTIFUNGAL PROTEIN GINKBILOBIN-2-LIKE	PLASMODESMATA-LOCATED PROTEIN 3	C	TRUE	Thomas et al., (2008)	[28]
AT3G04370	PLASMODESMATA-LOCATED PROTEIN 4	PDLP4	PTHR32080	PTHR32080:SF6	ANTIFUNGAL PROTEIN GINKBILOBIN-2-LIKE	PLASMODESMATA-LOCATED PROTEIN 4			Thomas et al., (2008)	[28]
AT2G01660	PLASMODESMATA-LOCATED PROTEIN 6	PDLP6	PTHR32080	PTHR32080:SF31	ANTIFUNGAL PROTEIN GINKBILOBIN-2-LIKE	PLASMODESMATA-LOCATED PROTEIN 6	A	TRUE	Thomas et al., (2008)	[28]
AT5G37660	PLASMODESMATA-LOCATED PROTEIN 7	PDLP7	PTHR32080	PTHR32080:SF3	ANTIFUNGAL PROTEIN GINKBILOBIN-2-LIKE	PLASMODESMATA-LOCATED PROTEIN 7			Thomas et al., (2008)	[28]
AT3G60720	PLASMODESMATA-LOCATED PROTEIN 8	PDLP8	PTHR32080	PTHR32080:SF2	ANTIFUNGAL PROTEIN GINKBILOBIN-2-LIKE	PLASMODESMATA-LOCATED PROTEIN 8	C	TRUE	Thomas et al., (2008)	[28]
AT5G24010	PROTEIN KINASE SUPERFAMILY PROTEIN	AT5G24010	PTHR27003	PTHR27003:SF318	OS07G0166700 PROTEIN	PROTEIN KINASE DOMAIN-CONTAINING PROTEIN	C	TRUE	Fernandez-Calvino et al., (2011)	[2]
AT3G15480	PROTEIN OF UNKNOWN FUNCTION (DUF1218)	CKL6	PTHR31769	PTHR31769:SF66	OS07G0462200 PROTEIN-RELATED	BNAC05G37760D PROTEIN	C	TRUE	Fernandez-Calvino et al., (2011)	[2]
AT3G02880	QIĀN SHŎU KINASE	QSK1	PTHR48010	PTHR48010:SF32	OS05G0588300 PROTEIN	PROTEIN KINASE DOMAIN-CONTAINING PROTEIN	C	TRUE	Grison et al., (2019)	[22]
AT4G21380	RECEPTOR KINASE 3	ARK3	PTHR27002	PTHR27002:SF150	RECEPTOR-LIKE SERINE/THREONINE-PROTEIN KINASE SD1-8	RECEPTOR-LIKE SERINE/THREONINE-PROTEIN KINASE SD1-8	C	TRUE	Fernandez-Calvino et al., (2011)	[2]
AT1G70690	RECEPTOR-LIKE PROTEIN KINASE-RELATED FAMILY PROTEIN	PDLP5	PTHR32080	PTHR32080:SF59	ANTIFUNGAL PROTEIN GINKBILOBIN-2-LIKE	PLASMODESMATA-LOCATED PROTEIN 5			Thomas et al., (2008)	[28]
AT3G61260	REMORIN 2	REM1.2	PTHR31775	PTHR31775:SF31	OS02G0117200 PROTEIN	OS02G0642200 PROTEIN	B	TRUE	Huang et al., (2019)	[29]
AT1G64090	RETICULAN LIKE PROTEIN B3	RTNLB3	PTHR10994	PTHR10994:SF166	RETICULON	RETICULON-LIKE PROTEIN B3-RELATED	C	TRUE	Knox et al., (2015)	[30]
AT3G61560	RETICULON FAMILY PROTEIN	RTN6	PTHR10994	PTHR10994:SF147	RETICULON	RETICULON-LIKE PROTEIN B6	C	TRUE	Knox et al., (2015)	[30]
AT5G15650	REVERSIBLY GLYCOSYLATED POLYPEPTIDE 2	RGP2	PTHR31682	PTHR31682:SF24	UDP-ARABINOSE MUTASE	UDP-ARABINOPYRANOSE MUTASE 2			Epel et al., (1996)	[31]
AT2G20990	SYNAPTOTAGMIN A	SYTA	PTHR10774	PTHR10774:SF212	EXTENDED SYNAPTOTAGMIN-RELATED	CALCIUM-DEPENDENT LIPID-BINDING (CALB DOMAIN) FAMILY PROTEIN-RELATED	C	TRUE	Levy et al., (2015)	[32]
AT3G45600	TETRASPANIN3	TET3	PTHR32191	PTHR32191:SF46	TETRASPANIN-8-RELATED	TETRASPANIN-3	A	TRUE	Fernandez-Calvino et al., (2011)	[2]
AT3G60600	VESICLE ASSOCIATED PROTEIN	VAP27-1	PTHR10809	PTHR10809:SF117	VESICLE-ASSOCIATED MEMBRANE PROTEIN-ASSOCIATED PROTEIN	VESICLE-ASSOCIATED PROTEIN 1-1-RELATED			Wang et al., (2016)	[33]

## Sheet: S2- compatible PIP1 species
Supplemental table 2: Plant species compatible with PIP1. List of plant species listed in both PANTHER16 and Ensembl Plant databases at the time of publication.
Amborella trichopoda
Arabidopsis thaliana
Brachypodium distachyon
Brassica napus
Capsicum annuum
Chlamydomonas reinhardtii
Cucumis sativus
Glycine max
Helianthus annuus
Manihot esculenta
Medicago truncatula
Physcomitrella patens
Populus trichocarpa
Prunus persica
Selaginella moellendorffii
Setaria italica
Solanum lycopersicum
Solanum tuberosum
Sorghum bicolor
Triticum aestivum
Vitis vinifera
Zea mays

## Sheet: S3- subfamily counts
Supplemental table 3: PANTHER16 subfamilies represented in experimental proteomes
hmmpanther_subfams	SUBFAMILY_TERM	Brault et al., 2019	Fernandez-Calvino et al., 2011	Leijon et al., 2018 PEF	Park et al., 2017	Total
PTHR31356:SF59	L-ASCORBATE PEROXIDASE 1, CYTOSOLIC		8		1	9
PTHR23115:SF276	ELONGATION FACTOR 1-ALPHA 1-RELATED		6		1	7
PTHR45635:SF41	ADP,ATP CARRIER PROTEIN 1, MITOCHONDRIAL-RELATED		4	2	1	7
PTHR45707:SF54	FT-INTERACTING PROTEIN 3-RELATED	3	2	2		7
PTHR33107:SF5	KUNITZ TRYPSIN INHIBITOR 5			3	3	6
PTHR43327:SF31	HYPERSENSITIVE-INDUCED RESPONSE PROTEIN 2		6			6
PTHR10732:SF13	40S RIBOSOMAL PROTEIN S17-4		4	1		5
PTHR11002:SF56	BETA CARBONIC ANHYDRASE 2, CHLOROPLASTIC		5			5
PTHR11205:SF18	40S RIBOSOMAL PROTEIN S5		4	1		5
PTHR11627:SF42	FRUCTOSE-BISPHOSPHATE ALDOLASE 6, CYTOSOLIC		1	2	2	5
PTHR12861:SF3	TRANSLOCON-ASSOCIATED PROTEIN SUBUNIT BETA		4	1		5
PTHR13718:SF101	40S RIBOSOMAL PROTEIN S2-1-RELATED		4	1		5
PTHR21569:SF16	40S RIBOSOMAL PROTEIN S16		3	2		5
PTHR31692:SF4	EXPANSIN-LIKE A1-RELATED		3	2		5
PTHR32227:SF95	GLUCAN ENDO-1,3-BETA-D-GLUCOSIDASE-RELATED	1	2	2		5
PTHR32448:SF35	BERBERINE BRIDGE ENZYME-LIKE 26		1	4		5
PTHR10091:SF0	GALACTOSE MUTAROTASE			3	1	4
PTHR10292:SF1	CLATHRIN HEAVY CHAIN		2	1	1	4
PTHR10732:SF7	40S RIBOSOMAL PROTEIN S17-1-RELATED		4			4
PTHR10766:SF153	TRANSMEMBRANE 9 SUPERFAMILY MEMBER 4			4		4
PTHR10902:SF21	60S RIBOSOMAL PROTEIN L35A-1-RELATED		4			4
PTHR11119:SF112	NUCLEOBASE-ASCORBATE TRANSPORTER 6	1	1	2		4
PTHR11119:SF28	NUCLEOBASE-ASCORBATE TRANSPORTER 12	1	1	2		4
PTHR11119:SF50	NUCLEOBASE-ASCORBATE TRANSPORTER 7-RELATED	1	2	1		4
PTHR11822:SF21	ISOCITRATE DEHYDROGENASE [NADP], MITOCHONDRIAL		1	2	1	4
PTHR18860:SF101	14-3-3-LIKE PROTEIN GF14 NU-RELATED		1	2	1	4
PTHR19375:SF492	HEAT SHOCK 70 KDA PROTEIN BIP1-RELATED		2	2		4
PTHR21139:SF34	TRIOSEPHOSPHATE ISOMERASE, CYTOSOLIC		1	2	1	4
PTHR21649:SF118	CHLOROPHYLL A-B BINDING PROTEIN 1, CHLOROPLASTIC-RELATED		4			4
PTHR21649:SF89	CHLOROPHYLL A-B BINDING PROTEIN 6, CHLOROPLASTIC		4			4
PTHR27006:SF289	PROTEIN KINASE DOMAIN-CONTAINING PROTEIN			4		4
PTHR31414:SF15	TRANSMEMBRANE PROTEIN DDB_G0292058	1	1	2		4
PTHR31682:SF34	UDP-ARABINOPYRANOSE MUTASE 3		1	2	1	4
PTHR32191:SF46	TETRASPANIN-3	1	1	1	1	4
PTHR32227:SF20	GLUCAN ENDO-1,3-BETA-GLUCOSIDASE 6	1	1	1	1	4
PTHR33512:SF14	EXPRESSED PROTEIN		1	2	1	4
PTHR44372:SF1	ELONGATION FACTOR 1-GAMMA 1-RELATED		2	1	1	4
PTHR45631:SF68	PROTEIN KINASE DOMAIN-CONTAINING PROTEIN		3	1		4
PTHR45699:SF16	60S ACIDIC RIBOSOMAL PROTEIN P0-2-RELATED		2	2		4
PTHR45707:SF28	C2 CALCIUM/LIPID-BINDING PLANT PHOSPHORIBOSYLTRANSFERASE FAMILY PROTEIN	1	1	2		4
PTHR45839:SF7	SUCROSE SYNTHASE 1		1	2	1	4
PTHR47958:SF116	DEAD-BOX ATP-DEPENDENT RNA HELICASE 11-RELATED		4			4
PTHR48008:SF2	PROBABLY INACTIVE LEUCINE-RICH REPEAT RECEPTOR-LIKE PROTEIN KINASE IMK2	1	1	2		4
PTHR48024:SF22	GLYCINE-RICH RNA-BINDING PROTEIN 7		1	2	1	4
PTHR10052:SF54	60S RIBOSOMAL PROTEIN L18A-1-RELATED		3			3
PTHR10108:SF1141	METHYLTRANSFERASE PMT25-RELATED		1	2		3
PTHR10266:SF3	CYTOCHROME C1, HEME PROTEIN, MITOCHONDRIAL		1	2		3
PTHR10496:SF0	40S RIBOSOMAL PROTEIN S24		2		1	3
PTHR10502:SF104	ANNEXIN D1		1	1	1	3
PTHR10544:SF0	60S RIBOSOMAL PROTEIN L28		3			3
PTHR10683:SF31	TRANSALDOLASE		1	2		3
PTHR10759:SF5	60S RIBOSOMAL PROTEIN L34-1-RELATED		2	1		3
PTHR10766:SF110	TRANSMEMBRANE 9 SUPERFAMILY MEMBER 8-RELATED		1	2		3
PTHR10766:SF55	TRANSMEMBRANE 9 SUPERFAMILY MEMBER		1	2		3
PTHR10802:SF2	MITOCHONDRIAL IMPORT RECEPTOR SUBUNIT TOM40 HOMOLOG 1-RELATED		1	2		3
PTHR11028:SF0	V-TYPE PROTON ATPASE SUBUNIT D 1		2	1		3
PTHR11071:SF518	PEPTIDYL-PROLYL CIS-TRANS ISOMERASE CYP18-3-RELATED			2	1	3
PTHR11073:SF1	CALNEXIN 14D-RELATED		1	2		3
PTHR11073:SF2	CALRETICULIN-1		2	1		3
PTHR11119:SF29	NUCLEOBASE-ASCORBATE TRANSPORTER 3	1	1	1		3
PTHR11127:SF2	60S RIBOSOMAL PROTEIN L14		2	1		3
PTHR11406:SF23	PHOSPHOGLYCERATE KINASE 1, CHLOROPLASTIC-RELATED		1	2		3
PTHR11406:SF27	PHOSPHOGLYCERATE KINASE 3, CYTOSOLIC		1	2		3
PTHR11465:SF56	CATALASE-2		1	1	1	3
PTHR11528:SF105	HEAT SHOCK PROTEIN 90-2-RELATED		1	1	1	3
PTHR11528:SF97	ENDOPLASMIN		1	1	1	3
PTHR11545:SF20	60S RIBOSOMAL PROTEIN L13A-1-RELATED		3			3
PTHR11566:SF159	DYNAMIN-RELATED PROTEIN 1A		1	2		3
PTHR11566:SF21	DYNAMIN-1-LIKE PROTEIN		1	2		3
PTHR11566:SF210	DYNAMIN-2B		1	2		3
PTHR11588:SF48	TUBULIN ALPHA-1 CHAIN-RELATED		1	2		3
PTHR11632:SF51	SUCCINATE DEHYDROGENASE [UBIQUINONE] FLAVOPROTEIN SUBUNIT, MITOCHONDRIAL			2	1	3
PTHR11699:SF211	ALDEHYDE DEHYDROGENASE FAMILY 16 MEMBER A1		1	1	1	3
PTHR11709:SF270	MONOCOPPER OXIDASE-LIKE PROTEIN SKS2		1	2		3
PTHR11709:SF387	MULTICOPPER OXIDASE		1	2		3
PTHR11711:SF411	ADP-RIBOSYLATION FACTOR 2-B		3			3
PTHR11760:SF58	40S RIBOSOMAL PROTEIN S3-1-RELATED		3			3
PTHR11851:SF149	GH01077P		1	2		3
PTHR11937:SF493	ACTIN-1-RELATED		3			3
PTHR11964:SF61	S-ADENOSYLMETHIONINE SYNTHASE 3		2		1	3
PTHR12640:SF0	DOLICHYL-DIPHOSPHOOLIGOSACCHARIDE--PROTEIN GLYCOSYLTRANSFERASE SUBUNIT 2		1	2		3
PTHR12652:SF10	PEROXISOMAL MEMBRANE PROTEIN 11C-RELATED		1	2		3
PTHR12670:SF17	NEUTRAL CERAMIDASE 2	1	1	1		3
PTHR12702:SF1	EXOCYST COMPLEX COMPONENT SEC15B		1	2		3
PTHR12741:SF48	CALLOSE SYNTHASE 3	1	1	1		3
PTHR12741:SF67	CALLOSE SYNTHASE 10	1	1	1		3
PTHR13018:SF98	TO DEHYDRATION PROTEIN, PUTATIVE, EXPRESSED-RELATED	1	1	1		3
PTHR13683:SF710	PEPTIDASE A1 DOMAIN-CONTAINING PROTEIN			2	1	3
PTHR14154:SF3	MITOCHONDRIAL PYRUVATE CARRIER		3			3
PTHR18860:SF31	PROTEIN BMH1-RELATED		3			3
PTHR18860:SF95	14-3-3-LIKE PROTEIN GF14 PSI		2		1	3
PTHR18896:SF65	PHOSPHOLIPASE D BETA 1	1	1	1		3
PTHR19431:SF0	60S RIBOSOMAL PROTEIN L4		3			3
PTHR19432:SF81	SUCROSE TRANSPORT PROTEIN SUC1-RELATED	1	2			3
PTHR19877:SF1	EUKARYOTIC TRANSLATION INITIATION FACTOR 3 SUBUNIT I		3			3
PTHR19957:SF124	SYNTAXIN-71		1	2		3
PTHR22953:SF86	PURPLE ACID PHOSPHATASE 10		1	2		3
PTHR23115:SF277	ELONGATION FACTOR 1-ALPHA			3		3
PTHR24064:SF616	INORGANIC PHOSPHATE TRANSPORTER PHO84		1	2		3
PTHR27006:SF177	NON-SPECIFIC SERINE/THREONINE PROTEIN KINASE			3		3
PTHR31235:SF12	PEROXIDASE 12		1	2		3
PTHR31279:SF3	PROTEIN EXORDIUM-LIKE 2		1	2		3
PTHR31279:SF7	PROTEIN EXORDIUM-LIKE 3		1	1	1	3
PTHR31284:SF24	ACID PHOSPHATASE 1	1	1		1	3
PTHR31414:SF13	TRANSMEMBRANE PROTEIN	1	1	1		3
PTHR31415:SF51	LEA_2 DOMAIN-CONTAINING PROTEIN	1	1	1		3
PTHR31637:SF7	2,3-BISPHOSPHOGLYCERATE-INDEPENDENT PHOSPHOGLYCERATE MUTASE 2-RELATED		1	1	1	3
PTHR31652:SF0	LIMR FAMILY PROTEIN DDB_G0283707-RELATED		1	2		3
PTHR31707:SF219	PECTINESTERASE 1-RELATED		2	1		3
PTHR31775:SF31	OS02G0642200 PROTEIN		1	2		3
PTHR31852:SF2	LEA_2 DOMAIN-CONTAINING PROTEIN		1	2		3
PTHR31867:SF166	EXPANSIN-A4		1	2		3
PTHR32080:SF31	PLASMODESMATA-LOCATED PROTEIN 6	1	1	1		3
PTHR32093:SF120	LEUCINE-RICH REPEAT EXTENSIN-LIKE PROTEIN 3-RELATED		2	1		3
PTHR32191:SF14	PROTEIN TORNADO 2	1	1	1		3
PTHR32191:SF2	TETRASPANIN-7		1	2		3
PTHR32227:SF316	GLUCAN ENDO-1,3-BETA-GLUCOSIDASE 10	1	2			3
PTHR32429:SF8	RIBULOSE BISPHOSPHATE CARBOXYLASE/OXYGENASE ACTIVASE, CHLOROPLASTIC		1		2	3
PTHR32448:SF113	BERBERINE BRIDGE ENZYME-LIKE 18			3		3
PTHR33107:SF51	KUNITZ TYPE TRYPSIN INHIBITOR			3		3
PTHR43888:SF28	CHAPERONE PROTEIN DNAJ 2-RELATED		2		1	3
PTHR45081:SF1	EF HAND FAMILY PROTEIN, PUTATIVE, EXPRESSED-RELATED		1	2		3
PTHR45618:SF9	MITOCHONDRIAL DICARBOXYLATE/TRICARBOXYLATE TRANSPORTER DTC		1	2		3
PTHR45687:SF25	AQUAPORIN PIP2-1-RELATED		3			3
PTHR45707:SF17	C2 CALCIUM/LIPID-BINDING PLANT PHOSPHORIBOSYLTRANSFERASE FAMILY PROTEIN	1		1	1	3
PTHR45707:SF19	ANTHRANILATE PHOSPHORIBOSYLTRANSFERASE-LIKE PROTEIN	1	1	1		3
PTHR45707:SF7	C2 CALCIUM/LIPID-BINDING PLANT PHOSPHORIBOSYLTRANSFERASE FAMILY PROTEIN	1		2		3
PTHR45769:SF3	ADENOSINE KINASE		2	1		3
PTHR45863:SF2	SERINE/THREONINE-PROTEIN KINASE BSK7-RELATED		1	2		3
PTHR45974:SF49	PROTEIN KINASE DOMAIN-CONTAINING PROTEIN		1	2		3
PTHR46100:SF2	USP DOMAIN-CONTAINING PROTEIN		1	2		3
PTHR47052:SF3	C2 DOMAIN-CONTAINING PROTEIN	1	1	1		3
PTHR47293:SF71	PYK10-BINDING PROTEIN 1-RELATED		3			3
PTHR47981:SF4	RAS-RELATED PROTEIN RABG3F		1	2		3
PTHR47986:SF10	PROTEIN KINASE SUPERFAMILY PROTEIN-RELATED		1	2		3
PTHR48010:SF58	PROTEIN KINASE DOMAIN-CONTAINING PROTEIN		1	1	1	3
PTHR48010:SF59	PROTEIN KINASE DOMAIN-CONTAINING PROTEIN	1	1	1		3
PTHR48059:SF4	POLYGALACTURONASE INHIBITOR 1		1	2		3
PTHR10048:SF15	PHOSPHATIDYLINOSITOL 4-KINASE ALPHA-RELATED		1	1		2
PTHR10061:SF0	S-FORMYLGLUTATHIONE HYDROLASE			1	1	2
PTHR10108:SF1119	METHYLTRANSFERASE PMT2-RELATED			2		2
PTHR10108:SF1120	METHYLTRANSFERASE PMT8-RELATED			2		2
PTHR10114:SF14	60S RIBOSOMAL PROTEIN L36-1-RELATED		1	1		2
PTHR10134:SF32	CYTOCHROME B-C1 COMPLEX SUBUNIT RIESKE-1, MITOCHONDRIAL-RELATED		1	1		2
PTHR10137:SF0	V-TYPE PROTON ATPASE SUBUNIT C		1		1	2
PTHR10218:SF302	GUANINE NUCLEOTIDE-BINDING PROTEIN G(O) SUBUNIT ALPHA		1	1		2
PTHR10314:SF233	PALP DOMAIN-CONTAINING PROTEIN			2		2
PTHR10353:SF162	BETA-GLUCOSIDASE 21-RELATED		2			2
PTHR10369:SF35	60S RIBOSOMAL PROTEIN L36A			2		2
PTHR10426:SF57	PROTEIN STRICTOSIDINE SYNTHASE-LIKE 11-RELATED		2			2
PTHR10497:SF18	60S RIBOSOMAL PROTEIN L27-1-RELATED		1	1		2
PTHR10544:SF7	60S RIBOSOMAL PROTEIN L28-2		2			2
PTHR10552:SF6	U2 SMALL NUCLEAR RIBONUCLEOPROTEIN A'			2		2
PTHR10715:SF0	60S RIBOSOMAL PROTEIN L6		1	1		2
PTHR10774:SF190	C2 CALCIUM/LIPID-BINDING ENDONUCLEASE/EXONUCLEASE/PHOSPHATASE-RELATED		1	1		2
PTHR10792:SF1	TRASH DOMAIN-CONTAINING PROTEIN		1	1		2
PTHR10795:SF442	SUBTILISIN-LIKE PROTEASE SBT1.4-RELATED			2		2
PTHR10801:SF0	DELTA(24)-STEROL REDUCTASE		1	1		2
PTHR10830:SF0	DOLICHYL-DIPHOSPHOOLIGOSACCHARIDE--PROTEIN GLYCOSYLTRANSFERASE 48 KDA SUBUNIT		1	1		2
PTHR10836:SF112	GLYCERALDEHYDE-3-PHOSPHATE DEHYDROGENASE GAPC1, CYTOSOLIC-RELATED		1	1		2
PTHR10836:SF117	GLYCERALDEHYDE-3-PHOSPHATE DEHYDROGENASE			2		2
PTHR10857:SF106	NICOTINIC RECEPTOR-ASSOCIATED PROTEIN 1		1	1		2
PTHR10871:SF34	RIBOSOMAL PROTEIN S18, PUTATIVE-RELATED			2		2
PTHR10887:SF495	HELICASE SENATAXIN-RELATED		2			2
PTHR10926:SF60	ALA-INTERACTING SUBUNIT 3			2		2
PTHR10934:SF11	60S RIBOSOMAL PROTEIN L18-1-RELATED		1	1		2
PTHR10956:SF45	60S RIBOSOMAL PROTEIN L31-2-RELATED		2			2
PTHR10994:SF166	RETICULON-LIKE PROTEIN B3-RELATED		2			2
PTHR11071:SF467	PEPTIDYL-PROLYL CIS-TRANS ISOMERASE CYP20-1		1	1		2
PTHR11071:SF538	PEPTIDYL-PROLYL CIS-TRANS ISOMERASE CYP19-1-RELATED		2			2
PTHR11119:SF100	NUCLEOBASE-ASCORBATE TRANSPORTER 5	1	1			2
PTHR11119:SF3	LD30822P	1	1			2
PTHR11140:SF0	PRE-MRNA-PROCESSING-SPLICING FACTOR 8		2			2
PTHR11216:SF138	EH DOMAIN-CONTAINING PROTEIN 2	1	1			2
PTHR11216:SF31	AT21416P		1	1		2
PTHR11260:SF679	GLUTATHIONE TRANSFERASE GST 23-LIKE			2		2
PTHR11349:SF101	NUCLEOSIDE DIPHOSPHATE KINASE III, CHLOROPLASTIC/MITOCHONDRIAL		1	1		2
PTHR11349:SF105	NUCLEOSIDE DIPHOSPHATE KINASE 1		1		1	2
PTHR11363:SF16	60S RIBOSOMAL PROTEIN L3-1		1	1		2
PTHR11451:SF46	THREONYL-TRNA SYNTHETASE		1		1	2
PTHR11465:SF43	CATALASE-3		2			2
PTHR11493:SF47	SULFITE REDUCTASE [NADPH] SUBUNIT BETA		1	1		2
PTHR11502:SF20	40S RIBOSOMAL PROTEIN S6-1-RELATED		2			2
PTHR11540:SF46	MALATE DEHYDROGENASE, CHLOROPLASTIC		1	1		2
PTHR11540:SF58	MALATE DEHYDROGENASE 2, MITOCHONDRIAL			2		2
PTHR11566:SF151	DYNAMIN-RELATED PROTEIN 1E		1	1		2
PTHR11581:SF0	40S RIBOSOMAL PROTEIN S4-RELATED		1	1		2
PTHR11588:SF325	TUBULIN BETA-2 CHAIN		1	1		2
PTHR11588:SF399	TUBULIN ALPHA-6 CHAIN		1	1		2
PTHR11594:SF7	40S RIBOSOMAL PROTEIN S27-RELATED		1	1		2
PTHR11624:SF96	PYRUVATE DEHYDROGENASE E1 COMPONENT SUBUNIT BETA, MITOCHONDRIAL		1		1	2
PTHR11627:SF68	FRUCTOSE-BISPHOSPHATE ALDOLASE 1, CHLOROPLASTIC		2			2
PTHR11627:SF8	FRUCTOSE-BISPHOSPHATE ALDOLASE 3, CHLOROPLASTIC			1	1	2
PTHR11629:SF100	V-TYPE PROTON ATPASE SUBUNIT A			2		2
PTHR11629:SF102	V-TYPE PROTON ATPASE SUBUNIT A3		1		1	2
PTHR11629:SF63	V-TYPE PROTON ATPASE SUBUNIT A		1	1		2
PTHR11655:SF16	60S RIBOSOMAL PROTEIN L9			2		2
PTHR11661:SF28	60S RIBOSOMAL PROTEIN L12-3			2		2
PTHR11670:SF54	CITRATE HYDRO-LYASE		1	1		2
PTHR11670:SF62	ACONITATE HYDRATASE 1		1	1		2
PTHR11680:SF35	SERINE HYDROXYMETHYLTRANSFERASE 1		1	1		2
PTHR11686:SF34	GLUTATHIONE HYDROLASE 1-RELATED		1	1		2
PTHR11693:SF22	ATP SYNTHASE SUBUNIT GAMMA, MITOCHONDRIAL		2			2
PTHR11709:SF11	L-ASCORBATE OXIDASE HOMOLOG		1	1		2
PTHR11709:SF123	MONOCOPPER OXIDASE-LIKE PROTEIN SKU5		1	1		2
PTHR11709:SF267	MULTI-COPPER OXIDASE TYPE I FAMILY PROTEIN-RELATED		1	1		2
PTHR11709:SF422	MONOCOPPER OXIDASE-LIKE PROTEIN SKS1	1	1			2
PTHR11709:SF58	SKU5 SIMILAR 3	1	1			2
PTHR11710:SF0	40S RIBOSOMAL PROTEIN S19		2			2
PTHR11711:SF398	ADP-RIBOSYLATION FACTOR A1B		1	1		2
PTHR11730:SF6	AMMONIUM TRANSPORTER 1-RELATED		1	1		2
PTHR11739:SF33	CITRATE SYNTHASE 4, MITOCHONDRIAL		1		1	2
PTHR11743:SF23	MITOCHONDRIAL OUTER MEMBRANE PROTEIN PORIN 2-RELATED		1	1		2
PTHR11743:SF60	MITOCHONDRIAL OUTER MEMBRANE PROTEIN PORIN 1		1	1		2
PTHR11751:SF29	AMINOTRAN_1_2 DOMAIN-CONTAINING PROTEIN			1	1	2
PTHR11772:SF44	ASPARAGINE SYNTHETASE [GLUTAMINE-HYDROLYZING] 2		2			2
PTHR11776:SF0	ADENINE PHOSPHORIBOSYLTRANSFERASE 1, CHLOROPLASTIC		1	1		2
PTHR11787:SF19	GUANOSINE NUCLEOTIDE DIPHOSPHATE DISSOCIATION INHIBITOR 2		1		1	2
PTHR11802:SF113	CARBOXYPEPTIDASE Y			2		2
PTHR11811:SF25	6-PHOSPHOGLUCONATE DEHYDROGENASE, DECARBOXYLATING		1	1		2
PTHR11817:SF4	PYRUVATE KINASE		1		1	2
PTHR11830:SF36	40S RIBOSOMAL PROTEIN S3A-1-RELATED		2			2
PTHR11851:SF190	MITOCHONDRIAL-PROCESSING PEPTIDASE SUBUNIT ALPHA			2		2
PTHR11851:SF203	MITOCHONDRIAL-PROCESSING PEPTIDASE SUBUNIT ALPHA-1, MITOCHONDRIAL-RELATED		1	1		2
PTHR11885:SF25	40S RIBOSOMAL PROTEIN S13-1-RELATED		1	1		2
PTHR11902:SF47	BIFUNCTIONAL ENOLASE 2/TRANSCRIPTIONAL ACTIVATOR		1	1		2
PTHR11909:SF452	CASEIN KINASE 1-LIKE PROTEIN 1			2		2
PTHR11910:SF1	ATP SYNTHASE SUBUNIT O, MITOCHONDRIAL		1	1		2
PTHR11913:SF91	ACTIN-DEPOLYMERIZING FACTOR 3		2			2
PTHR12100:SF0	EXOCYST COMPLEX COMPONENT 5		1	1		2
PTHR12286:SF5	SACCHAROPINE DEHYDROGENASE-LIKE OXIDOREDUCTASE		1	1		2
PTHR12300:SF157	HVA22-LIKE PROTEIN C	1	1			2
PTHR12300:SF22	HVA22-LIKE PROTEIN A	1		1		2
PTHR12411:SF745	CYSTEINE PROTEASE RD21B-RELATED			1	1	2
PTHR12411:SF865	CYSTEINE PROTEINASE RD21A		1		1	2
PTHR12542:SF41	EXOCYST COMPLEX COMPONENT 7		1	1		2
PTHR12670:SF1	NEUTRAL CERAMIDASE-RELATED			2		2
PTHR12691:SF10	MEDIATOR OF RNA POLYMERASE II TRANSCRIPTION SUBUNIT 23		1	1		2
PTHR12713:SF28	V-TYPE PROTON ATPASE SUBUNIT G1		2			2
PTHR12741:SF59	CALLOSE SYNTHASE 1	1	1			2
PTHR12741:SF70	CALLOSE SYNTHASE 2-RELATED	1	1			2
PTHR12815:SF42	PROTEIN TOC75-3, CHLOROPLASTIC-RELATED		1	1		2
PTHR12924:SF0	TRANSLOCON-ASSOCIATED PROTEIN SUBUNIT ALPHA			2		2
PTHR12966:SF0	NADH DEHYDROGENASE [UBIQUINONE] 1 ALPHA SUBCOMPLEX SUBUNIT 13			2		2
PTHR12980:SF0	CYTOCHROME B-C1 COMPLEX SUBUNIT 9			2		2
PTHR13018:SF100	CSC1-LIKE PROTEIN ERD4		1	1		2
PTHR13043:SF1	EXOCYST COMPLEX COMPONENT 2		1	1		2
PTHR13301:SF183	CELLULOSE SYNTHASE-LIKE PROTEIN D5	1	1			2
PTHR13683:SF679	ASPARTYL PROTEASE FAMILY PROTEIN 2		1	1		2
PTHR13768:SF2	GAMMA-SOLUBLE NSF ATTACHMENT PROTEIN			2		2
PTHR13768:SF8	ALPHA-SOLUBLE NSF ATTACHMENT PROTEIN		1	1		2
PTHR13806:SF31	FLOTILLIN-2		1	1		2
PTHR13833:SF80	BNAC05G19030D PROTEIN	1	1			2
PTHR13871:SF99	THIOREDOXIN DOMAIN-CONTAINING PROTEIN			2		2
PTHR13872:SF45	DOLICHYL-DIPHOSPHOOLIGOSACCHARIDE--PROTEIN GLYCOSYLTRANSFERASE SUBUNIT STT3B			2		2
PTHR14146:SF0	EXOCYST COMPLEX COMPONENT 4		1	1		2
PTHR15184:SF60	ATP SYNTHASE SUBUNIT BETA, MITOCHONDRIAL			2		2
PTHR15838:SF3	PROTEIN PIGMENT DEFECTIVE 338, CHLOROPLASTIC		1	1		2
PTHR16092:SF14	SEC3-PIP2_BIND DOMAIN-CONTAINING PROTEIN-RELATED			2		2
PTHR18860:SF17	14-3-3 PROTEIN EPSILON			2		2
PTHR18896:SF86	PHOSPHOLIPASE D DELTA		2			2
PTHR19229:SF205	ABC TRANSPORTER A FAMILY MEMBER 2		1	1		2
PTHR19229:SF219	ABC TRANSPORTER A FAMILY MEMBER 9	1	1			2
PTHR19229:SF236	ABC TRANSPORTER A FAMILY MEMBER 10-RELATED	1	1			2
PTHR19375:SF390	HEAT SHOCK 70 KDA PROTEIN 1-RELATED		1	1		2
PTHR19375:SF469	TPR_REGION DOMAIN-CONTAINING PROTEIN			2		2
PTHR19855:SF11	RIBOSOME BIOGENESIS PROTEIN WDR12		2			2
PTHR19957:SF251	SYNTAXIN-RELATED PROTEIN KNOLLE		1	1		2
PTHR19957:SF307	SYNTAXIN-1A		1	1		2
PTHR19957:SF80	SYNTAXIN-121		1	1		2
PTHR20852:SF93	GLUTAMINE SYNTHETASE CYTOSOLIC ISOZYME 1-1		1	1		2
PTHR20981:SF6	60S RIBOSOMAL PROTEIN L21		2			2
PTHR21049:SF0	DOLICHYL-DIPHOSPHOOLIGOSACCHARIDE--PROTEIN GLYCOSYLTRANSFERASE SUBUNIT 1			2		2
PTHR21136:SF176	VESICLE-ASSOCIATED MEMBRANE PROTEIN 721		1	1		2
PTHR21136:SF188	V-SNARE COILED-COIL HOMOLOGY DOMAIN-CONTAINING PROTEIN-RELATED		2			2
PTHR21136:SF92	V-SNARE COILED-COIL HOMOLOGY DOMAIN-CONTAINING PROTEIN			2		2
PTHR21292:SF1	EXOCYST COMPLEX COMPONENT 3		1	1		2
PTHR21337:SF0	PHOSPHO-2-DEHYDRO-3-DEOXYHEPTONATE ALDOLASE		1		1	2
PTHR21371:SF1	KETOL-ACID REDUCTOISOMERASE, MITOCHONDRIAL		2			2
PTHR21562:SF51	PECTIN ACETYLESTERASE 11		1	1		2
PTHR21573:SF0	ER MEMBRANE PROTEIN COMPLEX SUBUNIT 1			2		2
PTHR21649:SF33	CHLOROPHYLL A-B BINDING PROTEIN 2.1, CHLOROPLASTIC-RELATED		2			2
PTHR21649:SF7	CHLOROPHYLL A-B BINDING PROTEIN 3, CHLOROPLASTIC		1	1		2
PTHR21649:SF71	CHLOROPHYLL A-B BINDING PROTEIN CP29.2, CHLOROPLASTIC		1		1	2
PTHR21713:SF36	NASCENT POLYPEPTIDE-ASSOCIATED COMPLEX SUBUNIT ALPHA-LIKE PROTEIN 1		1		1	2
PTHR22298:SF54	ENDOGLUCANASE 9		1	1		2
PTHR22595:SF143	BASIC ENDOCHITINASE B			1	1	2
PTHR22601:SF47	OLIGOPEPTIDE TRANSPORTER 3		1	1		2
PTHR22762:SF127	ALPHA-XYLOSIDASE 1-RELATED		2			2
PTHR22814:SF287	COPPER TRANSPORT PROTEIN ATX1			2		2
PTHR22814:SF302	HEAVY METAL-ASSOCIATED ISOPRENYLATED PLANT PROTEIN 26		1		1	2
PTHR22814:SF318	HEAVY METAL-ASSOCIATED ISOPRENYLATED PLANT PROTEIN 25	1	1			2
PTHR22912:SF151	DIHYDROLIPOYL DEHYDROGENASE, MITOCHONDRIAL			2		2
PTHR22924:SF39	NON-SYMBIOTIC HEMOGLOBIN 1		1	1		2
PTHR22936:SF79	RHOMBOID-LIKE PROTEIN 4	1	1			2
PTHR22936:SF86	RHOMBOID-LIKE PROTEIN 3	1	1			2
PTHR23050:SF214	CALCIUM-BINDING PROTEIN CML13-RELATED			2		2
PTHR23078:SF3	VESICLE-FUSING ATPASE		1	1		2
PTHR23127:SF0	H/ACA RIBONUCLEOPROTEIN COMPLEX SUBUNIT DKC1		1	1		2
PTHR23130:SF157	AUXIN-INDUCED IN ROOT CULTURES PROTEIN 12		1	1		2
PTHR23130:SF195	CYTOCHROME B561 AND DOMON DOMAIN-CONTAINING PROTEIN		1	1		2
PTHR23222:SF0	PROHIBITIN			2		2
PTHR23222:SF1	PROHIBITIN-2			2		2
PTHR23253:SF53	EUKARYOTIC TRANSLATION INITIATION FACTOR ISOFORM 4G-1		1	1		2
PTHR23309:SF36	PEROXISOMAL FATTY ACID BETA-OXIDATION MULTIFUNCTIONAL PROTEIN AIM1		1	1		2
PTHR23410:SF12	60S RIBOSOMAL PROTEIN L5		2			2
PTHR23420:SF0	ADENOSYLHOMOCYSTEINASE		1	1		2
PTHR23421:SF74	BETA-GALACTOSIDASE 1		1		1	2
PTHR23500:SF357	SUGAR TRANSPORT PROTEIN 13		1	1		2
PTHR24031:SF736	EUKARYOTIC INITIATION FACTOR 4A-1		2			2
PTHR24072:SF73	MITOCHONDRIAL RHO GTPASE		2			2
PTHR24092:SF175	PHOSPHOLIPID-TRANSPORTING ATPASE 9-RELATED			2		2
PTHR24092:SF19	PHOSPHOLIPID-TRANSPORTING ATPASE		1	1		2
PTHR24093:SF462	CALCIUM-TRANSPORTING ATPASE 11, PLASMA MEMBRANE-TYPE-RELATED		1	1		2
PTHR24093:SF492	CALCIUM-TRANSPORTING ATPASE 10, PLASMA MEMBRANE-TYPE		1	1		2
PTHR24209:SF25	PROTEIN DA1-RELATED 1	1			1	2
PTHR24221:SF567	ABC TRANSPORTER B FAMILY MEMBER 21			2		2
PTHR24349:SF243	PROTEIN KINASE DOMAIN-CONTAINING PROTEIN		1	1		2
PTHR24349:SF350	CALCIUM-DEPENDENT PROTEIN KINASE 21-RELATED		1	1		2
PTHR27001:SF673	PROTEIN STRUBBELIG	1	1			2
PTHR27001:SF773	PROTEIN STRUBBELIG-RECEPTOR FAMILY 1-RELATED	1	1			2
PTHR27002:SF851	RECEPTOR-LIKE SERINE/THREONINE-PROTEIN KINASE			2		2
PTHR27003:SF406	RECEPTOR-LIKE PROTEIN KINASE HERK 1		1	1		2
PTHR27003:SF41	RECEPTOR-LIKE PROTEIN KINASE THESEUS 1		1	1		2
PTHR27006:SF175	PROTEIN KINASE DOMAIN-CONTAINING PROTEIN		1	1		2
PTHR30239:SF0	ACETOLACTATE SYNTHASE SMALL SUBUNIT 2, CHLOROPLASTIC	1	1			2
PTHR30272:SF1	(3R)-HYDROXYMYRISTOYL-[ACYL-CARRIER-PROTEIN] DEHYDRATASE		1	1		2
PTHR30519:SF0	5-METHYLTETRAHYDROPTEROYLTRIGLUTAMATE--HOMOCYSTEINE METHYLTRANSFERASE		1	1		2
PTHR30523:SF33	PHOSPHOENOLPYRUVATE CARBOXYLASE			2		2
PTHR30546:SF3	NAD(P)H DEHYDROGENASE (QUINONE) FQR1-LIKE 2-RELATED			2		2
PTHR30546:SF41	NAD(P)H DEHYDROGENASE (QUINONE) FQR1-LIKE 1-RELATED		1		1	2
PTHR30546:SF45	NAD(P)H DEHYDROGENASE (QUINONE) FQR1			2		2
PTHR30603:SF18	OS01G0604700 PROTEIN		1	1		2
PTHR30620:SF91	BETA-D-GLUCOSIDE GLUCOHYDROLASE			2		2
PTHR31044:SF110	PLASMODESMATA CALLOSE-BINDING PROTEIN 3	1			1	2
PTHR31048:SF101	OSMOTIN-LIKE PROTEIN OSM34			1	1	2
PTHR31052:SF3	COBRA-LIKE PROTEIN 7		1	1		2
PTHR31234:SF2	LEA_2 DOMAIN-CONTAINING PROTEIN		1	1		2
PTHR31238:SF144	GERMIN-LIKE PROTEIN SUBFAMILY 2 MEMBER 1			2		2
PTHR31265:SF22	DUF642 DOMAIN-CONTAINING PROTEIN			2		2
PTHR31279:SF66	PHOSPHATE-RESPONSIVE 1 FAMILY PROTEIN			2		2
PTHR31280:SF16	GLS PROTEIN (DUF810)		1	1		2
PTHR31280:SF2	PROTEIN UNC-13 HOMOLOG		1	1		2
PTHR31288:SF5	PROTEIN MANNAN SYNTHESIS-RELATED 1			2		2
PTHR31356:SF36	L-ASCORBATE PEROXIDASE 3		1	1		2
PTHR31388:SF210	PEROXIDASE			2		2
PTHR31388:SF3	PEROXIDASE 72			2		2
PTHR31415:SF138	NDR1/HIN1-LIKE PROTEIN 3	1	1			2
PTHR31415:SF149	NDR1/HIN1-LIKE PROTEIN 1	1	1			2
PTHR31415:SF9	LEA_2 DOMAIN-CONTAINING PROTEIN	1	1			2
PTHR31415:SF96	NDR1/HIN1-LIKE PROTEIN 2	1	1			2
PTHR31459:SF2	OS03G0843300 PROTEIN		1		1	2
PTHR31503:SF36	SODIUM/CALCIUM EXCHANGER NCL		1	1		2
PTHR31515:SF2	TRANSMEMBRANE PROTEIN			2		2
PTHR31517:SF48	PEROXIDASE 16-RELATED		1	1		2
PTHR31618:SF1	MECHANOSENSITIVE ION CHANNEL PROTEIN 6		1	1		2
PTHR31682:SF4	UDP-ARABINOPYRANOSE MUTASE 5-RELATED	1	1			2
PTHR31682:SF5	UDP-ARABINOPYRANOSE MUTASE 1			2		2
PTHR31718:SF46	EMBRYO-SPECIFIC PROTEIN ATS3A		1		1	2
PTHR31731:SF1	AAI DOMAIN-CONTAINING PROTEIN		2			2
PTHR31731:SF77	LIPID TRANSFER PROTEIN EARLI 1-RELATED		1		1	2
PTHR31752:SF59	AUXIN EFFLUX CARRIER COMPONENT 1	1	1			2
PTHR31826:SF0	NICALIN		1	1		2
PTHR31852:SF0	NDR1/HIN1-LIKE PROTEIN 13	1	1			2
PTHR31852:SF122	LEA_2 DOMAIN-CONTAINING PROTEIN	1	1			2
PTHR31867:SF35	EXPANSIN-A1			1	1	2
PTHR31983:SF0	ENDO-1,3(4)-BETA-GLUCANASE 2		1	1		2
PTHR32080:SF36	PLASMODESMATA-LOCATED PROTEIN 1	1	1			2
PTHR32099:SF81	CYSTEINE-RICH RECEPTOR-LIKE PROTEIN KINASE 9-RELATED			2		2
PTHR32191:SF88	TETRASPANIN-8	1	1			2
PTHR32227:SF279	GLUCAN ENDO-1,3-BETA-GLUCOSIDASE 5	1	1			2
PTHR32227:SF294	GLUCAN ENDO-1,3-BETA-D-GLUCOSIDASE		1	1		2
PTHR32258:SF32	PROTEIN NETWORKED 1D		1	1		2
PTHR32285:SF71	PROTEIN TRICHOME BIREFRINGENCE-LIKE 39		1	1		2
PTHR32448:SF34	BERBERINE BRIDGE ENZYME-LIKE 19-RELATED		1	1		2
PTHR32499:SF17	FASCICLIN-LIKE ARABINOGALACTAN PROTEIN 17				2	2
PTHR33147:SF39	DEFENSIN-LIKE PROTEIN 1-RELATED		1		1	2
PTHR33178:SF3	STRESS-RESPONSE A/B BARREL DOMAIN-CONTAINING PROTEIN DABB1-RELATED		1	1		2
PTHR33180:SF7	PHOTOSYSTEM II CP43 REACTION CENTER PROTEIN		1		1	2
PTHR33322:SF3	BAG FAMILY MOLECULAR CHAPERONE REGULATOR 7		1	1		2
PTHR33355:SF12	WALL-ASSOCIATED RECEPTOR KINASE CARBOXY-TERMINAL PROTEIN	1		1		2
PTHR33734:SF11	LYSM DOMAIN-CONTAINING GPI-ANCHORED PROTEIN 2	1	1			2
PTHR33831:SF5	OS07G0102300 PROTEIN		2			2
PTHR34208:SF3	SUBFAMILY NOT NAMED			2		2
PTHR34284:SF1	FG-GAP REPEAT-CONTAINING PROTEIN			2		2
PTHR34358:SF2	OS03G0411600 PROTEIN			2		2
PTHR34549:SF2	PHOTOSYSTEM I REACTION CENTER SUBUNIT IV A, CHLOROPLASTIC-RELATED		2			2
PTHR42826:SF3	DICARBOXYLATE TRANSPORTER 1, CHLOROPLASTIC		1	1		2
PTHR42861:SF20	ATPASE 10, PLASMA MEMBRANE-TYPE		1	1		2
PTHR42861:SF31	PLASMA MEMBRANE ATPASE-RELATED		1	1		2
PTHR42908:SF10	ELONGATION FACTOR 2		1	1		2
PTHR43000:SF7	DTDP-D-GLUCOSE 4,6-DEHYDRATASE		1		1	2
PTHR43029:SF10	AMMONIUM TRANSPORTER MEP2		1	1		2
PTHR43150:SF2	ALDO_KET_RED DOMAIN-CONTAINING PROTEIN		1	1		2
PTHR43272:SF83	ACYL-COA SYNTHETASE LONG-CHAIN, ISOFORM J			2		2
PTHR43327:SF10	STOMATIN-LIKE PROTEIN 2, MITOCHONDRIAL		1	1		2
PTHR43327:SF11	HYPERSENSITIVE-INDUCED RESPONSE PROTEIN 4		1	1		2
PTHR43382:SF2	BIFUNCTIONAL GLUTAMATE/PROLINE--TRNA LIGASE		1	1		2
PTHR43389:SF13	V-TYPE PROTON ATPASE SUBUNIT B1		2			2
PTHR43511:SF4	UTP--GLUCOSE-1-PHOSPHATE URIDYLYLTRANSFERASE			1	1	2
PTHR43557:SF6	MONODEHYDROASCORBATE REDUCTASE, CHLOROPLASTIC/MITOCHONDRIAL		1	1		2
PTHR43607:SF1	V-TYPE PROTON ATPASE CATALYTIC SUBUNIT A		1	1		2
PTHR43625:SF40	PYRIDOXAL REDUCTASE-RELATED			2		2
PTHR43721:SF26	ELONGATION FACTOR TU, MITOCHONDRIAL		1	1		2
PTHR43880:SF26	ALCOHOL DEHYDROGENASE CLASS-P			2		2
PTHR44068:SF1	CYCLOARTENOL-C-24-METHYLTRANSFERASE		1	1		2
PTHR44419:SF7	PROTOCHLOROPHYLLIDE REDUCTASE B, CHLOROPLASTIC		2			2
PTHR44419:SF9	PROTOCHLOROPHYLLIDE REDUCTASE A, CHLOROPLASTIC				2	2
PTHR45639:SF4	HSC70CB, ISOFORM G		1	1		2
PTHR45642:SF35	GDSL ESTERASE/LIPASE APG				2	2
PTHR45648:SF72	GDSL ESTERASE/LIPASE 22-RELATED		2			2
PTHR45648:SF73	LIPASE_GDSL DOMAIN-CONTAINING PROTEIN				2	2
PTHR45649:SF26	OS04G0435100 PROTEIN			2		2
PTHR45671:SF10	PHOSPHATE CARRIER PROTEIN, MITOCHONDRIAL		1	1		2
PTHR45672:SF13	PROTEIN DISULFIDE-ISOMERASE LIKE 2-1			2		2
PTHR45687:SF19	AQUAPORIN PIP2-7-RELATED		1	1		2
PTHR45687:SF47	AQUAPORIN PIP1-1		2			2
PTHR45687:SF52	AQUAPORIN PIP2-5-RELATED			2		2
PTHR45707:SF14	C2 CALCIUM/LIPID-BINDING PLANT PHOSPHORIBOSYLTRANSFERASE FAMILY PROTEIN	1		1		2
PTHR45707:SF2	PROTEIN QUIRKY	1	1			2
PTHR45707:SF36	C2 CALCIUM/LIPID-BINDING PLANT PHOSPHORIBOSYLTRANSFERASE FAMILY PROTEIN	1	1			2
PTHR45727:SF2	NPC INTRACELLULAR CHOLESTEROL TRANSPORTER 1		1	1		2
PTHR45778:SF31	INACTIVE PURPLE ACID PHOSPHATASE 24-RELATED			1	1	2
PTHR45863:SF22	SERINE/THREONINE-PROTEIN KINASE BSK1		1	1		2
PTHR45868:SF64	HEAVY METAL-ASSOCIATED ISOPRENYLATED PLANT PROTEIN 33		1		1	2
PTHR45868:SF74	HEAVY METAL-ASSOCIATED ISOPRENYLATED PLANT PROTEIN 32			1	1	2
PTHR45898:SF14	TOM1-LIKE PROTEIN 4			2		2
PTHR45966:SF28	INACTIVE GDSL ESTERASE/LIPASE-LIKE PROTEIN 25		1	1		2
PTHR45966:SF4	GDSL ESTERASE/LIPASE 5			1	1	2
PTHR45987:SF16	50S RIBOSOMAL PROTEIN L12-1, CHLOROPLASTIC-RELATED		2			2
PTHR46044:SF11	NITRILASE 1-RELATED		2			2
PTHR46369:SF2	PROTEIN CELLULOSE SYNTHASE INTERACTIVE 1		1	1		2
PTHR46413:SF1	HEAVY METAL-ASSOCIATED ISOPRENYLATED PLANT PROTEIN 6			2		2
PTHR46413:SF2	HEAVY METAL-ASSOCIATED ISOPRENYLATED PLANT PROTEIN 3			2		2
PTHR46824:SF1	CALCIUM-BINDING PROTEIN CML49-RELATED			2		2
PTHR47005:SF5	HEAVY METAL TRANSPORT/DETOXIFICATION SUPERFAMILY PROTEIN			2		2
PTHR47293:SF7	JACALIN-RELATED LECTIN 34		2			2
PTHR47958:SF129	DEAD-BOX ATP-DEPENDENT RNA HELICASE 15-RELATED		2			2
PTHR47965:SF22	PEPTIDASE A1 DOMAIN-CONTAINING PROTEIN		1	1		2
PTHR47965:SF6	ASPARTIC PROTEINASE GIP1-RELATED			2		2
PTHR47966:SF51	CATHEPSIN E-RELATED		1		1	2
PTHR47980:SF24	IP08727P-RELATED			2		2
PTHR47982:SF35	PROLINE-RICH RECEPTOR-LIKE PROTEIN KINASE PERK1-RELATED		1	1		2
PTHR47983:SF19	PROTEIN KINASE DOMAIN-CONTAINING PROTEIN			2		2
PTHR47986:SF7	RECEPTOR-LIKE KINASE TMK3	1	1			2
PTHR48007:SF39	PROTEIN KINASE DOMAIN-CONTAINING PROTEIN			2		2
PTHR48010:SF55	PROTEIN KINASE DOMAIN-CONTAINING PROTEIN			1	1	2
PTHR48082:SF5	ATP SYNTHASE SUBUNIT ALPHA, CHLOROPLASTIC		1	1		2
PTHR10003:SF71	SUPEROXIDE DISMUTASE [CU-ZN]				1	1
PTHR10026:SF13	CYCLIN-L1		1			1
PTHR10064:SF16	60S RIBOSOMAL PROTEIN L22-2		1			1
PTHR10091:SF44	ALDOSE 1-EPIMERASE			1		1
PTHR10108:SF1059	METHYLTRANSFERASE PMT15-RELATED			1		1
PTHR10108:SF1130	METHYLTRANSFERASE PMT26-RELATED			1		1
PTHR10108:SF1152	METHYLTRANSFERASE PMT1-RELATED		1			1
PTHR10108:SF984	METHYLTRANSFERASE PMT21-RELATED			1		1
PTHR10121:SF0	COATOMER SUBUNIT DELTA		1			1
PTHR10145:SF6	TRANSCRIPTION ELONGATION FACTOR SPT6		1			1
PTHR10185:SF17	GM01519P-RELATED			1		1
PTHR10209:SF553	FE2OG DIOXYGENASE DOMAIN-CONTAINING PROTEIN		1			1
PTHR10209:SF793	2-OXOACID DEPENDENT DIOXYGENASE-RELATED		1			1
PTHR10210:SF34	RIBOSE-PHOSPHATE PYROPHOSPHOKINASE 4		1			1
PTHR10233:SF20	NAGB/RPIA/COA TRANSFERASE-LIKE SUPERFAMILY PROTEIN		1			1
PTHR10261:SF0	COATOMER SUBUNIT GAMMA-2		1			1
PTHR10263:SF5	V-TYPE PROTON ATPASE 16 KDA PROTEOLIPID SUBUNIT			1		1
PTHR10263:SF55	V-TYPE PROTON ATPASE SUBUNIT C''1-RELATED			1		1
PTHR10281:SF45	MEMBRANE STEROID-BINDING PROTEIN 2			1		1
PTHR10285:SF201	URIDINE-CYTIDINE KINASE D	1				1
PTHR10288:SF179	HETEROGENEOUS NUCLEAR RIBONUCLEOPROTEIN K			1		1
PTHR10291:SF0	DEHYDRODOLICHYL DIPHOSPHATE SYNTHASE 2			1		1
PTHR10314:SF80	BIFUNCTIONAL L-3-CYANOALANINE SYNTHASE/CYSTEINE SYNTHASE C1, MITOCHONDRIAL		1			1
PTHR10335:SF0	RRNA 2'-O-METHYLTRANSFERASE FIBRILLARIN 1-RELATED		1			1
PTHR10336:SF154	PHOSPHOINOSITIDE PHOSPHOLIPASE C 2		1			1
PTHR10350:SF6	NUCLEAR PORE COMPLEX PROTEIN NUP155		1			1
PTHR10353:SF179	BETA-D-GLUCOPYRANOSYL ABSCISATE BETA-GLUCOSIDASE		1			1
PTHR10353:SF218	MYROSINASE 1-RELATED		1			1
PTHR10353:SF237	BETA-GLUCOSIDASE 12-RELATED		1			1
PTHR10353:SF266	BETA-GLUCOSIDASE 23		1			1
PTHR10353:SF267	BETA-GLUCOSIDASE 33			1		1
PTHR10358:SF28	ENDOSULPHINE-RELATED			1		1
PTHR10366:SF405	BIFUNCTIONAL DTDP-4-DEHYDRORHAMNOSE 3,5-EPIMERASE/DTDP-4-DEHYDRORHAMNOSE REDUCTASE		1			1
PTHR10366:SF639	3BETA-HYDROXYSTEROID-DEHYDROGENASE/DECARBOXYLASE ISOFORM 3		1			1
PTHR10366:SF778	EPIMERASE DOMAIN-CONTAINING PROTEIN		1			1
PTHR10367:SF17	MRNA-CAPPING ENZYME		1			1
PTHR10394:SF27	40S RIBOSOMAL PROTEIN S8-1		1			1
PTHR10394:SF3	40S RIBOSOMAL PROTEIN S8				1	1
PTHR10412:SF11	MANNOSYL-OLIGOSACCHARIDE GLUCOSIDASE			1		1
PTHR10426:SF106	PROTEIN STRICTOSIDINE SYNTHASE-LIKE 3			1		1
PTHR10426:SF125	STR_SYNTH DOMAIN-CONTAINING PROTEIN	1				1
PTHR10426:SF69	PROTEIN STRICTOSIDINE SYNTHASE-LIKE 10		1			1
PTHR10430:SF8	PEROXIREDOXIN-2A-RELATED			1		1
PTHR10438:SF400	THIOREDOXIN H5		1			1
PTHR10438:SF410	THIOREDOXIN H3		1			1
PTHR10438:SF452	THIOREDOXIN H1				1	1
PTHR10457:SF7	GALACTOKINASE-RELATED		1			1
PTHR10484:SF183	HISTONE H4			1		1
PTHR10496:SF17	40S RIBOSOMAL PROTEIN S24			1		1
PTHR10502:SF102	ANNEXIN A7			1		1
PTHR10502:SF196	ANNEXIN D4		1			1
PTHR10502:SF220	ANNEXIN D2			1		1
PTHR10513:SF35	DEOXYADENOSINE KINASE		1			1
PTHR10529:SF367	AP-2 COMPLEX SUBUNIT MU			1		1
PTHR10537:SF3	DNA PRIMASE LARGE SUBUNIT		1			1
PTHR10540:SF26	26S PROTEASOME NON-ATPASE REGULATORY SUBUNIT 7 HOMOLOG A-RELATED				1	1
PTHR10543:SF89	CAROTENOID 9,10(9',10')-CLEAVAGE DIOXYGENASE 1		1			1
PTHR10578:SF114	(S)-2-HYDROXY-ACID OXIDASE GLO1		1			1
PTHR10579:SF128	E3 UBIQUITIN-PROTEIN LIGASE EDA40-RELATED		1			1
PTHR10585:SF87	ER LUMEN PROTEIN-RETAINING RECEPTOR			1		1
PTHR10602:SF0	EUKARYOTIC TRANSLATION INITIATION FACTOR 2 SUBUNIT 1			1		1
PTHR10612:SF34	APOLIPOPROTEIN D		1			1
PTHR10615:SF176	RING/FYVE/PHD-TYPE ZINC FINGER FAMILY PROTEIN		1			1
PTHR10615:SF190	PHD FINGER PROTEIN EHD3			1		1
PTHR10634:SF116	ZINC FINGER A20 AND AN1 DOMAIN-CONTAINING STRESS-ASSOCIATED PROTEIN 7		1			1
PTHR10635:SF0	COATOMER SUBUNIT BETA		1			1
PTHR10638:SF18	AMINE OXIDASE			1		1
PTHR10641:SF1170	TRANSCRIPTION FACTOR MYB122		1			1
PTHR10644:SF1	SPLICING FACTOR 3B SUBUNIT 3			1		1
PTHR10644:SF3	DNA DAMAGE-BINDING PROTEIN 1			1		1
PTHR10648:SF36	SERINE/THREONINE-PROTEIN PHOSPHATASE 2A 65 KDA REGULATORY SUBUNIT A BETA ISOFORM-RELATED			1		1
PTHR10657:SF35	PEPTIDYL-PROLYL CIS-TRANS ISOMERASE PIN1		1			1
PTHR10663:SF379	BREFELDIN A-INHIBITED GUANINE NUCLEOTIDE-EXCHANGE PROTEIN 2		1			1
PTHR10666:SF165	UBIQUITIN DOMAIN-CONTAINING PROTEIN			1		1
PTHR10666:SF360	UBIQUITIN-40S RIBOSOMAL PROTEIN S27A-1		1			1
PTHR10666:SF407	UBIQUITIN-40S RIBOSOMAL PROTEIN S27A			1		1
PTHR10678:SF2	26S PROTEASOME NON-ATPASE REGULATORY SUBUNIT 11		1			1
PTHR10687:SF2	SECRETORY CARRIER-ASSOCIATED MEMBRANE PROTEIN			1		1
PTHR10687:SF76	SECRETORY CARRIER-ASSOCIATED MEMBRANE PROTEIN 1			1		1
PTHR10688:SF3	PWWP DOMAIN-CONTAINING PROTEIN		1			1
PTHR10693:SF20	AT27578P		1			1
PTHR10694:SF38	LYSINE-SPECIFIC DEMETHYLASE REF6			1		1
PTHR10698:SF0	V-TYPE PROTON ATPASE SUBUNIT H		1			1
PTHR10701:SF0	SMALL NUCLEAR RIBONUCLEOPROTEIN-ASSOCIATED PROTEIN B'		1			1
PTHR10715:SF10	60S RIBOSOMAL PROTEIN L6-2-RELATED		1			1
PTHR10722:SF0	60S RIBOSOMAL PROTEIN L19		1			1
PTHR10724:SF7	30S RIBOSOMAL PROTEIN S1, CHLOROPLASTIC		1			1
PTHR10742:SF350	LYSINE-SPECIFIC HISTONE DEMETHYLASE 1B			1		1
PTHR10744:SF9	40S RIBOSOMAL PROTEIN S11		1			1
PTHR10745:SF0	GLYCINE--TRNA LIGASE		1			1
PTHR10758:SF2	26S PROTEASOME NON-ATPASE REGULATORY SUBUNIT 3		1			1
PTHR10766:SF111	TRANSMEMBRANE 9 SUPERFAMILY MEMBER 6-RELATED			1		1
PTHR10766:SF123	TRANSMEMBRANE 9 SUPERFAMILY MEMBER 3		1			1
PTHR10766:SF138	TRANSMEMBRANE 9 SUPERFAMILY MEMBER 11			1		1
PTHR10766:SF155	TRANSMEMBRANE 9 SUPERFAMILY MEMBER 1			1		1
PTHR10768:SF16	60S RIBOSOMAL PROTEIN L37-1-RELATED		1			1
PTHR10774:SF149	SYNAPTOTAGMIN-5		1			1
PTHR10774:SF192	PUTATIVE-RELATED			1		1
PTHR10774:SF212	CALCIUM-DEPENDENT LIPID-BINDING (CALB DOMAIN) FAMILY PROTEIN-RELATED		1			1
PTHR10795:SF322	SUBTILISIN-LIKE PROTEASE SBT1.3			1		1
PTHR10795:SF335	SUBTILISIN-LIKE PROTEASE SBT1.8		1			1
PTHR10795:SF606	SUBTILISIN-LIKE PROTEASE SBT2.1		1			1
PTHR10799:SF814	B-TFIID TATA-BOX-BINDING PROTEIN-ASSOCIATED FACTOR 1		1			1
PTHR10799:SF978	ATP-DEPENDENT HELICASE BRM		1			1
PTHR10806:SF35	SIGNAL PEPTIDASE I			1		1
PTHR10809:SF58	VESICLE-ASSOCIATED PROTEIN 4-2			1		1
PTHR10855:SF1	26S PROTEASOME NON-ATPASE REGULATORY SUBUNIT 12		1			1
PTHR10857:SF129	DCD (DEVELOPMENT AND CELL DEATH) DOMAIN PROTEIN-RELATED		1			1
PTHR10869:SF123	PROLYL 4-HYDROXYLASE 6-RELATED			1		1
PTHR10869:SF157	FE2OG DIOXYGENASE DOMAIN-CONTAINING PROTEIN			1		1
PTHR10869:SF194	PROLYL 4-HYDROXYLASE 4-RELATED			1		1
PTHR10871:SF36	40S RIBOSOMAL PROTEIN S18		1			1
PTHR10885:SF17	ISOPENTENYL-DIPHOSPHATE DELTA-ISOMERASE II, CHLOROPLASTIC			1		1
PTHR10887:SF364	REGULATOR OF NONSENSE TRANSCRIPTS 1		1			1
PTHR10894:SF0	NUCLEOLAR PROTEIN 56		1			1
PTHR10894:SF32	NUCLEOLAR PROTEIN 5-1-RELATED		1			1
PTHR10906:SF33	PLUG_TRANSLOCON DOMAIN-CONTAINING PROTEIN		1			1
PTHR10909:SF250	PEROXISOMAL ACYL-COENZYME A OXIDASE 1		1			1
PTHR10943:SF16	26S PROTEASOME NON-ATPASE REGULATORY SUBUNIT 2 HOMOLOG A-RELATED		1			1
PTHR10943:SF2	26S PROTEASOME NON-ATPASE REGULATORY SUBUNIT 1				1	1
PTHR10953:SF215	UBIQUITIN-ACTIVATING ENZYME E1 1		1			1
PTHR10953:SF5	SUMO-ACTIVATING ENZYME SUBUNIT 2		1			1
PTHR10972:SF164	OXYSTEROL-BINDING PROTEIN-RELATED PROTEIN 3A-LIKE			1		1
PTHR10984:SF76	PROTEIN DISULFIDE-ISOMERASE 5-4	1				1
PTHR10986:SF12	39S RIBOSOMAL PROTEIN L20, MITOCHONDRIAL		1			1
PTHR10992:SF1002	AB HYDROLASE-1 DOMAIN-CONTAINING PROTEIN			1		1
PTHR10994:SF144	RETICULON-LIKE PROTEIN			1		1
PTHR10994:SF147	RETICULON-LIKE PROTEIN B6		1			1
PTHR10994:SF153	RETICULON-LIKE PROTEIN B5			1		1
PTHR10994:SF173	RETICULON-LIKE PROTEIN B8			1		1
PTHR10997:SF8	EXPORTIN-2		1			1
PTHR11017:SF228	ADP-RIBOSYL CYCLASE/CYCLIC ADP-RIBOSE HYDROLASE-RELATED		1			1
PTHR11017:SF251	ADP-RIBOSYL CYCLASE/CYCLIC ADP-RIBOSE HYDROLASE		1			1
PTHR11017:SF385	ADP-RIBOSYL CYCLASE/CYCLIC ADP-RIBOSE HYDROLASE		1			1
PTHR11040:SF137	SOLUTE CARRIER FAMILY 39 MEMBER 3-RELATED			1		1
PTHR11040:SF140	ZINC TRANSPORTER 11			1		1
PTHR11055:SF39	ATP SULFURYLASE 4, CHLOROPLASTIC		1			1
PTHR11055:SF46	ATP SULFURYLASE 1, CHLOROPLASTIC		1			1
PTHR11062:SF210	EXOSTOSIN DOMAIN-CONTAINING PROTEIN		1			1
PTHR11062:SF216	EXOSTOSIN DOMAIN-CONTAINING PROTEIN		1			1
PTHR11063:SF8	DELTA-1-PYRROLINE-5-CARBOXYLATE SYNTHASE		1			1
PTHR11071:SF471	PEPTIDYL-PROLYL CIS-TRANS ISOMERASE D			1		1
PTHR11073:SF6	CALRETICULIN-3			1		1
PTHR11089:SF30	GUANINE NUCLEOTIDE-BINDING PROTEIN-LIKE 3 HOMOLOG		1			1
PTHR11117:SF19	SUCCINATE--COA LIGASE [ADP-FORMING] SUBUNIT ALPHA-1, MITOCHONDRIAL		1			1
PTHR11119:SF106	NUCLEOBASE-ASCORBATE TRANSPORTER 2			1		1
PTHR11122:SF34	GLUCOSE-6-PHOSPHATE 1-EPIMERASE			1		1
PTHR11134:SF3	AP COMPLEX SUBUNIT BETA		1			1
PTHR11136:SF0	DIHYDROFOLATE SYNTHETASE-RELATED		1			1
PTHR11139:SF1	TRANSCRIPTION-ASSOCIATED PROTEIN 1		1			1
PTHR11139:SF69	SERINE/THREONINE-PROTEIN KINASE ATR		1			1
PTHR11143:SF17	60S RIBOSOMAL PROTEIN L26-1-RELATED		1			1
PTHR11177:SF351	CLASS V CHITINASE-RELATED				1	1
PTHR11183:SF100	GLYCOGENIN, ISOFORM E			1		1
PTHR11200:SF261	TYPE I INOSITOL POLYPHOSPHATE 5-PHOSPHATASE 12			1		1
PTHR11206:SF275	PROTEIN DETOXIFICATION 29-RELATED			1		1
PTHR11206:SF402	PROTEIN DETOXIFICATION 24			1		1
PTHR11206:SF85	PROTEIN DETOXIFICATION 41			1		1
PTHR11208:SF45	SPLICING FACTOR 1			1		1
PTHR11216:SF155	PROTEIN, PUTATIVE-RELATED			1		1
PTHR11223:SF10	PROTEIN EXPORTIN 1B		1			1
PTHR11225:SF5	NUCLEAR PORE COMPLEX PROTEIN NUP93A		1			1
PTHR11229:SF16	50S RIBOSOMAL PROTEIN L3-1, CHLOROPLASTIC		1			1
PTHR11236:SF18	AMINODEOXYCHORISMATE SYNTHASE			1		1
PTHR11247:SF8	PALMITOYL-PROTEIN THIOESTERASE 1			1		1
PTHR11254:SF67	E3 UBIQUITIN-PROTEIN LIGASE HUWE1		1			1
PTHR11255:SF86	DIACYLGLYCEROL KINASE 3		1			1
PTHR11260:SF533	GLUTATHIONE S-TRANSFERASE U5-RELATED		1			1
PTHR11260:SF601	GLUTATHIONE S-TRANSFERASE U20		1			1
PTHR11260:SF620	GLUTATHIONE S-TRANSFERASE U27			1		1
PTHR11260:SF707	GST N-TERMINAL DOMAIN-CONTAINING PROTEIN			1		1
PTHR11260:SF738	GLUTATHIONE S-TRANSFERASE PARA-RELATED			1		1
PTHR11278:SF0	40S RIBOSOMAL PROTEIN S7				1	1
PTHR11278:SF10	40S RIBOSOMAL PROTEIN S7-3		1			1
PTHR11278:SF23	40S RIBOSOMAL PROTEIN S7-2			1		1
PTHR11353:SF19	CCT-THETA		1			1
PTHR11353:SF26	T-COMPLEX PROTEIN 1 SUBUNIT DELTA		1			1
PTHR11353:SF94	T-COMPLEX PROTEIN 1 SUBUNIT EPSILON		1			1
PTHR11361:SF21	MUTS PROTEIN HOMOLOG 4		1			1
PTHR11361:SF34	DNA MISMATCH REPAIR PROTEIN MSH6		1			1
PTHR11365:SF2	5-OXOPROLINASE		1			1
PTHR11413:SF116	CYSTEINE PROTEINASE INHIBITOR			1		1
PTHR11426:SF210	HISTONE H3-LIKE 1-RELATED			1		1
PTHR11426:SF217	HISTONE H3-LIKE 5-RELATED			1		1
PTHR11449:SF21	RIBOSOMAL_L7AE DOMAIN-CONTAINING PROTEIN			1		1
PTHR11449:SF25	60S RIBOSOMAL PROTEIN L30-1-RELATED		1			1
PTHR11452:SF80	ALPHA-GALACTOSIDASE 1			1		1
PTHR11474:SF76	TYROSINASE			1		1
PTHR11489:SF9	40S RIBOSOMAL PROTEIN SA		1			1
PTHR11524:SF39	60S RIBOSOMAL PROTEIN L7-3-RELATED		1			1
PTHR11525:SF0	FARNESYL PYROPHOSPHATE SYNTHASE			1		1
PTHR11527:SF350	17.6 KDA CLASS I HEAT SHOCK PROTEIN 1-RELATED				1	1
PTHR11528:SF115	HATPASE_C DOMAIN-CONTAINING PROTEIN			1		1
PTHR11528:SF54	HEAT SHOCK PROTEIN 90-5, CHLOROPLASTIC		1			1
PTHR11533:SF174	AMINOPEPTIDASE-RELATED			1		1
PTHR11538:SF41	PHENYLALANINE--TRNA LIGASE, MITOCHONDRIAL		1			1
PTHR11540:SF16	MALATE DEHYDROGENASE, MITOCHONDRIAL			1		1
PTHR11540:SF52	MALATE DEHYDROGENASE 2, PEROXISOMAL-RELATED			1		1
PTHR11540:SF66	MALATE DEHYDROGENASE 1, MITOCHONDRIAL		1			1
PTHR11545:SF2	39S RIBOSOMAL PROTEIN L13, MITOCHONDRIAL				1	1
PTHR11566:SF206	DYNAMIN-2A		1			1
PTHR11566:SF57	DYNAMIN GTPASE			1		1
PTHR11566:SF80	DYNAMIN-RELATED PROTEIN 1C		1			1
PTHR11586:SF33	AMINOACYL TRNA SYNTHASE COMPLEX-INTERACTING MULTIFUNCTIONAL PROTEIN 1		1			1
PTHR11587:SF2	ARGININOSUCCINATE SYNTHASE		1			1
PTHR11588:SF124	TUBULIN BETA-7 CHAIN			1		1
PTHR11588:SF306	TUBULIN BETA-8 CHAIN			1		1
PTHR11588:SF332	TUBULIN BETA-4 CHAIN		1			1
PTHR11588:SF350	TUBULIN ALPHA CHAIN			1		1
PTHR11588:SF420	TUBULIN ALPHA CHAIN			1		1
PTHR11588:SF423	TUBULIN BETA-7 CHAIN		1			1
PTHR11588:SF424	TUBULIN BETA-9 CHAIN		1			1
PTHR11593:SF10	60S RIBOSOMAL PROTEIN L17		1			1
PTHR11593:SF30	60S RIBOSOMAL PROTEIN L17-1		1			1
PTHR11594:SF10	40S RIBOSOMAL PROTEIN S27-2		1			1
PTHR11595:SF73	ELONGATION FACTOR 1-DELTA 1-RELATED		1			1
PTHR11595:SF74	ELONGATION FACTOR 1-BETA 2		1			1
PTHR11599:SF12	PROTEASOME SUBUNIT ALPHA TYPE-1		1			1
PTHR11599:SF5	PROTEASOME SUBUNIT BETA TYPE-4			1		1
PTHR11604:SF24	PROFILIN-1-RELATED		1			1
PTHR11604:SF35	PROFILIN			1		1
PTHR11606:SF24	GLUTAMATE DEHYDROGENASE 2		1			1
PTHR11607:SF3	ALPHA-MANNOSIDASE 2-RELATED			1		1
PTHR11607:SF60	GLYCO_HYDRO_38C DOMAIN-CONTAINING PROTEIN			1		1
PTHR11614:SF163	CAFFEOYLSHIKIMATE ESTERASE		1			1
PTHR11614:SF94	HYDROLASE_4 DOMAIN-CONTAINING PROTEIN		1			1
PTHR11615:SF224	CASP-LIKE PROTEIN 1D1			1		1
PTHR11615:SF273	CASP-LIKE PROTEIN 1E1-RELATED		1			1
PTHR11615:SF6	NADH-UBIQUINONE OXIDOREDUCTASE 75 KDA SUBUNIT, MITOCHONDRIAL		1			1
PTHR11620:SF84	50S RIBOSOMAL PROTEIN L23, CHLOROPLASTIC			1		1
PTHR11620:SF85	60S RIBOSOMAL PROTEIN L23A-1		1			1
PTHR11627:SF44	FRUCTOSE-BISPHOSPHATE ALDOLASE 8, CYTOSOLIC		1			1
PTHR11652:SF63	40S RIBOSOMAL PROTEIN S23-2		1			1
PTHR11654:SF333	PROTEIN NRT1/ PTR FAMILY 7.2			1		1
PTHR11654:SF509	SOLUTE CARRIER FAMILY 15 MEMBER 4		1			1
PTHR11654:SF570	PROTEIN NRT1/ PTR FAMILY 2.11		1			1
PTHR11654:SF59	PROTEIN NRT1/ PTR FAMILY 2.10		1			1
PTHR11654:SF64	PROTEIN NRT1/ PTR FAMILY 8.3			1		1
PTHR11655:SF14	REPLICATION FACTOR C SUBUNIT 1		1			1
PTHR11655:SF36	60S RIBOSOMAL PROTEIN L9-1		1			1
PTHR11661:SF17	60S RIBOSOMAL PROTEIN L12-1-RELATED		1			1
PTHR11662:SF255	ASCORBATE TRANSPORTER, CHLOROPLASTIC			1		1
PTHR11669:SF63	PROTEIN STICHEL-LIKE 1		1			1
PTHR11671:SF1	V-TYPE PROTON ATPASE SUBUNIT D		1			1
PTHR11679:SF30	PROTEIN ROP			1		1
PTHR11680:SF43	SERINE HYDROXYMETHYLTRANSFERASE 1, MITOCHONDRIAL		1			1
PTHR11685:SF407	RING-TYPE DOMAIN-CONTAINING PROTEIN				1	1
PTHR11697:SF217	DUF4371 DOMAIN-CONTAINING PROTEIN-RELATED		1			1
PTHR11699:SF225	ALDEHYDE DEHYDROGENASE FAMILY 2 MEMBER B4, MITOCHONDRIAL				1	1
PTHR11700:SF29	40S RIBOSOMAL PROTEIN S20-1-RELATED		1			1
PTHR11700:SF39	RIBOSOMAL_S10 DOMAIN-CONTAINING PROTEIN			1		1
PTHR11700:SF9	37S RIBOSOMAL PROTEIN S10, MITOCHONDRIAL				1	1
PTHR11706:SF33	SOLUTE CARRIER FAMILY 11 MEMBER 2		1			1
PTHR11709:SF115	L-ASCORBATE OXIDASE HOMOLOG			1		1
PTHR11709:SF2	MULTICOPPER OXIDASE LPR2	1				1
PTHR11709:SF218	L-ASCORBATE OXIDASE			1		1
PTHR11709:SF247	SKU5-SIMILAR 6		1			1
PTHR11709:SF298	MULTICOPPER OXIDASE LPR1				1	1
PTHR11709:SF394	F5/8 TYPE C DOMAIN-CONTAINING PROTEIN		1			1
PTHR11709:SF410	LACCASE			1		1
PTHR11710:SF26	40S RIBOSOMAL PROTEIN S19-3			1		1
PTHR11711:SF401	ADP-RIBOSYLATION FACTOR 2-A		1			1
PTHR11711:SF402	ADP-RIBOSYLATION FACTOR A1F		1			1
PTHR11711:SF405	ADP-RIBOSYLATION FACTOR A1E		1			1
PTHR11711:SF414	ADP-RIBOSYLATION FACTOR 1		1			1
PTHR11712:SF226	3-OXOACYL-[ACYL-CARRIER-PROTEIN] SYNTHASE I, CHLOROPLASTIC		1			1
PTHR11721:SF23	60S RIBOSOMAL PROTEIN L27A-3		1			1
PTHR11721:SF24	60S RIBOSOMAL PROTEIN L27A-2		1			1
PTHR11722:SF12	60S RIBOSOMAL PROTEIN L13-1-RELATED		1			1
PTHR11726:SF10	60S RIBOSOMAL PROTEIN L10		1			1
PTHR11726:SF43	RIBOSOMAL_L16 DOMAIN-CONTAINING PROTEIN			1		1
PTHR11730:SF101	AMMONIUM TRANSPORTER 1 MEMBER 4		1			1
PTHR11732:SF209	ALDO_KET_RED DOMAIN-CONTAINING PROTEIN			1		1
PTHR11739:SF27	CITRATE SYNTHASE 1, PEROXISOMAL-RELATED		1			1
PTHR11739:SF8	CITRATE SYNTHASE, MITOCHONDRIAL			1		1
PTHR11742:SF55	ENDOPLASMIC RETICULUM MANNOSYL-OLIGOSACCHARIDE 1,2-ALPHA-MANNOSIDASE			1		1
PTHR11743:SF50	MITOCHONDRIAL OUTER MEMBRANE PROTEIN PORIN 3		1			1
PTHR11743:SF70	GH26960P-RELATED			1		1
PTHR11746:SF199	FLAVONE 3'-O-METHYLTRANSFERASE 1		1			1
PTHR11758:SF16	40S RIBOSOMAL PROTEIN S15A			1		1
PTHR11758:SF35	40S RIBOSOMAL PROTEIN S15A-1-RELATED		1			1
PTHR11758:SF4	37S RIBOSOMAL PROTEIN S8, MITOCHONDRIAL		1			1
PTHR11759:SF36	40S RIBOSOMAL PROTEIN S14-2-LIKE			1		1
PTHR11759:SF42	40S RIBOSOMAL PROTEIN S14-1-RELATED		1			1
PTHR11759:SF49	30S RIBOSOMAL PROTEIN S11, CHLOROPLASTIC		1			1
PTHR11760:SF39	30S RIBOSOMAL PROTEIN S3, CHLOROPLASTIC		1			1
PTHR11760:SF60	KH TYPE-2 DOMAIN-CONTAINING PROTEIN			1		1
PTHR11761:SF3	54S RIBOSOMAL PROTEIN L38, MITOCHONDRIAL		1			1
PTHR11761:SF36	60S RIBOSOMAL PROTEIN L23		1			1
PTHR11764:SF57	TIRUCALLADIENOL SYNTHASE-RELATED		1			1
PTHR11771:SF126	LINOLEATE 9S-LIPOXYGENASE 1			1		1
PTHR11777:SF9	ALANINE--TRNA LIGASE, CYTOPLASMIC-RELATED		1			1
PTHR11787:SF8	RAB GDP DISSOCIATION INHIBITOR			1		1
PTHR11802:SF279	SERINE CARBOXYPEPTIDASE-LIKE 46		1			1
PTHR11802:SF435	SERINE CARBOXYPEPTIDASE-LIKE 45		1			1
PTHR11814:SF85	SULFATE TRANSPORTER 3.4-RELATED		1			1
PTHR11815:SF10	SUCCINATE--COA LIGASE [GDP-FORMING] SUBUNIT BETA, MITOCHONDRIAL		1			1
PTHR11822:SF5	ISOCITRATE DEHYDROGENASE [NADP], CHLOROPLASTIC/MITOCHONDRIAL		1			1
PTHR11830:SF0	40S RIBOSOMAL PROTEIN S3A			1		1
PTHR11831:SF26	40S RIBOSOMAL PROTEIN S9-1		1			1
PTHR11831:SF4	37S RIBOSOMAL PROTEIN NAM9, MITOCHONDRIAL		1			1
PTHR11831:SF41	40S RIBOSOMAL PROTEIN S9-2		1			1
PTHR11831:SF5	40S RIBOSOMAL PROTEIN S9			1		1
PTHR11835:SF34	ISOCITRATE DEHYDROGENASE [NAD] SUBUNIT ALPHA, MITOCHONDRIAL		1			1
PTHR11846:SF0	ADENYLOSUCCINATE SYNTHETASE		1			1
PTHR11847:SF22	60S RIBOSOMAL PROTEIN L15-1-RELATED		1			1
PTHR11850:SF66	HOMEOBOX PROTEIN BEL1 HOMOLOG		1			1
PTHR11875:SF7	LD21576P			1		1
PTHR11877:SF56	SUBFAMILY NOT NAMED			1		1
PTHR11879:SF52	ASPARTATE AMINOTRANSFERASE, CYTOPLASMIC ISOZYME 1		1			1
PTHR11879:SF54	ASPARTATE AMINOTRANSFERASE, MITOCHONDRIAL		1			1
PTHR11880:SF2	40S RIBOSOMAL PROTEIN S15			1		1
PTHR11880:SF53	40S RIBOSOMAL PROTEIN S15-1		1			1
PTHR11880:SF55	40S RIBOSOMAL PROTEIN S15-4		1			1
PTHR11902:SF46	ENOLASE 2			1		1
PTHR11903:SF11	ALPHA-DIOXYGENASE 1			1		1
PTHR11911:SF111	INOSINE-5'-MONOPHOSPHATE DEHYDROGENASE			1		1
PTHR11921:SF29	SUCCINATE DEHYDROGENASE [UBIQUINONE] IRON-SULFUR SUBUNIT, MITOCHONDRIAL			1		1
PTHR11922:SF2	GMP SYNTHASE [GLUTAMINE-HYDROLYZING]		1			1
PTHR11926:SF913	UDP-GLYCOSYLTRANSFERASE SUPERFAMILY PROTEIN-RELATED		1			1
PTHR11926:SF953	UDP-GLYCOSYLTRANSFERASE 75C1		1			1
PTHR11937:SF276	ACTIN 3			1		1
PTHR11937:SF387	ACTIN			1		1
PTHR11937:SF472	ACTIN-11		1			1
PTHR11937:SF505	ACTIN-8		1			1
PTHR11937:SF522	ACTIN-7		1			1
PTHR11938:SF133	GLUTAMINE AMIDOTRANSFERASE TYPE-2 DOMAIN-CONTAINING PROTEIN		1			1
PTHR11954:SF42	MACROPHAGE MIGRATION INHIBITORY FACTOR HOMOLOG			1		1
PTHR11963:SF23	CYTOSOL_AP DOMAIN-CONTAINING PROTEIN				1	1
PTHR11964:SF63	S-ADENOSYLMETHIONINE SYNTHASE 1			1		1
PTHR11964:SF64	S-ADENOSYLMETHIONINE SYNTHASE 1-RELATED		1			1
PTHR11964:SF70	S-ADENOSYLMETHIONINE SYNTHASE 4		1			1
PTHR11972:SF149	FERRIC REDUCTION OXIDASE 4-LIKE			1		1
PTHR11972:SF79	FERRIC REDUCTION OXIDASE 4-RELATED			1		1
PTHR11985:SF15	GLYCEROL-3-PHOSPHATE DEHYDROGENASE, MITOCHONDRIAL			1		1
PTHR11986:SF79	ACETYLORNITHINE AMINOTRANSFERASE, MITOCHONDRIAL		1			1
PTHR11991:SF14	TRANSLATIONALLY-CONTROLLED TUMOR PROTEIN 1		1			1
PTHR11994:SF31	60S RIBOSOMAL PROTEIN L11-1		1			1
PTHR11994:SF4	54S RIBOSOMAL PROTEIN L7, MITOCHONDRIAL		1			1
PTHR11994:SF40	RIBOSOMAL PROTEIN L11, PUTATIVE-RELATED			1		1
PTHR12010:SF2	40S RIBOSOMAL PROTEIN S29		1			1
PTHR12022:SF0	CYTOCHROME B-C1 COMPLEX SUBUNIT 7			1		1
PTHR12022:SF11	CYTOCHROME B-C1 COMPLEX SUBUNIT 7			1		1
PTHR12126:SF8	NAD(P)-BD_DOM DOMAIN-CONTAINING PROTEIN		1			1
PTHR12128:SF64	4-HYDROXY-TETRAHYDRODIPICOLINATE SYNTHASE 2, CHLOROPLASTIC		1			1
PTHR12146:SF0	S10_PLECTIN DOMAIN-CONTAINING PROTEIN			1		1
PTHR12147:SF26	PEPTIDASE_M28 DOMAIN-CONTAINING PROTEIN			1		1
PTHR12161:SF55	REGULATOR OF VPS4 ACTIVITY IN THE MVB PATHWAY PROTEIN	1				1
PTHR12174:SF68	INTRAMEMBRANE PROTEASE (IMPAS) FAMILY			1		1
PTHR12189:SF2	MRNA CAP GUANINE-N7 METHYLTRANSFERASE		1			1
PTHR12220:SF13	39S RIBOSOMAL PROTEIN L16, MITOCHONDRIAL		1			1
PTHR12302:SF2	STAPHYLOCOCCAL NUCLEASE DOMAIN-CONTAINING PROTEIN 1		1			1
PTHR12302:SF9	RIBONUCLEASE TUDOR 1		1			1
PTHR12346:SF24	PAIRED AMPHIPATHIC HELIX PROTEIN SIN3-LIKE 6		1			1
PTHR12357:SF119	30-KDA CLEAVAGE AND POLYADENYLATION SPECIFICITY FACTOR 30		1			1
PTHR12385:SF86	CHOLINE TRANSPORTER PROTEIN 1		1			1
PTHR12385:SF93	PLASMA-MEMBRANE CHOLINE TRANSPORTER FAMILY PROTEIN	1				1
PTHR12386:SF12	ATP SYNTHASE SUBUNIT G 2, MITOCHONDRIAL-RELATED			1		1
PTHR12411:SF414	OS05G0508300 PROTEIN			1		1
PTHR12411:SF586	CATHEPSIN L-RELATED			1		1
PTHR12411:SF642	PRO-CATHEPSIN H			1		1
PTHR12411:SF809	CYSTEINE PROTEASE RD19A-RELATED			1		1
PTHR12411:SF848	CYSTEINE PROTEASE RDL6-RELATED			1		1
PTHR12411:SF854	ORYZAIN ALPHA CHAIN			1		1
PTHR12461:SF38	BIFUNCTIONAL PEPTIDASE AND ARGINYL-HYDROXYLASE JMJD5			1		1
PTHR12483:SF24	COPPER TRANSPORTER 1			1		1
PTHR12483:SF27	COPPER TRANSPORTER		1			1
PTHR12534:SF0	28S RIBOSOMAL PROTEIN S2, MITOCHONDRIAL		1			1
PTHR12537:SF147	PUMILIO HOMOLOG 12			1		1
PTHR12538:SF17	40S RIBOSOMAL PROTEIN S26-1-RELATED		1			1
PTHR12542:SF85	EXOCYST SUBUNIT EXO70 FAMILY PROTEIN	1				1
PTHR12550:SF49	PROTEIN HUA2-LIKE 2-RELATED		1			1
PTHR12550:SF77	PROTEIN HUA2-LIKE 1		1			1
PTHR12603:SF14	RNA BINDING (RRM/RBD/RNP MOTIFS) FAMILY PROTEIN		1			1
PTHR12606:SF133	UBIQUITIN-LIKE-SPECIFIC PROTEASE 1A		1			1
PTHR12609:SF0	CYTOSKELETON-ASSOCIATED PROTEIN 5		1			1
PTHR12658:SF0	TUBULIN-SPECIFIC CHAPERONE D		1			1
PTHR12663:SF23	T24D18.4		1			1
PTHR12663:SF3	TRANSCRIPTIONAL REGULATOR-RELATED			1		1
PTHR12697:SF5	DEOXYHYPUSINE HYDROXYLASE		1			1
PTHR12701:SF13	ENDOPLASMIC RETICULUM TRANSMEMBRANE PROTEIN				1	1
PTHR12701:SF44	ENDOPLASMIC RETICULUM TRANSMEMBRANE PROTEIN		1			1
PTHR12702:SF0	EXOCYST COMPLEX COMPONENT 6	1				1
PTHR12741:SF47	CALLOSE SYNTHASE 9		1			1
PTHR12741:SF7	CALLOSE SYNTHASE 12		1			1
PTHR12741:SF89	CALLOSE SYNTHASE 11	1				1
PTHR12758:SF19	APOPTOSIS INHIBITOR 5		1			1
PTHR12782:SF11	MICROSOMAL PROSTAGLANDIN E SYNTHASE 2			1		1
PTHR12801:SF123	C2H2-TYPE DOMAIN-CONTAINING PROTEIN			1		1
PTHR12802:SF132	PROTEIN REVEILLE 3		1			1
PTHR12804:SF8	SIGNAL PEPTIDASE COMPLEX SUBUNIT 3A		1			1
PTHR12809:SF2	MEDIATOR OF RNA POLYMERASE II TRANSCRIPTION SUBUNIT 14		1			1
PTHR12815:SF18	SORTING AND ASSEMBLY MACHINERY COMPONENT 50 HOMOLOG			1		1
PTHR12822:SF5	PROTEIN YIPF			1		1
PTHR12832:SF34	T-COMPLEX PROTEIN 11		1			1
PTHR12839:SF7	REGULATOR OF NONSENSE TRANSCRIPTS 2			1		1
PTHR12850:SF28	40S RIBOSOMAL PROTEIN S25-1-RELATED		1			1
PTHR12864:SF54	SPRY DOMAIN-CONTAINING PROTEIN 3		1			1
PTHR12883:SF0	COILED-COIL DOMAIN-CONTAINING PROTEIN 47			1		1
PTHR12894:SF27	TRANSFORMING GROWTH FACTOR-BETA RECEPTOR-ASSOCIATED PROTEIN 1		1			1
PTHR12934:SF11	39S RIBOSOMAL PROTEIN L15, MITOCHONDRIAL		1			1
PTHR12965:SF0	VACUOLAR PROTEIN SORTING-ASSOCIATED PROTEIN 54		1			1
PTHR13011:SF0	GENERAL TRANSCRIPTION FACTOR IIF SUBUNIT 1			1		1
PTHR13018:SF93	PROTEIN OSCA1			1		1
PTHR13032:SF6	MITOCHONDRIAL IMPORT INNER MEMBRANE TRANSLOCASE SUBUNIT TIM21			1		1
PTHR13047:SF0	CLEAVAGE AND POLYADENYLATION SPECIFICITY FACTOR SUBUNIT 5	1				1
PTHR13061:SF28	GAMMA CARBONIC ANHYDRASE-LIKE 2, MITOCHONDRIAL		1			1
PTHR13061:SF29	GAMMA CARBONIC ANHYDRASE-LIKE 1, MITOCHONDRIAL			1		1
PTHR13061:SF50	GAMMA CARBONIC ANHYDRASE 1, MITOCHONDRIAL			1		1
PTHR13061:SF52	GAMMA CARBONIC ANHYDRASE 1-RELATED			1		1
PTHR13068:SF23	TRANSCRIPTION TERMINATION FACTOR MTERF15, MITOCHONDRIAL		1			1
PTHR13068:SF98	TRANSCRIPTION TERMINATION FACTOR MTERF2, CHLOROPLASTIC		1			1
PTHR13082:SF4	HISTONE DEACETYLASE COMPLEX SUBUNIT SAP18-LIKE			1		1
PTHR13085:SF0	SIGNAL PEPTIDASE COMPLEX SUBUNIT 2			1		1
PTHR13094:SF1	NADH DEHYDROGENASE [UBIQUINONE] 1 BETA SUBCOMPLEX SUBUNIT 10			1		1
PTHR13140:SF761	MYOSIN-8-LIKE ISOFORM X1			1		1
PTHR13140:SF772	MYOSIN-17		1			1
PTHR13140:SF780	MYOSIN-3		1			1
PTHR13222:SF1	RB1-INDUCIBLE COILED-COIL PROTEIN 1		1			1
PTHR13268:SF0	BREAST CARCINOMA-AMPLIFIED SEQUENCE 3		1			1
PTHR13301:SF167	CELLULOSE SYNTHASE A CATALYTIC SUBUNIT 9 [UDP-FORMING]-RELATED			1		1
PTHR13301:SF171	CELLULOSE SYNTHASE A CATALYTIC SUBUNIT 3 [UDP-FORMING]		1			1
PTHR13448:SF7	F26K24.17 PROTEIN		1			1
PTHR13479:SF61	30S RIBOSOMAL PROTEIN S18, CHLOROPLASTIC		1			1
PTHR13501:SF10	39S RIBOSOMAL PROTEIN L22, MITOCHONDRIAL-RELATED		1			1
PTHR13516:SF4	ALBA DOMAIN-CONTAINING PROTEIN		1			1
PTHR13528:SF13	50S RIBOSOMAL PROTEIN L28, CHLOROPLASTIC		1			1
PTHR13554:SF10	26S PROTEASOME NON-ATPASE REGULATORY SUBUNIT 5		1			1
PTHR13593:SF113	PLCXC DOMAIN-CONTAINING PROTEIN-RELATED	1				1
PTHR13593:SF134	F14J22.5 PROTEIN		1			1
PTHR13683:SF276	PEPTIDASE A1 DOMAIN-CONTAINING PROTEIN		1			1
PTHR13683:SF704	PEPTIDASE A1 DOMAIN-CONTAINING PROTEIN		1			1
PTHR13683:SF750	OS06G0610800 PROTEIN				1	1
PTHR13683:SF768	PEPTIDASE A1 DOMAIN-CONTAINING PROTEIN		1			1
PTHR13691:SF56	60S RIBOSOMAL PROTEIN L8-1		1			1
PTHR13710:SF105	BLOOM SYNDROME PROTEIN		1			1
PTHR13743:SF138	BEACH DOMAIN-CONTAINING PROTEIN C1		1			1
PTHR13743:SF146	BEACH DOMAIN-CONTAINING PROTEIN A2-RELATED		1			1
PTHR13748:SF62	COBW C-TERMINAL DOMAIN-CONTAINING PROTEIN		1			1
PTHR13774:SF17	PHENAZINE BIOSYNTHESIS-LIKE DOMAIN-CONTAINING PROTEIN			1		1
PTHR13774:SF26	PHENAZINE BIOSYNTHESIS PHZC/PHZF PROTEIN				1	1
PTHR13793:SF132	HISTONE-LYSINE N-METHYLTRANSFERASE ATX5		1			1
PTHR13793:SF92	HISTONE-LYSINE N-METHYLTRANSFERASE ATX3			1		1
PTHR13808:SF1	HISTONE ACETYLTRANSFERASE		1			1
PTHR13808:SF41	HISTONE ACETYLTRANSFERASE HAC5		1			1
PTHR13832:SF680	PROTEIN PHOSPHATASE 2C 44-RELATED			1		1
PTHR13832:SF723	PROTEIN PHOSPHATASE 2C 10-RELATED			1		1
PTHR13832:SF812	PROTEIN PHOSPHATASE 2C 9-RELATED		1			1
PTHR13833:SF57	NHL DOMAIN-CONTAINING PROTEIN	1				1
PTHR13861:SF2	V-TYPE PROTON ATPASE SUBUNIT F		1			1
PTHR13872:SF1	DOLICHYL-DIPHOSPHOOLIGOSACCHARIDE--PROTEIN GLYCOSYLTRANSFERASE SUBUNIT STT3B			1		1
PTHR13902:SF160	SERINE/THREONINE-PROTEIN KINASE WNK11-RELATED			1		1
PTHR13923:SF11	WD_REPEATS_REGION DOMAIN-CONTAINING PROTEIN		1			1
PTHR13931:SF2	UBIQUITIN CONJUGATION FACTOR E4 B	1				1
PTHR13994:SF13	NUDIX HYDROLASE DOMAIN-CONTAINING PROTEIN		1			1
PTHR14005:SF0	EUKARYOTIC TRANSLATION INITIATION FACTOR 3 SUBUNIT A			1		1
PTHR14009:SF31	LEUCINE ZIPPER-EF-HAND-CONTAINING TRANSMEMBRANE PROTEIN 1			1		1
PTHR14027:SF2	RNA POLYMERASE-ASSOCIATED PROTEIN CTR9 HOMOLOG		1			1
PTHR14094:SF9	SIGNAL RECOGNITION PARTICLE SUBUNIT SRP72		1			1
PTHR14145:SF1	26S PROTEASOME NON-ATPASE REGULATORY SUBUNIT 6				1	1
PTHR14194:SF86	NAD(P)-BD_DOM DOMAIN-CONTAINING PROTEIN			1		1
PTHR14207:SF0	3-BETA-HYDROXYSTEROID-DELTA(8),DELTA(7)-ISOMERASE			1		1
PTHR14237:SF14	PYRIDOXAL PHOSPHATE (PLP)-DEPENDENT TRANSFERASES SUPERFAMILY PROTEIN			1		1
PTHR14304:SF11	SAP DOMAIN-CONTAINING PROTEIN		1			1
PTHR14319:SF3	EGF-LIKE DOMAIN-CONTAINING PROTEIN			1		1
PTHR14413:SF16	39S RIBOSOMAL PROTEIN L17, MITOCHONDRIAL		1			1
PTHR14418:SF5	CONDENSIN COMPLEX SUBUNIT 3		1			1
PTHR14580:SF0	MULTIPLE MYELOMA TUMOR-ASSOCIATED PROTEIN 2			1		1
PTHR15137:SF9	TRANSCRIPTION INITIATION FACTOR TFIID SUBUNIT 2		1			1
PTHR15138:SF14	IP01149P-RELATED		1			1
PTHR15184:SF76	ATP SYNTHASE SUBUNIT BETA, CHLOROPLASTIC		1			1
PTHR15217:SF0	FEMALE-LETHAL(2)D HOMOLOG		1			1
PTHR15351:SF3	ERLIN		1			1
PTHR15371:SF2	OUTER ENVELOPE PORE PROTEIN 16-1, CHLOROPLASTIC			1		1
PTHR15377:SF3	WW DOMAIN-CONTAINING PROTEIN		1			1
PTHR15574:SF40	WD AND TETRATRICOPEPTIDE REPEATS PROTEIN 1		1			1
PTHR15749:SF4	FANCONI-ASSOCIATED NUCLEASE 1		1			1
PTHR15852:SF57	CHAPERONE PROTEIN DNAJ-LIKE PROTEIN			1		1
PTHR15907:SF182	PROTEIN PLANT CADMIUM RESISTANCE 1-RELATED	1				1
PTHR15944:SF0	PRENYLCYS_LYASE DOMAIN-CONTAINING PROTEIN			1		1
PTHR16047:SF13	E3 UBIQUITIN-PROTEIN LIGASE-RELATED		1			1
PTHR16056:SF2	TESTIS-EXPRESSED PROTEIN 10		1			1
PTHR16166:SF137	PH DOMAIN-CONTAINING PROTEIN		1			1
PTHR16212:SF4	FOCADHESIN		1			1
PTHR16897:SF17	BNACNNG44110D PROTEIN		1			1
PTHR18860:SF100	14-3-3 PROTEIN 10			1		1
PTHR18860:SF138	14-3-3-LIKE PROTEIN GF14 CHI		1			1
PTHR18896:SF133	PHOSPHOLIPASE D ZETA 2			1		1
PTHR18896:SF147	PHOSPHOLIPASE D ALPHA 1		1			1
PTHR18896:SF187	PHOSPHOLIPASE D ALPHA 2			1		1
PTHR18898:SF2	NUCLEOPROTEIN TPR		1			1
PTHR18929:SF132	PROTEIN DISULFIDE-ISOMERASE A3			1		1
PTHR18929:SF218	PROTEIN DISULFIDE-ISOMERASE 5-2		1			1
PTHR18929:SF237	PROTEIN DISULFIDE ISOMERASE-LIKE 1-1			1		1
PTHR18934:SF136	ATP-DEPENDENT RNA HELICASE DHX35-RELATED		1			1
PTHR18934:SF85	ATP-DEPENDENT RNA HELICASE DHX8		1			1
PTHR18966:SF427	GLUTAMATE RECEPTOR 3.7		1			1
PTHR19229:SF154	ABC TRANSPORTER A FAMILY MEMBER 7-RELATED		1			1
PTHR19241:SF524	ABC TRANSPORTER G FAMILY MEMBER 36		1			1
PTHR19241:SF545	ABC TRANSPORTER G FAMILY MEMBER 29			1		1
PTHR19241:SF561	ABC TRANSPORTER G FAMILY MEMBER 31		1			1
PTHR19241:SF625	ABC TRANSPORTER G FAMILY MEMBER 40			1		1
PTHR19241:SF634	ABC TRANSPORTER G FAMILY MEMBER 37		1			1
PTHR19241:SF638	ABC TRANSPORTER G FAMILY MEMBER 34-RELATED			1		1
PTHR19271:SF16	CYTOCHROME B		1			1
PTHR19282:SF136	TETRASPANIN-18			1		1
PTHR19282:SF417	TETRASPANIN TSPA-RELATED		1			1
PTHR19302:SF27	GAMMA-TUBULIN COMPLEX COMPONENT 4		1			1
PTHR19305:SF9	SYNAPTOSOMAL-ASSOCIATED PROTEIN 29			1		1
PTHR19317:SF34	PRA1 FAMILY PROTEIN B4			1		1
PTHR19317:SF84	PRA1 FAMILY PROTEIN			1		1
PTHR19321:SF4	65-KDA MICROTUBULE-ASSOCIATED PROTEIN 5		1			1
PTHR19328:SF13	HIPL1 PROTEIN			1		1
PTHR19375:SF184	STRESS-70 PROTEIN, MITOCHONDRIAL		1			1
PTHR19375:SF397	HEAT SHOCK 70 KDA PROTEIN 9, MITOCHONDRIAL		1			1
PTHR19375:SF475	HEAT SHOCK 70 KDA PROTEIN 3		1			1
PTHR19375:SF480	HEAT SHOCK 70 KDA PROTEIN 2			1		1
PTHR19376:SF11	DNA-DIRECTED RNA POLYMERASE I SUBUNIT RPA1		1			1
PTHR19376:SF37	DNA-DIRECTED RNA POLYMERASE II SUBUNIT RPB1		1			1
PTHR19376:SF60	DNA-DIRECTED RNA POLYMERASE SUBUNIT BETA'		1			1
PTHR19432:SF70	SUCROSE TRANSPORT PROTEIN SUC7-RELATED			1		1
PTHR19849:SF0	PHOSPHOLIPASE A2-ACTIVATING PROTEIN		1			1
PTHR19850:SF25	GUANINE NUCLEOTIDE-BINDING PROTEIN SUBUNIT BETA-1			1		1
PTHR19876:SF1	COATOMER SUBUNIT ALPHA		1			1
PTHR19876:SF29	COATOMER SUBUNIT ALPHA-2		1			1
PTHR19876:SF31	COATOMER SUBUNIT BETA'-3		1			1
PTHR19957:SF269	SYNTAXIN-122		1			1
PTHR19970:SF23	60S RIBOSOMAL PROTEIN L39			1		1
PTHR20852:SF103	GLUTAMINE SYNTHETASE			1		1
PTHR20852:SF105	GLUTAMINE SYNTHETASE CYTOSOLIC ISOZYME 1-5		1			1
PTHR20856:SF7	DNA-DIRECTED RNA POLYMERASE II SUBUNIT RPB2		1			1
PTHR20922:SF13	DNL-TYPE ZINC FINGER PROTEIN			1		1
PTHR20963:SF8	MULTIPLE INOSITOL POLYPHOSPHATE PHOSPHATASE 1			1		1
PTHR21049:SF2	DOLICHYL-DIPHOSPHOOLIGOSACCHARIDE--PROTEIN GLYCOSYLTRANSFERASE SUBUNIT 1B			1		1
PTHR21068:SF38	SENESCENCE DOMAIN-CONTAINING PROTEIN		1			1
PTHR21092:SF0	NICASTRIN			1		1
PTHR21229:SF2	RE59932P			1		1
PTHR21229:SF55	EXPRESSED PROTEIN-RELATED		1			1
PTHR21230:SF27	NOVEL PLANT SNARE 11			1		1
PTHR21230:SF73	NOVEL PLANT SNARE 12		1			1
PTHR21230:SF79	T-SNARE COILED-COIL HOMOLOGY DOMAIN-CONTAINING PROTEIN			1		1
PTHR21234:SF42	PHOSPHORYLASE SUPERFAMILY PROTEIN			1		1
PTHR21245:SF2	RNA-BINDING PROTEIN 18-RELATED			1		1
PTHR21290:SF25	SPHINGOMYELIN SYNTHASE-RELATED PROTEIN 1		1			1
PTHR21311:SF0	CONSERVED OLIGOMERIC GOLGI COMPLEX SUBUNIT 8		1			1
PTHR21337:SF23	PHOSPHO-2-DEHYDRO-3-DEOXYHEPTONATE ALDOLASE			1		1
PTHR21337:SF32	PHOSPHO-2-DEHYDRO-3-DEOXYHEPTONATE ALDOLASE 1, CHLOROPLASTIC		1			1
PTHR21368:SF18	39S RIBOSOMAL PROTEIN L9, MITOCHONDRIAL		1			1
PTHR21397:SF4	ER MEMBRANE PROTEIN COMPLEX SUBUNIT 10			1		1
PTHR21426:SF12	EXOCYST COMPLEX COMPONENT 8			1		1
PTHR21426:SF2	EXOCYST COMPLEX COMPONENT EXO84C	1				1
PTHR21427:SF19	UBIQUINONE BIOSYNTHESIS PROTEIN COQ9, MITOCHONDRIAL		1			1
PTHR21450:SF6	EXPRESSED PROTEIN		1			1
PTHR21450:SF9	BZIP DOMAIN CLASS TRANSCRIPTION FACTOR (DUF630 AND DUF632)-RELATED	1				1
PTHR21454:SF41	EXPP1 PROTEIN			1		1
PTHR21470:SF7	RAB6-INTERACTING GOLGIN		1			1
PTHR21495:SF153	DIRIGENT PROTEIN			1		1
PTHR21497:SF24	E3 UBIQUITIN-PROTEIN LIGASE UBR1		1			1
PTHR21562:SF104	PECTIN ACETYLESTERASE 7		1			1
PTHR21567:SF67	CLIP-ASSOCIATED PROTEIN		1			1
PTHR21569:SF1	30S RIBOSOMAL PROTEIN S9, CHLOROPLASTIC				1	1
PTHR21576:SF84	NODULIN-LIKE DOMAIN-CONTAINING PROTEIN		1			1
PTHR21596:SF3	FACTOR OF DNA METHYLATION 1-RELATED		1			1
PTHR21649:SF14	PHOTOSYSTEM I CHLOROPHYLL A/B-BINDING PROTEIN 3-1, CHLOROPLASTIC		1			1
PTHR21649:SF143	CHLOROPHYLL A-B BINDING PROTEIN 2.4, CHLOROPLASTIC		1			1
PTHR21649:SF154	CHLOROPHYLL A-B BINDING PROTEIN, CHLOROPLASTIC		1			1
PTHR21649:SF155	CHLOROPHYLL A-B BINDING PROTEIN CP26, CHLOROPLASTIC		1			1
PTHR21649:SF4	CHLOROPHYLL A-B BINDING PROTEIN 4, CHLOROPLASTIC		1			1
PTHR21649:SF6	CHLOROPHYLL A-B BINDING PROTEIN CP29.1, CHLOROPLASTIC		1			1
PTHR21681:SF1	EUKARYOTIC TRANSLATION INITIATION FACTOR 3 SUBUNIT J		1			1
PTHR21713:SF33	NASCENT POLYPEPTIDE-ASSOCIATED COMPLEX SUBUNIT ALPHA-LIKE PROTEIN 3		1			1
PTHR21725:SF1	E3 UBIQUITIN-PROTEIN LIGASE UBR4		1			1
PTHR21818:SF0	FANCONI ANEMIA GROUP I PROTEIN		1			1
PTHR22298:SF114	ENDOGLUCANASE			1		1
PTHR22298:SF164	ENDOGLUCANASE 19			1		1
PTHR22298:SF19	ENDOGLUCANASE 6				1	1
PTHR22573:SF2	PHOSPHOGLUCOMUTASE		1			1
PTHR22594:SF5	ASPARTATE--TRNA LIGASE, MITOCHONDRIAL		1			1
PTHR22595:SF131	ENDOCHITINASE EP3		1			1
PTHR22600:SF40	BETA-HEXOSAMINIDASE 1			1		1
PTHR22601:SF11	OLIGOPEPTIDE TRANSPORTER 4			1		1
PTHR22691:SF13	SPT2 CHROMATIN PROTEIN		1			1
PTHR22726:SF1	METALLOENDOPEPTIDASE OMA1, MITOCHONDRIAL			1		1
PTHR22734:SF2	U3 SMALL NUCLEOLAR RIBONUCLEOPROTEIN PROTEIN IMP4		1			1
PTHR22760:SF2	ALPHA-1,2-MANNOSYLTRANSFERASE ALG9			1		1
PTHR22761:SF81	VACUOLAR PROTEIN SORTING-ASSOCIATED PROTEIN 60.2	1				1
PTHR22762:SF133	ACID MALTASE-RELATED				1	1
PTHR22762:SF157	SUBFAMILY NOT NAMED			1		1
PTHR22762:SF54	NEUTRAL ALPHA-GLUCOSIDASE AB			1		1
PTHR22765:SF300	VACUOLAR-SORTING RECEPTOR 1			1		1
PTHR22765:SF372	EGF_CA DOMAIN-CONTAINING PROTEIN			1		1
PTHR22765:SF391	VACUOLAR-SORTING RECEPTOR 3-RELATED		1			1
PTHR22767:SF2	N(ALPHA)-ACETYLTRANSFERASE 15/16, ISOFORM A		1			1
PTHR22767:SF3	N-ALPHA-ACETYLTRANSFERASE 25, NATB AUXILIARY SUBUNIT		1			1
PTHR22780:SF13	AP-4 COMPLEX SUBUNIT EPSILON-1		1			1
PTHR22811:SF31	TRANSMEMBRANE EMP24 DOMAIN-CONTAINING PROTEIN P24BETA3			1		1
PTHR22835:SF219	LIPASE_GDSL DOMAIN-CONTAINING PROTEIN		1			1
PTHR22849:SF113	U-BOX DOMAIN-CONTAINING PROTEIN 29		1			1
PTHR22870:SF350	F12P19.9 PROTEIN			1		1
PTHR22881:SF11	BROMO DOMAIN-CONTAINING PROTEIN		1			1
PTHR22884:SF498	HISTONE-LYSINE N-METHYLTRANSFERASE ASHH3		1			1
PTHR22891:SF174	PROTEIN ARGONAUTE 1			1		1
PTHR22893:SF110	12-OXOPHYTODIENOATE REDUCTASE 1-RELATED			1		1
PTHR22932:SF20	CO-CHAPERONE PROTEIN P23-1		1			1
PTHR22936:SF73	RHOMBOID-LIKE PROTEIN 2		1			1
PTHR22936:SF90	RHOMBOID-LIKE PROTEIN			1		1
PTHR22996:SF0	RING-TYPE DOMAIN-CONTAINING PROTEIN	1				1
PTHR22996:SF4	E3 UBIQUITIN-PROTEIN LIGASE LUL3-RELATED	1				1
PTHR23030:SF30	TYROSINE-PROTEIN PHOSPHATASE NON-RECEPTOR TYPE 23		1			1
PTHR23050:SF436	CALMODULIN-LIKE PROTEIN 12		1			1
PTHR23070:SF92	BNAA05G36930D PROTEIN		1			1
PTHR23070:SF96	ADENOSINETRIPHOSPHATASE		1			1
PTHR23073:SF141	26S PROTEASOME REGULATORY SUBUNIT 10B HOMOLOG A-RELATED		1			1
PTHR23073:SF144	26S PROTEASOME REGULATORY SUBUNIT 7 HOMOLOG A-RELATED				1	1
PTHR23073:SF8	26S PROTEASOME REGULATORY SUBUNIT 6B		1			1
PTHR23074:SF159	MIT DOMAIN-CONTAINING PROTEIN-RELATED		1			1
PTHR23076:SF100	ATP-DEPENDENT ZINC METALLOPROTEASE FTSH 2, CHLOROPLASTIC		1			1
PTHR23076:SF113	ATP-DEPENDENT ZINC METALLOPROTEASE FTSH 1, CHLOROPLASTIC-RELATED		1			1
PTHR23076:SF56	INACTIVE ATP-DEPENDENT ZINC METALLOPROTEASE FTSHI 2, CHLOROPLASTIC-RELATED		1			1
PTHR23076:SF58	INACTIVE ATP-DEPENDENT ZINC METALLOPROTEASE FTSHI 5, CHLOROPLASTIC-RELATED		1			1
PTHR23077:SF138	CELL DIVISION CONTROL PROTEIN 48 HOMOLOG A		1			1
PTHR23079:SF1	RNA-DEPENDENT RNA POLYMERASE 1		1			1
PTHR23088:SF30	OMEGA-AMIDASE NIT2			1		1
PTHR23105:SF126	60S RIBOSOMAL PROTEIN L10A-1-RELATED		1			1
PTHR23105:SF157	60S RIBOSOMAL PROTEIN L7A-1-RELATED		1			1
PTHR23105:SF54	H/ACA RIBONUCLEOPROTEIN COMPLEX SUBUNIT 2			1		1
PTHR23111:SF29	ZINC FINGER (RAN-BINDING) FAMILY PROTEIN		1			1
PTHR23118:SF39	ATP-CITRATE SYNTHASE BETA CHAIN PROTEIN 2			1		1
PTHR23152:SF27	TRANSKET_PYR DOMAIN-CONTAINING PROTEIN		1			1
PTHR23155:SF1134	NB-ARC DOMAIN-CONTAINING PROTEIN			1		1
PTHR23155:SF1185	DISEASE RESISTANCE RPP8-LIKE PROTEIN 3-RELATED		1			1
PTHR23160:SF20	OS02G0439200 PROTEIN		1			1
PTHR23201:SF59	PROLINE-RICH PROTEIN 4				1	1
PTHR23201:SF60	GIBBERELLIN-REGULATED PROTEIN 5		1			1
PTHR23222:SF17	PROHIBITIN-3, MITOCHONDRIAL-RELATED		1			1
PTHR23222:SF20	PROHIBITIN-2, MITOCHONDRIAL-RELATED		1			1
PTHR23237:SF6	H/ACA RIBONUCLEOPROTEIN COMPLEX SUBUNIT 1			1		1
PTHR23241:SF102	DUF4149 DOMAIN-CONTAINING PROTEIN			1		1
PTHR23253:SF9	EUKARYOTIC TRANSLATION INITIATION FACTOR 4G1, ISOFORM B-RELATED		1			1
PTHR23257:SF906	PROTEIN KINASE DOMAIN-CONTAINING PROTEIN	1				1
PTHR23273:SF72	NUCLEIC ACID-BINDING, OB-FOLD-LIKE PROTEIN		1			1
PTHR23291:SF32	BAX INHIBITOR 1			1		1
PTHR23291:SF50	PROTEIN LIFEGUARD 4			1		1
PTHR23292:SF6	LITAF DOMAIN-CONTAINING PROTEIN			1		1
PTHR23300:SF11	SELENIUM-BINDING PROTEIN 1		1			1
PTHR23303:SF14	NODAL MODULATOR 1-RELATED			1		1
PTHR23305:SF11	OBG-LIKE ATPASE 1		1			1
PTHR23309:SF9	PEROXISOMAL FATTY ACID BETA-OXIDATION MULTIFUNCTIONAL PROTEIN MFP2		1			1
PTHR23316:SF82	IMPORTIN SUBUNIT ALPHA-2		1			1
PTHR23321:SF26	37S RIBOSOMAL PROTEIN S28, MITOCHONDRIAL		1			1
PTHR23323:SF24	VACUOLAR PROTEIN SORTING-ASSOCIATED PROTEIN 11 HOMOLOG		1			1
PTHR23336:SF44	PROTEIN MICRORCHIDIA 6		1			1
PTHR23338:SF32	SMALL NUCLEAR RIBONUCLEOPROTEIN SMD1B			1		1
PTHR23342:SF0	N-ACETYLGLUTAMATE SYNTHASE, MITOCHONDRIAL		1			1
PTHR23346:SF7	EIF-2-ALPHA KINASE ACTIVATOR GCN1		1			1
PTHR23355:SF35	EXOSOME COMPLEX EXONUCLEASE RRP44		1			1
PTHR23359:SF191	ADENYLATE KINASE 4			1		1
PTHR23359:SF231	ADENYLATE KINASE			1		1
PTHR23382:SF27	MALATE DEHYDROGENASE 1, CYTOPLASMIC		1			1
PTHR23382:SF3	MALATE DEHYDROGENASE, CYTOPLASMIC		1			1
PTHR23406:SF34	MALIC ENZYME-RELATED			1		1
PTHR23406:SF70	NADP-DEPENDENT MALIC ENZYME 2		1			1
PTHR23413:SF13	60S RIBOSOMAL PROTEIN L32-1-RELATED		1			1
PTHR23421:SF63	BETA-GALACTOSIDASE 2			1		1
PTHR23428:SF213	HISTONE H2B.6-RELATED		1			1
PTHR23428:SF316	HISTONE H2B			1		1
PTHR23430:SF238	HISTONE H2A			1		1
PTHR23430:SF243	HISTONE H2A.6			1		1
PTHR23430:SF272	HISTONE H2A.1-RELATED		1			1
PTHR23430:SF298	HISTONE H2A.7-RELATED		1			1
PTHR23430:SF308	HISTONE H2AXA-RELATED		1			1
PTHR23430:SF314	HISTONE H2A.4-RELATED			1		1
PTHR23500:SF14	SUGAR TRANSPORT PROTEIN 14			1		1
PTHR23500:SF424	MFS DOMAIN-CONTAINING PROTEIN			1		1
PTHR23500:SF44	SUGAR TRANSPORT PROTEIN 5			1		1
PTHR23500:SF574	SUGAR TRANSPORT PROTEIN 12			1		1
PTHR23500:SF577	MFS DOMAIN-CONTAINING PROTEIN			1		1
PTHR23500:SF587	SUGAR TRANSPORT PROTEIN 1		1			1
PTHR23509:SF10	LD21067P		1			1
PTHR23515:SF2	HIGH AFFINITY NITRATE TRANSPORTER-RELATED			1		1
PTHR23516:SF24	MAJOR FACILITATOR SUPERFAMILY DOMAIN-CONTAINING PROTEIN 5			1		1
PTHR24006:SF851	UBIQUITIN CARBOXYL-TERMINAL HYDROLASE 13		1			1
PTHR24015:SF1924	OS03G0317100 PROTEIN		1			1
PTHR24015:SF356	OS04G0469400 PROTEIN		1			1
PTHR24015:SF379	OS11G0433101 PROTEIN		1			1
PTHR24015:SF755	PENTATRICOPEPTIDE REPEAT-CONTAINING PROTEIN CHLOROPLASTIC		1			1
PTHR24031:SF326	DEAD-BOX ATP-DEPENDENT RNA HELICASE 53, MITOCHONDRIAL-RELATED		1			1
PTHR24031:SF698	EUKARYOTIC INITIATION FACTOR 4A-1			1		1
PTHR24031:SF731	DEAD-BOX ATP-DEPENDENT RNA HELICASE			1		1
PTHR24031:SF735	EUKARYOTIC INITIATION FACTOR 4A-2		1			1
PTHR24031:SF756	DEAD-BOX ATP-DEPENDENT RNA HELICASE 3, CHLOROPLASTIC		1			1
PTHR24054:SF49	CASEIN KINASE II SUBUNIT ALPHA-2-RELATED		1			1
PTHR24055:SF539	PROTEIN KINASE DOMAIN-CONTAINING PROTEIN		1			1
PTHR24056:SF107	CYCLIN-DEPENDENT KINASE 11A-RELATED			1		1
PTHR24056:SF387	PROTEIN KINASE DOMAIN-CONTAINING PROTEIN		1			1
PTHR24058:SF17	PROTEIN KINASE DOMAIN-CONTAINING PROTEIN		1			1
PTHR24068:SF335	UBC CORE DOMAIN-CONTAINING PROTEIN			1		1
PTHR24071:SF26	GTP-BINDING NUCLEAR PROTEIN RAN-3-RELATED		1			1
PTHR24073:SF1007	RAS-RELATED PROTEIN RABD1			1		1
PTHR24073:SF1066	RAS-RELATED PROTEIN RAB-11B		1			1
PTHR24073:SF1160	RAS-RELATED PROTEIN RABF1			1		1
PTHR24073:SF1163	RAS-RELATED PROTEIN RAB-5B-RELATED			1		1
PTHR24073:SF1184	RAS-RELATED PROTEIN RABH1E				1	1
PTHR24073:SF671	RAS-RELATED PROTEIN RABH1B		1			1
PTHR24073:SF898	RAS-RELATED PROTEIN RABA5D			1		1
PTHR24075:SF0	TRANSLOCATION PROTEIN SEC63 HOMOLOG			1		1
PTHR24075:SF5	U5 SMALL NUCLEAR RIBONUCLEOPROTEIN 200 KDA HELICASE		1			1
PTHR24075:SF6	ACTIVATING SIGNAL COINTEGRATOR 1 COMPLEX SUBUNIT 3		1			1
PTHR24089:SF737	MITOCHONDRIAL ADENINE NUCLEOTIDE TRANSPORTER BTL2-RELATED		1			1
PTHR24092:SF180	PHOSPHOLIPID-TRANSPORTING ATPASE DNF1-RELATED			1		1
PTHR24092:SF184	PHOSPHOLIPID-TRANSPORTING ATPASE 11-RELATED		1			1
PTHR24093:SF369	CALCIUM-TRANSPORTING ATPASE			1		1
PTHR24093:SF434	CALCIUM-TRANSPORTING ATPASE 13, PLASMA MEMBRANE-TYPE-RELATED			1		1
PTHR24093:SF439	CALCIUM-TRANSPORTING ATPASE 8, PLASMA MEMBRANE-TYPE		1			1
PTHR24096:SF312	BCDNA.GH02901		1			1
PTHR24115:SF801	KINESIN-LIKE PROTEIN KIF22		1			1
PTHR24115:SF914	KINESIN-LIKE PROTEIN KIN-12E		1			1
PTHR24115:SF917	KINESIN-LIKE PROTEIN KIN-14C-RELATED		1			1
PTHR24209:SF28	PROTEIN DA1-RELATED 4-RELATED		1			1
PTHR24221:SF489	ABC TRANSPORTER B FAMILY MEMBER 1		1			1
PTHR24221:SF498	ABC TRANSPORTER B FAMILY MEMBER 16-RELATED		1			1
PTHR24221:SF506	ABC TRANSPORTER B FAMILY MEMBER 4		1			1
PTHR24221:SF530	ABC TRANSPORTER B FAMILY MEMBER 11-RELATED		1			1
PTHR24221:SF539	RESISTANCE PROTEIN 1, 2, PUTATIVE-RELATED			1		1
PTHR24222:SF52	ABC TRANSPORTER B FAMILY MEMBER 20-RELATED		1			1
PTHR24223:SF165	ABC TRANSPORTER C FAMILY MEMBER 15-RELATED		1			1
PTHR24223:SF181	ABC TRANSPORTER C FAMILY MEMBER 3		1			1
PTHR24223:SF362	ABC TRANSPORTER C FAMILY MEMBER 4		1			1
PTHR24223:SF364	ABC TRANSPORTER C FAMILY MEMBER 6		1			1
PTHR24223:SF400	ABC TRANSPORTER C FAMILY MEMBER 1		1			1
PTHR24282:SF195	CYTOKININ HYDROXYLASE		1			1
PTHR24286:SF302	ALLENE OXIDE SYNTHASE 3			1		1
PTHR24298:SF630	CYTOCHROME P450 705A12-RELATED		1			1
PTHR24298:SF874	CYTOCHROME P450 FAMILY PROTEIN		1			1
PTHR24343:SF101	CBL-INTERACTING SERINE/THREONINE-PROTEIN KINASE 23			1		1
PTHR24346:SF39	CALCIUM/CALMODULIN-DEPENDENT PROTEIN KINASE KINASE 1		1			1
PTHR24349:SF115	CDPK-RELATED KINASE 5		1			1
PTHR24349:SF186	CDPK-RELATED KINASE 6			1		1
PTHR24349:SF303	CALCIUM-DEPENDENT PROTEIN KINASE 22		1			1
PTHR24349:SF335	CALCIUM-DEPENDENT PROTEIN KINASE 7		1			1
PTHR24349:SF361	CDPK-RELATED KINASE 3			1		1
PTHR24349:SF455	CALCIUM-DEPENDENT PROTEIN KINASE 33-RELATED		1			1
PTHR24349:SF456	CALCIUM-DEPENDENT PROTEIN KINASE 32		1			1
PTHR24349:SF470	CDPK-RELATED KINASE 4		1			1
PTHR24351:SF202	RIBOSOMAL S6 KINASE-RELATED			1		1
PTHR24356:SF370	SERINE/THREONINE-PROTEIN KINASE WARTS		1			1
PTHR24414:SF70	F-BOX DOMAIN-CONTAINING PROTEIN		1			1
PTHR27000:SF608	LRRNT_2 DOMAIN-CONTAINING PROTEIN-RELATED		1			1
PTHR27001:SF510	PROTEIN STRUBBELIG-RECEPTOR FAMILY 6			1		1
PTHR27001:SF88	PROTEIN KINASE DOMAIN-CONTAINING PROTEIN		1			1
PTHR27002:SF150	RECEPTOR-LIKE SERINE/THREONINE-PROTEIN KINASE SD1-8		1			1
PTHR27002:SF880	G-TYPE LECTIN S-RECEPTOR-LIKE SERINE/THREONINE-PROTEIN KINASE SD1-1		1			1
PTHR27003:SF318	PROTEIN KINASE DOMAIN-CONTAINING PROTEIN		1			1
PTHR27003:SF401	PROTEIN KINASE DOMAIN-CONTAINING PROTEIN		1			1
PTHR27003:SF421	PROTEIN KINASE DOMAIN-CONTAINING PROTEIN			1		1
PTHR27003:SF426	OS06G0334300 PROTEIN			1		1
PTHR27003:SF53	RECEPTOR-LIKE PROTEIN KINASE FERONIA		1			1
PTHR27003:SF69	PROTEIN KINASE DOMAIN-CONTAINING PROTEIN			1		1
PTHR27005:SF335	PROTEIN KINASE DOMAIN-CONTAINING PROTEIN			1		1
PTHR27006:SF272	PROTEIN KINASE DOMAIN-CONTAINING PROTEIN			1		1
PTHR27006:SF462	NON-SPECIFIC SERINE/THREONINE PROTEIN KINASE			1		1
PTHR27006:SF477	PROTEIN KINASE DOMAIN-CONTAINING PROTEIN		1			1
PTHR27006:SF517	PROTEIN KINASE DOMAIN-CONTAINING PROTEIN			1		1
PTHR27006:SF526	PROTEIN KINASE DOMAIN-CONTAINING PROTEIN		1			1
PTHR27006:SF531	PROTEIN KINASE DOMAIN-CONTAINING PROTEIN			1		1
PTHR27006:SF539	PROTEIN KINASE DOMAIN-CONTAINING PROTEIN			1		1
PTHR27007:SF193	L-TYPE LECTIN-DOMAIN CONTAINING RECEPTOR KINASE VII.1			1		1
PTHR27007:SF404	L-TYPE LECTIN-DOMAIN CONTAINING RECEPTOR KINASE I.11-RELATED		1			1
PTHR27007:SF48	OS04G0123700 PROTEIN			1		1
PTHR27009:SF128	PR5-LIKE RECEPTOR KINASE		1			1
PTHR28039:SF8	CHALCONE--FLAVONONE ISOMERASE 1-RELATED			1		1
PTHR30031:SF20	PHOSPHOENOLPYRUVATE CARBOXYKINASE (ATP)			1		1
PTHR30053:SF12	ELONGATION FACTOR P (EF-P) FAMILY PROTEIN		1			1
PTHR30128:SF65	PHOTOSYSTEM I P700 CHLOROPHYLL A APOPROTEIN A1-RELATED		1			1
PTHR30272:SF13	(3R)-HYDROXYMYRISTOYL-[ACYL-CARRIER-PROTEIN] DEHYDRATASE		1			1
PTHR30314:SF16	CELL DIVISION PROTEIN FTSZ HOMOLOG 2-1, CHLOROPLASTIC		1			1
PTHR30519:SF17	5-METHYLTETRAHYDROPTEROYLTRIGLUTAMATE--HOMOCYSTEINE METHYLTRANSFERASE 3, CHLOROPLASTIC			1		1
PTHR30519:SF24	5-METHYLTETRAHYDROPTEROYLTRIGLUTAMATE--HOMOCYSTEINE METHYLTRANSFERASE 1		1			1
PTHR30523:SF39	PHOSPHOENOLPYRUVATE CARBOXYLASE 3			1		1
PTHR30523:SF41	PHOSPHOENOLPYRUVATE CARBOXYLASE 2		1			1
PTHR30546:SF43	NAD(P)H DEHYDROGENASE (QUINONE)			1		1
PTHR30560:SF3	TRIGGER FACTOR-LIKE PROTEIN TIG, CHLOROPLASTIC		1			1
PTHR30620:SF75	GLYCOSYL HYDROLASE FAMILY PROTEIN			1		1
PTHR31044:SF117	CARBOHYDRATE-BINDING X8 DOMAIN-CONTAINING PROTEIN-RELATED	1				1
PTHR31044:SF61	PLASMODESMATA CALLOSE-BINDING PROTEIN 1	1				1
PTHR31045:SF29	(Z)-GAMMA-BISABOLENE SYNTHASE 1-RELATED		1			1
PTHR31048:SF117	PATHOGENESIS-RELATED THAUMATIN SUPERFAMILY PROTEIN			1		1
PTHR31048:SF126	PATHOGENESIS-RELATED THAUMATIN SUPERFAMILY PROTEIN		1			1
PTHR31048:SF48	THAUMATIN-LIKE PROTEIN			1		1
PTHR31053:SF2	MAGNESIUM-PROTOPORPHYRIN IX MONOMETHYL ESTER [OXIDATIVE] CYCLASE, CHLOROPLASTIC		1			1
PTHR31062:SF108	XYLOGLUCAN ENDOTRANSGLUCOSYLASE/HYDROLASE PROTEIN 9	1				1
PTHR31062:SF137	XYLOGLUCAN ENDOTRANSGLUCOSYLASE/HYDROLASE PROTEIN 23-RELATED	1				1
PTHR31062:SF176	XYLOGLUCAN ENDOTRANSGLUCOSYLASE/HYDROLASE PROTEIN 15	1				1
PTHR31062:SF18	XYLOGLUCAN ENDOTRANSGLUCOSYLASE/HYDROLASE PROTEIN 32-RELATED				1	1
PTHR31062:SF249	XYLOGLUCAN ENDOTRANSGLUCOSYLASE/HYDROLASE PROTEIN 5-RELATED				1	1
PTHR31062:SF253	XYLOGLUCAN ENDOTRANSGLUCOSYLASE/HYDROLASE PROTEIN 4		1			1
PTHR31071:SF38	UniProtKB=F4I5B1		1			1
PTHR31080:SF87	PMEI DOMAIN-CONTAINING PROTEIN			1		1
PTHR31080:SF91	PMEI DOMAIN-CONTAINING PROTEIN		1			1
PTHR31087:SF73	SUBFAMILY NOT NAMED			1		1
PTHR31096:SF5	ACT DOMAIN-CONTAINING PROTEIN ACR3			1		1
PTHR31110:SF2	PESTICIDAL CRYSTAL CRY8BA PROTEIN	1				1
PTHR31149:SF11	187-KDA MICROTUBULE-ASSOCIATED PROTEIN AIR9		1			1
PTHR31152:SF1	PLAC8 FAMILY PROTEIN			1		1
PTHR31152:SF19	SUBFAMILY NOT NAMED			1		1
PTHR31152:SF9	PLAC8 FAMILY PROTEIN	1				1
PTHR31155:SF31	STEAROYL-[ACYL-CARRIER-PROTEIN] 9-DESATURASE 6, CHLOROPLASTIC		1			1
PTHR31189:SF2	OS03G0336100 PROTEIN		1			1
PTHR31189:SF62	OS05G0116000 PROTEIN		1			1
PTHR31194:SF61	ETHYLENE-RESPONSIVE TRANSCRIPTION FACTOR ERF003			1		1
PTHR31215:SF32	F-BOX DOMAIN-CONTAINING PROTEIN		1			1
PTHR31234:SF58	HARPIN-INDUCED PROTEIN		1			1
PTHR31234:SF6	LEA_2 DOMAIN-CONTAINING PROTEIN			1		1
PTHR31234:SF8	LEA_2 DOMAIN-CONTAINING PROTEIN	1				1
PTHR31235:SF156	PEROXIDASE			1		1
PTHR31235:SF198	PEROXIDASE 57		1			1
PTHR31235:SF223	PEROXIDASE			1		1
PTHR31235:SF227	PEROXIDASE 30		1			1
PTHR31235:SF284	PEROXIDASE 69		1			1
PTHR31235:SF338	PEROXIDASE 62			1		1
PTHR31235:SF83	PEROXIDASE 1-RELATED		1			1
PTHR31235:SF90	PEROXIDASE 44-RELATED		1			1
PTHR31238:SF18	GERMIN-LIKE PROTEIN SUBFAMILY 2 MEMBER 4			1		1
PTHR31260:SF46	UPF0725 PROTEIN EMB2204	1				1
PTHR31262:SF10	RIBULOSE BISPHOSPHATE CARBOXYLASE SMALL CHAIN 1A, CHLOROPLASTIC-RELATED		1			1
PTHR31265:SF2	F17A17.37 PROTEIN				1	1
PTHR31265:SF23	BNAC04G47820D PROTEIN		1			1
PTHR31265:SF29	BNAA09G04540D PROTEIN		1			1
PTHR31267:SF7	DENTIN SIALOPHOSPHOPROTEIN-LIKE PROTEIN		1			1
PTHR31268:SF32	GALACTINOL--SUCROSE GALACTOSYLTRANSFERASE 2-RELATED		1			1
PTHR31268:SF5	GALACTINOL--SUCROSE GALACTOSYLTRANSFERASE 6-RELATED		1			1
PTHR31270:SF1	GLUTAMINYL-PEPTIDE CYCLOTRANSFERASE			1		1
PTHR31279:SF43	PROTEIN EXORDIUM-LIKE 4		1			1
PTHR31279:SF54	PROTEIN EXORDIUM-RELATED		1			1
PTHR31279:SF58	PROTEIN EXORDIUM-LIKE 2			1		1
PTHR31280:SF4	ELONGATION FACTOR TS (DUF810)		1			1
PTHR31284:SF10	ACID PHOSPHATASE-LIKE PROTEIN			1		1
PTHR31284:SF42	HAD SUPERFAMILY, SUBFAMILY IIIB ACID PHOSPHATASE		1			1
PTHR31339:SF3	PECTIN LYASE-LIKE SUPERFAMILY PROTEIN			1		1
PTHR31343:SF50	GB		1			1
PTHR31344:SF0	NUCLEAR PORE COMPLEX PROTEIN NUP205		1			1
PTHR31344:SF13	C2 NT-TYPE DOMAIN-CONTAINING PROTEIN		1			1
PTHR31346:SF4	MULTIPLE ORGANELLAR RNA EDITING FACTOR 8, CHLOROPLASTIC/MITOCHONDRIAL		1			1
PTHR31355:SF7	MICROTUBULE-ASSOCIATED PROTEIN TORTIFOLIA1		1			1
PTHR31356:SF35	L-ASCORBATE PEROXIDASE 2, CYTOSOLIC			1		1
PTHR31371:SF2	PLANT/PROTEIN (DUF668)		1			1
PTHR31375:SF224	F5I14.10		1			1
PTHR31375:SF246	PECTIN LYASE-LIKE SUPERFAMILY PROTEIN			1		1
PTHR31384:SF8	AUXIN RESPONSE FACTOR 11		1			1
PTHR31388:SF144	PEROXIDASE 67			1		1
PTHR31388:SF5	PEROXIDASE			1		1
PTHR31390:SF4	DUF3527 DOMAIN PROTEIN		1			1
PTHR31407:SF6	OXYGEN-EVOLVING ENHANCER PROTEIN 2-1, CHLOROPLASTIC				1	1
PTHR31415:SF143	LEA_2 DOMAIN-CONTAINING PROTEIN		1			1
PTHR31415:SF4	NDR1/HIN1-LIKE PROTEIN 10			1		1
PTHR31415:SF74	LEA_2 DOMAIN-CONTAINING PROTEIN-RELATED	1				1
PTHR31447:SF18	RNA DEMETHYLASE ALKBH9B		1			1
PTHR31459:SF22	WHY DOMAIN-CONTAINING PROTEIN			1		1
PTHR31469:SF2	EXPRESSED PROTEIN			1		1
PTHR31469:SF4	O-FUCOSYLTRANSFERASE FAMILY PROTEIN			1		1
PTHR31485:SF3	HYDROXYPROLINE O-ARABINOSYLTRANSFERASE 1			1		1
PTHR31513:SF1	EPHRIN TYPE-B RECEPTOR		1			1
PTHR31515:SF4	TRANSMEMBRANE PROTEIN			1		1
PTHR31589:SF98	LIGASE, PUTATIVE (DUF239)-RELATED			1		1
PTHR31614:SF5	ALLERGEN-LIKE PROTEIN BRSN20				1	1
PTHR31620:SF15	PROTEIN RETICULATA-RELATED 2, CHLOROPLASTIC-RELATED			1		1
PTHR31631:SF0	PROTEIN NETWORKED 2D		1			1
PTHR31633:SF1	H/ACA RIBONUCLEOPROTEIN COMPLEX NON-CORE SUBUNIT NAF1		1			1
PTHR31636:SF166	SCARECROW-LIKE PROTEIN 34			1		1
PTHR31637:SF8	2,3-BISPHOSPHOGLYCERATE-INDEPENDENT PHOSPHOGLYCERATE MUTASE 1		1			1
PTHR31639:SF162	F-BOX DOMAIN-CONTAINING PROTEIN		1			1
PTHR31642:SF259	PROTEIN ECERIFERUM 2			1		1
PTHR31645:SF4	METAL-NICOTIANAMINE TRANSPORTER YSL3			1		1
PTHR31645:SF76	METAL-NICOTIANAMINE TRANSPORTER YSL8-RELATED			1		1
PTHR31662:SF68	BNACNNG38830D PROTEIN		1			1
PTHR31669:SF218	PROTEIN FAR1-RELATED SEQUENCE 3		1			1
PTHR31673:SF27	COBRA-LIKE PROTEIN			1		1
PTHR31680:SF12	VARLMGL DOMAIN-CONTAINING PROTEIN		1			1
PTHR31680:SF4	LONGIFOLIA PROTEIN		1			1
PTHR31682:SF33	UDP-ARABINOPYRANOSE MUTASE 3			1		1
PTHR31683:SF120	PECTATE LYASE 8-RELATED			1		1
PTHR31692:SF5	EXPANSIN-B3		1			1
PTHR31696:SF23	DUF617 FAMILY PROTEIN		1			1
PTHR31696:SF72	PROTEIN MIZU-KUSSEI 1			1		1
PTHR31704:SF37	MYB_DNA-BIND_3 DOMAIN-CONTAINING PROTEIN			1		1
PTHR31707:SF164	PECTINESTERASE 4-RELATED		1			1
PTHR31707:SF188	PECTINESTERASE/PECTINESTERASE INHIBITOR 7-RELATED			1		1
PTHR31707:SF229	PECTINESTERASE/PECTINESTERASE INHIBITOR 40-RELATED				1	1
PTHR31707:SF268	PECTINESTERASE/PECTINESTERASE INHIBITOR 43-RELATED			1		1
PTHR31707:SF3	PECTINESTERASE/PECTINESTERASE INHIBITOR 3			1		1
PTHR31718:SF32	EMBRYO-SPECIFIC PROTEIN ATS3B			1		1
PTHR31731:SF135	AAI DOMAIN-CONTAINING PROTEIN				1	1
PTHR31734:SF190	AUXIN-RESPONSIVE PROTEIN IAA11		1			1
PTHR31736:SF19	PECTIN LYASE SUPERFAMILY PROTEIN-RELATED	1				1
PTHR31741:SF66	O-FUCOSYLTRANSFERASE 20		1			1
PTHR31745:SF2	SINGLE-STRANDED DNA-BINDING PROTEIN WHY3, CHLOROPLASTIC			1		1
PTHR31752:SF67	AUXIN EFFLUX CARRIER COMPONENT 7		1			1
PTHR31756:SF5	PYRUVATE, PHOSPHATE DIKINASE REGULATORY PROTEIN 2		1			1
PTHR31769:SF66	BNAC05G37760D PROTEIN		1			1
PTHR31776:SF0	ALPHA-L-ARABINOFURANOSIDASE 1				1	1
PTHR31790:SF170	F-BOX DOMAIN-CONTAINING PROTEIN		1			1
PTHR31790:SF228	OS02G0199500 PROTEIN		1			1
PTHR31802:SF3	32 KDA HEAT SHOCK PROTEIN				1	1
PTHR31803:SF18	UBIQUINOL OXIDASE 1B, MITOCHONDRIAL-RELATED		1			1
PTHR31807:SF32	QWRF MOTIF-CONTAINING PROTEIN 2		1			1
PTHR31827:SF40	UniProtKB=W1P9L0		1			1
PTHR31843:SF11	ALLENE OXIDE CYCLASE 3, CHLOROPLASTIC				1	1
PTHR31852:SF134	LEA_2 DOMAIN-CONTAINING PROTEIN		1			1
PTHR31852:SF22	OS05G0238400 PROTEIN	1				1
PTHR31852:SF223	LEA_2 DOMAIN-CONTAINING PROTEIN		1			1
PTHR31867:SF129	EXPANSIN-A17-RELATED			1		1
PTHR31867:SF149	EXPANSIN-A3			1		1
PTHR31867:SF151	EXPANSIN-A6			1		1
PTHR31867:SF180	EXPANSIN-A8				1	1
PTHR31867:SF223	EXPANSIN-A11			1		1
PTHR31901:SF7	INDOLE-3-ACETIC ACID-AMIDO SYNTHETASE GH3.2-RELATED			1		1
PTHR31906:SF15	PLASTID-LIPID-ASSOCIATED PROTEIN 6, CHLOROPLASTIC			1		1
PTHR31906:SF25	PLASTID-LIPID-ASSOCIATED PROTEIN 8, CHLOROPLASTIC-RELATED		1			1
PTHR31906:SF5	PLASTID-LIPID-ASSOCIATED PROTEIN 3, CHLOROPLASTIC-RELATED			1		1
PTHR31906:SF6	PLASTID-LIPID-ASSOCIATED PROTEIN 10, CHLOROPLASTIC-RELATED			1		1
PTHR31908:SF9	PROTEIN CROWDED NUCLEI 3		1			1
PTHR31916:SF40	ALKALINE/NEUTRAL INVERTASE B-RELATED			1		1
PTHR31917:SF58	BAH DOMAIN-CONTAINING PROTEIN		1			1
PTHR31917:SF9	G2484-1 PROTEIN		1			1
PTHR31933:SF1	PROTEIN PECTIC ARABINOGALACTAN SYNTHESIS-RELATED			1		1
PTHR31942:SF86	MLO-LIKE PROTEIN 2		1			1
PTHR31953:SF102	BETA-FRUCTOFURANOSIDASE, INSOLUBLE ISOENZYME CWINV2			1		1
PTHR31956:SF28	NON-SPECIFIC PHOSPHOLIPASE C4-RELATED			1		1
PTHR31956:SF32	NON-SPECIFIC PHOSPHOLIPASE C3		1			1
PTHR31969:SF1	GRAM DOMAIN-CONTAINING PROTEIN			1		1
PTHR31972:SF2	DUF868 FAMILY PROTEIN (DUF868)		1			1
PTHR31982:SF6	PHOTOSYSTEM I REACTION CENTER SUBUNIT II-1, CHLOROPLASTIC-RELATED		1			1
PTHR31992:SF185	DOF ZINC FINGER PROTEIN DOF1.2			1		1
PTHR31998:SF31	PYROPHOSPHATE-ENERGIZED MEMBRANE PROTON PUMP 2-RELATED			1		1
PTHR31998:SF46	H(+)-EXPORTING DIPHOSPHATASE			1		1
PTHR31998:SF52	PYROPHOSPHATE-ENERGIZED VACUOLAR MEMBRANE PROTON PUMP 1		1			1
PTHR32009:SF118	TOLL/INTERLEUKIN-1 RECEPTOR-LIKE PROTEIN		1			1
PTHR32039:SF18	MAGNESIUM-CHELATASE SUBUNIT CHLI-1, CHLOROPLASTIC		1			1
PTHR32039:SF9	MAGNESIUM-CHELATASE SUBUNIT CHLI-2, CHLOROPLASTIC		1			1
PTHR32044:SF44	XYLOGLUCAN GLYCOSYLTRANSFERASE 12-RELATED		1			1
PTHR32060:SF22	CARBOXYL-TERMINAL-PROCESSING PEPTIDASE 1, CHLOROPLASTIC-RELATED		1			1
PTHR32077:SF57	FASCICLIN-LIKE ARABINOGALACTAN PROTEIN 13		1			1
PTHR32080:SF2	PLASMODESMATA-LOCATED PROTEIN 8	1				1
PTHR32080:SF24	PLASMODESMATA-LOCATED PROTEIN 3	1				1
PTHR32080:SF60	PLASMODESMATA-LOCATED PROTEIN 2	1				1
PTHR32093:SF111	LEUCINE-RICH REPEAT EXTENSIN-LIKE PROTEIN 5		1			1
PTHR32093:SF115	LEUCINE-RICH REPEAT EXTENSIN-LIKE PROTEIN 2			1		1
PTHR32093:SF116	LEUCINE-RICH REPEAT EXTENSIN-LIKE PROTEIN 1		1			1
PTHR32094:SF5	FANCONI ANEMIA GROUP E PROTEIN			1		1
PTHR32116:SF4	POLYGALACTURONATE 4-ALPHA-GALACTURONOSYLTRANSFERASE			1		1
PTHR32116:SF7	GALACTURONOSYLTRANSFERASE 4-RELATED			1		1
PTHR32166:SF88	BED-TYPE DOMAIN-CONTAINING PROTEIN		1			1
PTHR32176:SF0	XYLOSE ISOMERASE			1		1
PTHR32176:SF92	PATATIN-LIKE PROTEIN 2-RELATED			1		1
PTHR32183:SF6	OS01G0338600 PROTEIN		1			1
PTHR32212:SF253	FBD DOMAIN-CONTAINING PROTEIN		1			1
PTHR32219:SF2	PROTON PUMP-INTERACTOR 1		1			1
PTHR32227:SF232	GLUCAN ENDO-1,3-BETA-GLUCOSIDASE, ACIDIC ISOFORM			1		1
PTHR32227:SF243	GLUCAN ENDO-1,3-BETA-D-GLUCOSIDASE		1			1
PTHR32227:SF267	GLUCAN ENDO-1,3-BETA-GLUCOSIDASE				1	1
PTHR32227:SF274	GLUCAN ENDO-1,3-BETA-GLUCOSIDASE 4	1				1
PTHR32227:SF278	GLUCAN ENDO-1,3-BETA-D-GLUCOSIDASE				1	1
PTHR32227:SF287	GLUCAN ENDO-1,3-BETA-GLUCOSIDASE 12	1				1
PTHR32227:SF403	GLUCAN ENDO-1,3-BETA-GLUCOSIDASE 3	1				1
PTHR32227:SF52	GLUCAN ENDO-1,3-BETA-GLUCOSIDASE 2	1				1
PTHR32246:SF143	INGRESSION PROTEIN FIC1			1		1
PTHR32246:SF15	CALCIUM-DEPENDENT LIPID-BINDING (CALB DOMAIN) FAMILY PROTEIN	1				1
PTHR32285:SF316	PROTEIN PMR5	1				1
PTHR32343:SF26	RRM DOMAIN-CONTAINING PROTEIN	1				1
PTHR32382:SF4	FASCICLIN-LIKE ARABINOGALACTAN PROTEIN 1			1		1
PTHR32410:SF154	C2H2-TYPE DOMAIN-CONTAINING PROTEIN-RELATED		1			1
PTHR32410:SF162	CHP-RICH ZINC FINGER PROTEIN-LIKE-RELATED		1			1
PTHR32410:SF168	CYSTEINE/HISTIDINE-RICH C1 DOMAIN FAMILY PROTEIN		1			1
PTHR32411:SF43	CYSTEINE-RICH REPEAT SECRETORY PROTEIN 38			1		1
PTHR32411:SF55	CYSTEINE-RICH REPEAT SECRETORY PROTEIN 55				1	1
PTHR32439:SF0	FERREDOXIN--NITRITE REDUCTASE, CHLOROPLASTIC		1			1
PTHR32440:SF25	INACTIVE PURPLE ACID PHOSPHATASE 14-RELATED		1			1
PTHR32444:SF10	BULB-TYPE LECTIN DOMAIN-CONTAINING PROTEIN-RELATED			1		1
PTHR32444:SF108	OS02G0527900 PROTEIN			1		1
PTHR32444:SF179	EP1-LIKE GLYCOPROTEIN 2		1			1
PTHR32448:SF109	FAD-BINDING PCMH-TYPE DOMAIN-CONTAINING PROTEIN			1		1
PTHR32448:SF12	FAD-BINDING PCMH-TYPE DOMAIN-CONTAINING PROTEIN			1		1
PTHR32448:SF122	BERBERINE BRIDGE ENZYME-LIKE 15		1			1
PTHR32448:SF25	BERBERINE BRIDGE ENZYME-LIKE 8			1		1
PTHR32448:SF93	BERBERINE BRIDGE ENZYME-LIKE 12		1			1
PTHR32448:SF94	BERBERINE BRIDGE ENZYME-LIKE 24-RELATED		1			1
PTHR32499:SF3	FASCICLIN-LIKE ARABINOGALACTAN PROTEIN 16			1		1
PTHR32518:SF3	AMYLOMALTASE			1		1
PTHR33021:SF197	EARLY NODULIN-LIKE PROTEIN 3		1			1
PTHR33021:SF302	BLUE COPPER PROTEIN			1		1
PTHR33021:SF350	UCLACYANIN-2		1			1
PTHR33021:SF368	PHYTOCYANIN DOMAIN-CONTAINING PROTEIN			1		1
PTHR33021:SF420	EARLY NODULIN-LIKE PROTEIN 1		1			1
PTHR33076:SF126	NON-SPECIFIC LIPID-TRANSFER PROTEIN 1-RELATED				1	1
PTHR33076:SF82	NON-SPECIFIC LIPID-TRANSFER PROTEIN 5		1			1
PTHR33083:SF63	BNAA03G48340D PROTEIN		1			1
PTHR33091:SF103	SERINE PROTEASE INHIBITOR, POTATO INHIBITOR I-TYPE FAMILY PROTEIN				1	1
PTHR33095:SF81	OS07G0619500 PROTEIN		1			1
PTHR33107:SF75	INHIBITOR, PUTATIVE-RELATED			1		1
PTHR33109:SF41	PROTEIN EPIDERMAL PATTERNING FACTOR 1			1		1
PTHR33122:SF13	AAI DOMAIN-CONTAINING PROTEIN		1			1
PTHR33128:SF6	TRANSMEMBRANE PROTEIN			1		1
PTHR33136:SF6	PROTEIN RALF-LIKE 34			1		1
PTHR33136:SF66	PROTEIN RALF-LIKE 22		1			1
PTHR33136:SF95	PROTEIN RALF-LIKE 33-RELATED		1			1
PTHR33136:SF99	PROTEIN RALF-LIKE 33			1		1
PTHR33149:SF31	PHOTOSYSTEM II D2 PROTEIN		1			1
PTHR33149:SF40	PHOTOSYSTEM II PROTEIN D1		1			1
PTHR33155:SF3	PROTEIN FAF-LIKE, CHLOROPLASTIC		1			1
PTHR33159:SF26	RPM1-INTERACTING PROTEIN 4 (RIN4) FAMILY PROTEIN		1			1
PTHR33159:SF56	PROTEIN NOI4			1		1
PTHR33159:SF6	RPM1-INTERACTING PROTEIN 4			1		1
PTHR33178:SF10	STRESS-RESPONSE A/B BARREL DOMAIN-CONTAINING PROTEIN			1		1
PTHR33180:SF14	PHOTOSYSTEM II CP47 REACTION CENTER PROTEIN		1			1
PTHR33209:SF1	SERINE PROTEASE SPPA, CHLOROPLASTIC			1		1
PTHR33232:SF9	PROTEIN SIEVE ELEMENT OCCLUSION B				1	1
PTHR33254:SF17	4-HYDROXY-4-METHYL-2-OXOGLUTARATE ALDOLASE 2-RELATED			1		1
PTHR33287:SF11	OS03G0778400 PROTEIN		1			1
PTHR33304:SF18	OS12G0161500 PROTEIN			1		1
PTHR33304:SF9	RING/FYVE/PHD ZINC FINGER SUPERFAMILY PROTEIN		1			1
PTHR33306:SF7	EXPRESSED PROTEIN	1				1
PTHR33312:SF5	MEMBRANE-ASSOCIATED KINASE REGULATOR 4-RELATED		1			1
PTHR33321:SF12	PLANT BASIC SECRETORY PROTEIN (BSP) FAMILY PROTEIN				1	1
PTHR33322:SF16	BAG FAMILY MOLECULAR CHAPERONE REGULATOR 6		1			1
PTHR33322:SF18	BAG FAMILY MOLECULAR CHAPERONE REGULATOR 8, CHLOROPLASTIC		1			1
PTHR33346:SF11	DEHYDRIN COR47-RELATED		1			1
PTHR33346:SF2	DEHYDRIN ERD14			1		1
PTHR33387:SF3	CUPIN_5 DOMAIN-CONTAINING PROTEIN			1		1
PTHR33448:SF14	ARABIDOPSIS THALIANA GENOMIC DNA, CHROMOSOME 5, P1 CLONE:MOK16		1			1
PTHR33448:SF3	OS09G0370000 PROTEIN		1			1
PTHR33470:SF21	NON-CLASSICAL ARABINOGALACTAN PROTEIN 31		1			1
PTHR33470:SF22	NON-CLASSICAL ARABINOGALACTAN PROTEIN 30			1		1
PTHR33470:SF40	PROLINE-RICH PROTEIN 1-RELATED		1			1
PTHR33492:SF4	MYB-LIKE DOMAIN-CONTAINING PROTEIN		1			1
PTHR33493:SF27	LATE EMBRYOGENESIS ABUNDANT PROTEIN 6		1			1
PTHR33510:SF5	PROTEIN TIC 20-II, CHLOROPLASTIC		1			1
PTHR33526:SF4	OS07G0123800 PROTEIN		1			1
PTHR33597:SF11	PROTEIN, PUTATIVE-RELATED			1		1
PTHR33639:SF2	OS01G0173000 PROTEIN			1		1
PTHR33671:SF3	F28N24.8 PROTEIN		1			1
PTHR33697:SF2	PWWP DOMAIN-CONTAINING PROTEIN		1			1
PTHR33781:SF3	PROTEIN PHYTOCHROME KINASE SUBSTRATE 3		1			1
PTHR33836:SF1	EXPRESSED PROTEIN		1			1
PTHR33870:SF4	CARDIOMYOPATHY-ASSOCIATED PROTEIN		1			1
PTHR33878:SF1	OS08G0559000 PROTEIN		1			1
PTHR33971:SF3	OS06G0232000 PROTEIN	1				1
PTHR33987:SF1	CALCINEURIN-LIKE METALLO-PHOSPHOESTERASE SUPERFAMILY PROTEIN			1		1
PTHR34058:SF12	OXYGEN-EVOLVING ENHANCER PROTEIN 1-1, CHLOROPLASTIC		1			1
PTHR34058:SF2	OXYGEN-EVOLVING ENHANCER PROTEIN 1-2, CHLOROPLASTIC		1			1
PTHR34195:SF1	PHOTOSYSTEM I REACTION CENTER SUBUNIT V, CHLOROPLASTIC		1			1
PTHR34209:SF1	CALCIUM SENSING RECEPTOR, CHLOROPLASTIC		1			1
PTHR34264:SF3	ATP SYNTHASE SUBUNIT B, CHLOROPLASTIC		1			1
PTHR34267:SF1	OZONE-RESPONSIVE STRESS-LIKE PROTEIN			1		1
PTHR34371:SF6	OS01G0551000 PROTEIN			1		1
PTHR34378:SF1	GLUTAMATE--CYSTEINE LIGASE, CHLOROPLASTIC		1			1
PTHR34452:SF1	C2 NT-TYPE DOMAIN-CONTAINING PROTEIN		1			1
PTHR34555:SF1	INTEGRAL MEMBRANE HEMOLYSIN-III-LIKE PROTEIN		1			1
PTHR34559:SF1	CYTOCHROME B-C1 COMPLEX SUBUNIT 8-1, MITOCHONDRIAL			1		1
PTHR34789:SF4	SUBFAMILY NOT NAMED				1	1
PTHR34806:SF1	HIGH-AFFINITY NITRATE TRANSPORTER 3.1			1		1
PTHR34935:SF3	PROTEIN TIC110, CHLOROPLASTIC		1			1
PTHR34938:SF5	BNAC03G59750D PROTEIN		1			1
PTHR34939:SF1	PHOTOSYSTEM I REACTION CENTER SUBUNIT III, CHLOROPLASTIC		1			1
PTHR35115:SF1	PROTEIN IN CHLOROPLAST ATPASE BIOGENESIS, CHLOROPLASTIC			1		1
PTHR35285:SF1	2-C-METHYL-D-ERYTHRITOL 4-PHOSPHATE CYTIDYLYLTRANSFERASE			1		1
PTHR35288:SF1	TAIL FIBER			1		1
PTHR35313:SF1	NO EXINE FORMATION 1			1		1
PTHR35508:SF1	VOLTAGE-DEPENDENT L-TYPE CALCIUM CHANNEL SUBUNIT			1		1
PTHR35729:SF1	T1B9.12 PROTEIN		1			1
PTHR35764:SF1	PROTEIN SHORTAGE IN CHIASMATA 1		1			1
PTHR35767:SF9	HAPLESS 8		1			1
PTHR35992:SF1	CYTOMATRIX PROTEIN-LIKE PROTEIN			1		1
PTHR35993:SF1	OUTER ENVELOPE PORE PROTEIN 21B, CHLOROPLASTIC			1		1
PTHR36021:SF1	COREPRESSOR		1			1
PTHR36029:SF1	TSET COMPLEX MEMBER TSTA		1			1
PTHR36044:SF1	EB_DH DOMAIN-CONTAINING PROTEIN			1		1
PTHR36059:SF2	OS02G0175800 PROTEIN		1			1
PTHR36139:SF1	SUCCINATE DEHYDROGENASE SUBUNIT 5, MITOCHONDRIAL			1		1
PTHR36325:SF1	MYOSIN-2 HEAVY CHAIN-LIKE PROTEIN			1		1
PTHR36326:SF14	PROTEIN SULFUR DEFICIENCY-INDUCED 1			1		1
PTHR36362:SF1	DNA-DIRECTED RNA POLYMERASE SUBUNIT BETA			1		1
PTHR36708:SF1	SUCCINATE DEHYDROGENASE SUBUNIT 6, MITOCHONDRIAL			1		1
PTHR36810:SF1	OS05G0232200 PROTEIN		1			1
PTHR36812:SF9	OS07G0164800 PROTEIN			1		1
PTHR37076:SF3	EF-HAND 1, CALCIUM-BINDING PROTEIN-RELATED			1		1
PTHR37709:SF1	EXPRESSED PROTEIN			1		1
PTHR37713:SF1	OS05G0176600 PROTEIN		1			1
PTHR37748:SF1	PROTEIN, PUTATIVE-RELATED			1		1
PTHR37769:SF1	MHD DOMAIN-CONTAINING PROTEIN		1			1
PTHR38396:SF1	TRANSMEMBRANE PROTEIN		1			1
PTHR38522:SF2	PLASMA MEMBRANE-ASSOCIATED CATION-BINDING PROTEIN 1			1		1
PTHR42678:SF32	AMIDASE DOMAIN-CONTAINING PROTEIN			1		1
PTHR42683:SF65	PKS_ER DOMAIN-CONTAINING PROTEIN			1		1
PTHR42684:SF3	ADENOSYLMETHIONINE-8-AMINO-7-OXONONANOATE AMINOTRANSFERASE			1		1
PTHR42685:SF4	CONDITIONED MEDIUM FACTOR RECEPTOR 1		1			1
PTHR42704:SF9	RIBULOSE BISPHOSPHATE CARBOXYLASE LARGE CHAIN		1			1
PTHR42721:SF19	FN3_LIKE DOMAIN-CONTAINING PROTEIN			1		1
PTHR42721:SF2	BETA-D-XYLOSIDASE 7-RELATED		1			1
PTHR42721:SF8	BETA-D-XYLOSIDASE 1			1		1
PTHR42760:SF40	3-OXOACYL-[ACYL-CARRIER-PROTEIN] REDUCTASE, CHLOROPLASTIC		1			1
PTHR42826:SF1	DICARBOXYLATE TRANSPORTER 2.1, CHLOROPLASTIC			1		1
PTHR42840:SF5	GFO_IDH_MOCA DOMAIN-CONTAINING PROTEIN			1		1
PTHR42853:SF2	ACETYL-COENZYME A CARBOXYLASE CARBOXYL TRANSFERASE SUBUNIT ALPHA, CHLOROPLASTIC			1		1
PTHR42861:SF112	ATPASE 2, PLASMA MEMBRANE-TYPE		1			1
PTHR42861:SF58	ATPASE 11, PLASMA MEMBRANE-TYPE-RELATED			1		1
PTHR42861:SF67	ATPASE 3, PLASMA MEMBRANE-TYPE-RELATED		1			1
PTHR42861:SF68	ATPASE 5, PLASMA MEMBRANE-TYPE			1		1
PTHR42894:SF1	N-(5'-PHOSPHORIBOSYL)ANTHRANILATE ISOMERASE			1		1
PTHR42898:SF79	SENESCENCE-ASSOCIATED PROTEIN 13			1		1
PTHR42908:SF6	116 KDA U5 SMALL NUCLEAR RIBONUCLEOPROTEIN COMPONENT		1			1
PTHR42908:SF8	ELONGATION FACTOR TYPA-LIKE SVR3, CHLOROPLASTIC-RELATED		1			1
PTHR42918:SF9	LYSINE--TRNA LIGASE		1			1
PTHR42938:SF5	D-3-PHOSPHOGLYCERATE DEHYDROGENASE 1, CHLOROPLASTIC		1			1
PTHR42991:SF9	NADP-DEPENDENT GLYCERALDEHYDE-3-PHOSPHATE DEHYDROGENASE				1	1
PTHR43000:SF36	TRIFUNCTIONAL UDP-GLUCOSE 4,6-DEHYDRATASE/UDP-4-KETO-6-DEOXY-D-GLUCOSE 3,5-EPIMERASE/UDP-4-KETO-L-RHAMNOSE-REDUCTASE RHM3		1			1
PTHR43078:SF6	UDP-GLUCURONIC ACID DECARBOXYLASE 1			1		1
PTHR43085:SF43	FRUCTOKINASE-6, CHLOROPLASTIC-RELATED		1			1
PTHR43085:SF47	FRUCTOKINASE-2-RELATED		1			1
PTHR43096:SF39	CHAPERONE PROTEIN DNAJ A6, CHLOROPLASTIC				1	1
PTHR43097:SF5	GLUTAMATE--TRNA LIGASE, CYTOPLASMIC		1			1
PTHR43104:SF2	L-2-HYDROXYGLUTARATE DEHYDROGENASE, MITOCHONDRIAL			1		1
PTHR43120:SF1	GLUTAMYL-TRNA REDUCTASE 1, CHLOROPLASTIC		1			1
PTHR43144:SF1	LL-DIAMINOPIMELATE AMINOTRANSFERASE, CHLOROPLASTIC		1			1
PTHR43148:SF13	GLYCERALDEHYDE-3-PHOSPHATE DEHYDROGENASE GAPA1, CHLOROPLASTIC		1			1
PTHR43148:SF5	GLYCERALDEHYDE-3-PHOSPHATE DEHYDROGENASE GAPB, CHLOROPLASTIC		1			1
PTHR43161:SF9	SORBITOL DEHYDROGENASE		1			1
PTHR43178:SF1	DIHYDROLIPOYLLYSINE-RESIDUE ACETYLTRANSFERASE COMPONENT 2 OF PYRUVATE DEHYDROGENASE COMPLEX, MITOCHONDRIAL		1			1
PTHR43188:SF1	ACYL-COENZYME A OXIDASE 4, PEROXISOMAL			1		1
PTHR43201:SF23	OXALATE--COA LIGASE		1			1
PTHR43205:SF48	PKS_ER DOMAIN-CONTAINING PROTEIN		1			1
PTHR43243:SF1	CATIONIC AMINO ACID TRANSPORTER 1			1		1
PTHR43247:SF1	PHOSPHOSERINE AMINOTRANSFERASE		1			1
PTHR43261:SF1	RIBOSOME-RELEASING FACTOR 2, MITOCHONDRIAL		1			1
PTHR43272:SF4	LONG CHAIN ACYL-COA SYNTHETASE 2		1			1
PTHR43272:SF90	LONG CHAIN ACYL-COA SYNTHETASE 7, PEROXISOMAL		1			1
PTHR43311:SF2	GLUTAMATE--TRNA LIGASE, CHLOROPLASTIC/MITOCHONDRIAL		1			1
PTHR43321:SF22	GLUTAMATE DECARBOXYLASE-RELATED		1			1
PTHR43321:SF3	GLUTAMATE DECARBOXYLASE				1	1
PTHR43321:SF31	GLUTAMATE DECARBOXYLASE 1				1	1
PTHR43322:SF5	1-DEOXY-D-XYLULOSE-5-PHOSPHATE SYNTHASE, CHLOROPLASTIC			1		1
PTHR43323:SF2	3-HYDROXY-3-METHYLGLUTARYL COENZYME A SYNTHASE		1			1
PTHR43327:SF36	HYPERSENSITIVE-INDUCED RESPONSE PROTEIN 1		1			1
PTHR43327:SF49	PHB DOMAIN-CONTAINING PROTEIN			1		1
PTHR43327:SF50	PHB DOMAIN-CONTAINING PROTEIN			1		1
PTHR43327:SF51	HYPERSENSITIVE-INDUCED RESPONSE PROTEIN 3		1			1
PTHR43337:SF12	ADENINE/GUANINE PERMEASE AZG1			1		1
PTHR43349:SF4	3BETA_HSD DOMAIN-CONTAINING PROTEIN		1			1
PTHR43353:SF5	SUCCINATE-SEMIALDEHYDE DEHYDROGENASE, MITOCHONDRIAL			1		1
PTHR43381:SF5	TRANSLATION INITIATION FACTOR IF-2, MITOCHONDRIAL		1			1
PTHR43389:SF21	V-TYPE PROTON ATPASE SUBUNIT B3		1			1
PTHR43416:SF5	DIHYDROLIPOYLLYSINE-RESIDUE SUCCINYLTRANSFERASE COMPONENT OF 2-OXOGLUTARATE DEHYDROGENASE COMPLEX, MITOCHONDRIAL				1	1
PTHR43450:SF1	ASPARTATE--TRNA LIGASE, CYTOPLASMIC				1	1
PTHR43450:SF8	ASPARTATE--TRNA LIGASE 1, CYTOPLASMIC		1			1
PTHR43461:SF1	TRANSMEMBRANE PROTEIN 256			1		1
PTHR43473:SF2	MAGNESIUM-CHELATASE SUBUNIT CHLD, CHLOROPLASTIC		1			1
PTHR43475:SF1	METHYLTHIORIBOSE-1-PHOSPHATE ISOMERASE		1			1
PTHR43490:SF119	SALUTARIDINE REDUCTASE-LIKE			1		1
PTHR43522:SF15	TRANSKETOLASE-1, CHLOROPLASTIC		1			1
PTHR43522:SF2	TRANSKETOLASE 1-RELATED		1			1
PTHR43557:SF5	MONODEHYDROASCORBATE REDUCTASE 1, PEROXISOMAL				1	1
PTHR43570:SF16	ALDEDH DOMAIN-CONTAINING PROTEIN		1			1
PTHR43572:SF8	CHAPERONE PROTEIN CLPC1, CHLOROPLASTIC		1			1
PTHR43574:SF3	UDP-GLUCURONATE 4-EPIMERASE 1			1		1
PTHR43620:SF11	GLYCEROPHOSPHODIESTER PHOSPHODIESTERASE GDPDL4		1			1
PTHR43620:SF36	GLYCEROPHOSPHODIESTER PHOSPHODIESTERASE GDPD5		1			1
PTHR43620:SF7	GLYCEROPHOSPHODIESTER PHOSPHODIESTERASE GDPD6			1		1
PTHR43713:SF3	GLUTAMATE-1-SEMIALDEHYDE 2,1-AMINOMUTASE 1, CHLOROPLASTIC-RELATED		1			1
PTHR43719:SF43	HISTIDINE KINASE CKI1		1			1
PTHR43719:SF51	HISTIDINE KINASE 4			1		1
PTHR43721:SF5	ELONGATION FACTOR TU, CHLOROPLASTIC		1			1
PTHR43725:SF8	UDP-GLUCOSE 4-EPIMERASE		1			1
PTHR43727:SF2	DIAMINOPIMELATE DECARBOXYLASE 1, CHLOROPLASTIC-RELATED		1			1
PTHR43735:SF14	PYR_REDOX_2 DOMAIN-CONTAINING PROTEIN		1			1
PTHR43762:SF1	L-GULONOLACTONE OXIDASE			1		1
PTHR43780:SF7	D-CYSTEINE DESULFHYDRASE 2, MITOCHONDRIAL		1			1
PTHR43806:SF14	TRIPEPTIDYL-PEPTIDASE 2		1			1
PTHR43895:SF22	CBL-INTERACTING SERINE/THREONINE-PROTEIN KINASE 14		1			1
PTHR43900:SF44	GLUTATHIONE S-TRANSFERASE F8, CHLOROPLASTIC		1			1
PTHR43900:SF45	GLUTATHIONE S-TRANSFERASE F9		1			1
PTHR43900:SF47	GLUTATHIONE S-TRANSFERASE F6-RELATED		1			1
PTHR43900:SF72	GLUTATHIONE S-TRANSFERASE F13			1		1
PTHR43900:SF80	GLUTATHIONE S-TRANSFERASE F2-RELATED		1			1
PTHR43939:SF50	NUCLEOPORIN		1			1
PTHR43977:SF1	STRUCTURAL MAINTENANCE OF CHROMOSOMES PROTEIN 3		1			1
PTHR43982:SF1	UBIQUITIN CARBOXYL-TERMINAL HYDROLASE 14		1			1
PTHR44259:SF26	F-BOX FAMILY PROTEIN-LIKE PROTEIN		1			1
PTHR44267:SF1	WD REPEAT-CONTAINING PROTEIN 43		1			1
PTHR44328:SF6	GLUTATHIONE S-TRANSFERASE L1			1		1
PTHR44329:SF227	PROTEIN KINASE DOMAIN-CONTAINING PROTEIN		1			1
PTHR44329:SF233	PROTEIN KINASE DOMAIN-CONTAINING PROTEIN		1			1
PTHR45181:SF8	HEAT SHOCK PROTEIN DNAJ WITH TETRATRICOPEPTIDE REPEAT-CONTAINING PROTEIN		1			1
PTHR45184:SF1	DNAJ PROTEIN ERDJ3A		1			1
PTHR45521:SF2	TSET COMPLEX MEMBER TSTF		1			1
PTHR45613:SF179	OS01G0505500 PROTEIN		1			1
PTHR45618:SF12	MITOCHONDRIAL UNCOUPLING PROTEIN 1		1			1
PTHR45621:SF35	SERINE/THREONINE-PROTEIN KINASE PBL3-RELATED			1		1
PTHR45621:SF46	SERINE/THREONINE-PROTEIN KINASE PBL16-RELATED		1			1
PTHR45621:SF57	PROTEIN KINASE DOMAIN-CONTAINING PROTEIN			1		1
PTHR45621:SF87	SERINE/THREONINE-PROTEIN KINASE PBL18-RELATED		1			1
PTHR45623:SF14	CHROMODOMAIN-HELICASE-DNA-BINDING PROTEIN 1		1			1
PTHR45623:SF28	CHROMODOMAIN-HELICASE-DNA-BINDING PROTEIN 3-RELATED		1			1
PTHR45625:SF6	SPLICEOSOME-ASSOCIATED PROTEIN CWC27 HOMOLOG		1			1
PTHR45626:SF14	ATP-DEPENDENT DNA HELICASE (EUROFUNG)		1			1
PTHR45631:SF44	PROTEIN KINASE DOMAIN-CONTAINING PROTEIN			1		1
PTHR45633:SF18	CHAPERONIN 60 SUBUNIT ALPHA 1, CHLOROPLASTIC		1			1
PTHR45633:SF32	CHAPERONIN CPN60-LIKE 1, MITOCHONDRIAL		1			1
PTHR45633:SF37	CHAPERONIN 60 SUBUNIT BETA 1, CHLOROPLASTIC		1			1
PTHR45635:SF14	ADP,ATP CARRIER PROTEIN-RELATED			1		1
PTHR45637:SF5	PROTEIN KINASE DOMAIN-CONTAINING PROTEIN			1		1
PTHR45642:SF3	LIPASE_GDSL DOMAIN-CONTAINING PROTEIN				1	1
PTHR45648:SF106	OS03G0580200 PROTEIN	1				1
PTHR45648:SF117	GDSL ESTERASE/LIPASE ESM1		1			1
PTHR45649:SF17	AMINO-ACID PERMEASE BAT1 HOMOLOG			1		1
PTHR45650:SF67	LIPASE_GDSL DOMAIN-CONTAINING PROTEIN				1	1
PTHR45651:SF11	CYCLIC NUCLEOTIDE-GATED ION CHANNEL 20, CHLOROPLASTIC-RELATED			1		1
PTHR45657:SF48	PHOSPHATIDYLINOSITOL/PHOSPHATIDYLCHOLINE TRANSFER PROTEIN SFH5		1			1
PTHR45662:SF2	PHOSPHATIDYLINOSITOL-3-PHOSPHATASE SAC1		1			1
PTHR45665:SF48	AQUAPORIN TIP2-1		1			1
PTHR45665:SF49	AQUAPORIN 1			1		1
PTHR45665:SF9	AQUAPORIN-8			1		1
PTHR45666:SF3	TYPE I INOSITOL POLYPHOSPHATE 5-PHOSPHATASE 5			1		1
PTHR45668:SF5	SERINE/THREONINE-PROTEIN PHOSPHATASE 5		1			1
PTHR45669:SF12	GLUTAREDOXIN DOMAIN-CONTAINING PROTEIN		1			1
PTHR45669:SF22	GLUTAREDOXIN DOMAIN-CONTAINING CYSTEINE-RICH PROTEIN CG12206-RELATED			1		1
PTHR45687:SF30	AQUAPORIN PIP1-3			1		1
PTHR45687:SF32	AQUAPORIN PIP1-5-RELATED		1			1
PTHR45687:SF39	AQUAPORIN PIP2-4-RELATED		1			1
PTHR45687:SF63	AQUAPORIN PIP1-2 ISOFORM X2			1		1
PTHR45687:SF88	PLASMA INTRINSIC PROTEIN 2-1			1		1
PTHR45696:SF31	60S ACIDIC RIBOSOMAL PROTEIN FAMILY			1		1
PTHR45707:SF34	C2 DOMAIN-CONTAINING PROTEIN-RELATED	1				1
PTHR45714:SF11	HOMEOBOX-LEUCINE ZIPPER PROTEIN ATHB-4		1			1
PTHR45715:SF10	V-TYPE PROTON ATPASE SUBUNIT E1		1			1
PTHR45717:SF3	OS04G0544400 PROTEIN		1			1
PTHR45722:SF17	60S RIBOSOMAL PROTEIN L35-1-RELATED		1			1
PTHR45722:SF24	60S RIBOSOMAL L35-LIKE PROTEIN			1		1
PTHR45722:SF6	60S RIBOSOMAL PROTEIN L35-2-RELATED		1			1
PTHR45728:SF3	ACETYL-COA CARBOXYLASE			1		1
PTHR45732:SF15	ADP-RIBOSYLATION FACTOR-LIKE PROTEIN 8B		1			1
PTHR45732:SF17	ADP-RIBOSYLATION FACTOR-LIKE PROTEIN 8A-RELATED		1			1
PTHR45738:SF3	PHOSPHOINOSITIDE PHOSPHATASE SAC3-RELATED		1			1
PTHR45743:SF21	POTASSIUM CHANNEL AKT2/3		1			1
PTHR45744:SF9	AMINOTRAN_1_2 DOMAIN-CONTAINING PROTEIN			1		1
PTHR45747:SF14	HISTONE-LYSINE N-METHYLTRANSFERASE EZA1		1			1
PTHR45751:SF11	COPINE FAMILY PROTEIN 2			1		1
PTHR45751:SF29	E3 UBIQUITIN-PROTEIN LIGASE RGLG2			1		1
PTHR45751:SF38	RING-TYPE DOMAIN-CONTAINING PROTEIN			1		1
PTHR45752:SF101	PLANT INTRACELLULAR RAS-GROUP-RELATED LRR PROTEIN 4			1		1
PTHR45752:SF149	LEUCINE-RICH REPEAT (LRR) FAMILY PROTEIN			1		1
PTHR45759:SF1	NUCLEOLAR GTP-BINDING PROTEIN 1			1		1
PTHR45763:SF21	HYDROLASE_4 DOMAIN-CONTAINING PROTEIN		1			1
PTHR45769:SF8	ADENOSINE KINASE 2	1				1
PTHR45778:SF16	PURPLE ACID PHOSPHATASE			1		1
PTHR45778:SF6	PURPLE ACID PHOSPHATASE			1		1
PTHR45794:SF1	LEUCINE--TRNA LIGASE, CYTOPLASMIC		1			1
PTHR45811:SF13	OS04G0661100 PROTEIN			1		1
PTHR45811:SF35	HEAVY METAL-ASSOCIATED ISOPRENYLATED PLANT PROTEIN 15-RELATED				1	1
PTHR45811:SF49	COPPER TRANSPORT PROTEIN FAMILY-RELATED			1		1
PTHR45811:SF72	HMA DOMAIN-CONTAINING PROTEIN			1		1
PTHR45815:SF3	PROTEIN DISULFIDE-ISOMERASE A6			1		1
PTHR45825:SF3	GRANULE-BOUND STARCH SYNTHASE 1, CHLOROPLASTIC/AMYLOPLASTIC				1	1
PTHR45849:SF1	FACT COMPLEX SUBUNIT SSRP1			1		1
PTHR45855:SF23	TRANSCRIPTION FACTOR UNE10		1			1
PTHR45863:SF42	PROTEIN KINASE DOMAIN-CONTAINING PROTEIN			1		1
PTHR45863:SF43	SERINE/THREONINE-PROTEIN KINASE BSK5		1			1
PTHR45863:SF44	SERINE/THREONINE-PROTEIN KINASE BSK3		1			1
PTHR45863:SF8	PROTEIN KINASE DOMAIN-CONTAINING PROTEIN			1		1
PTHR45868:SF19	HMA DOMAIN-CONTAINING PROTEIN			1		1
PTHR45868:SF2	HEAVY METAL-ASSOCIATED ISOPRENYLATED PLANT PROTEIN 34		1			1
PTHR45904:SF2	TRNA (URACIL-5-)-METHYLTRANSFERASE HOMOLOG A			1		1
PTHR45916:SF1	STRUCTURAL MAINTENANCE OF CHROMOSOMES PROTEIN 5		1			1
PTHR45922:SF1	CLEAVAGE AND POLYADENYLATION SPECIFICITY FACTOR SUBUNIT 2		1			1
PTHR45927:SF15	OS02G0681700 PROTEIN			1		1
PTHR45932:SF17	CRAL-TRIO DOMAIN-CONTAINING PROTEIN		1			1
PTHR45952:SF2	DUF3700 DOMAIN-CONTAINING PROTEIN		1			1
PTHR45952:SF4	DUF3700 DOMAIN-CONTAINING PROTEIN			1		1
PTHR45952:SF6	DUF3700 DOMAIN-CONTAINING PROTEIN			1		1
PTHR45955:SF1	PHOSPHOACETYLGLUCOSAMINE MUTASE		1			1
PTHR45958:SF5	U-BOX DOMAIN-CONTAINING PROTEIN			1		1
PTHR45958:SF6	U-BOX DOMAIN-CONTAINING PROTEIN 43			1		1
PTHR45968:SF5	PROTEIN HOTHEAD				1	1
PTHR45974:SF127	OS05G0414700 PROTEIN		1			1
PTHR45974:SF183	PHYTOSULFOKINE RECEPTOR 1			1		1
PTHR45974:SF205	LEUCINE-RICH REPEAT RECEPTOR PROTEIN KINASE HPCA1			1		1
PTHR45974:SF216	PROTEIN KINASE DOMAIN-CONTAINING PROTEIN			1		1
PTHR45997:SF1	DNA LIGASE 4		1			1
PTHR46008:SF2	LEAF RUST 10 DISEASE-RESISTANCE LOCUS RECEPTOR-LIKE PROTEIN KINASE-LIKE 1.1			1		1
PTHR46009:SF1	VACUOLAR PROTEIN SORTING-ASSOCIATED PROTEIN VTA1 HOMOLOG			1		1
PTHR46033:SF51	PMD DOMAIN-CONTAINING PROTEIN		1			1
PTHR46036:SF2	LACTOYLGLUTATHIONE LYASE GLX1			1		1
PTHR46039:SF2	SUCROSE-PHOSPHATE SYNTHASE 1		1			1
PTHR46056:SF10	LONG-CHAIN-ALCOHOL OXIDASE FAO3			1		1
PTHR46087:SF11	PROTEIN SEMI-ROLLED LEAF 2		1			1
PTHR46119:SF12	HMA DOMAIN-CONTAINING PROTEIN		1			1
PTHR46154:SF4	UREA ACTIVE TRANSPORTER			1		1
PTHR46162:SF15	F9D12.8 PROTEIN-RELATED		1			1
PTHR46162:SF40	TRAF-LIKE FAMILY PROTEIN		1			1
PTHR46162:SF43	TRAF-LIKE FAMILY PROTEIN		1			1
PTHR46168:SF1	ARMADILLO REPEAT ONLY 4		1			1
PTHR46168:SF15	ARMADILLO REPEAT ONLY 1 PROTEIN			1		1
PTHR46168:SF9	ARMADILLO REPEAT ONLY 2			1		1
PTHR46195:SF15	HEAVY METAL TRANSPORT/DETOXIFICATION SUPERFAMILY PROTEIN				1	1
PTHR46195:SF2	HEAVY METAL-ASSOCIATED ISOPRENYLATED PLANT PROTEIN 7	1				1
PTHR46204:SF26	CHITIN ELICITOR RECEPTOR KINASE 1			1		1
PTHR46284:SF2	PROTEIN KINESIN LIGHT CHAIN-RELATED 1		1			1
PTHR46286:SF2	VIN3-LIKE PROTEIN 2-RELATED		1			1
PTHR46316:SF9	SNF1-RELATED PROTEIN KINASE REGULATORY SUBUNIT BETA-1		1			1
PTHR46327:SF2	SEQUENCE-SPECIFIC DNA BINDING TRANSCRIPTION FACTOR		1			1
PTHR46442:SF9	DIRIGENT PROTEIN			1		1
PTHR46450:SF12	HISTONE-LYSINE N-METHYLTRANSFERASE SUVR4		1			1
PTHR46508:SF2	INCREASED DNA METHYLATION 1		1			1
PTHR46521:SF4	SUCROSE-PHOSPHATASE 2-RELATED		1			1
PTHR46524:SF12	CW-TYPE DOMAIN-CONTAINING PROTEIN		1			1
PTHR46524:SF7	CW-TYPE DOMAIN-CONTAINING PROTEIN		1			1
PTHR46524:SF8	AAA DOMAIN-CONTAINING PROTEIN		1			1
PTHR46553:SF3	USP DOMAIN-CONTAINING PROTEIN			1		1
PTHR46562:SF1	SERINE/THREONINE-KINASE ULK4-LIKE PROTEIN-RELATED		1			1
PTHR46581:SF3	ARABINOSYLTRANSFERASE RRA3			1		1
PTHR46581:SF8	GLYCOSYLTRANSFERASE			1		1
PTHR46604:SF3	PROTEIN MID1-COMPLEMENTING ACTIVITY 1			1		1
PTHR46623:SF6	DLH DOMAIN-CONTAINING PROTEIN			1		1
PTHR46635:SF1	GLYCOS_TRANSF_1 DOMAIN-CONTAINING PROTEIN			1		1
PTHR46692:SF1	IU_NUC_HYDRO DOMAIN-CONTAINING PROTEIN			1		1
PTHR46824:SF5	CALCIUM-BINDING PROTEIN CML50-RELATED		1			1
PTHR46873:SF1	PEPTIDYLPROLYL ISOMERASE			1		1
PTHR46919:SF1	RING-TYPE DOMAIN-CONTAINING PROTEIN		1			1
PTHR46936:SF1	ARABINOSYLTRANSFERASE XEG113			1		1
PTHR47003:SF2	OS01G0970900 PROTEIN		1			1
PTHR47025:SF22	PHD-TYPE DOMAIN-CONTAINING PROTEIN		1			1
PTHR47052:SF5	C2 DOMAIN-CONTAINING PROTEIN			1		1
PTHR47066:SF1	HEAVY METAL-ASSOCIATED ISOPRENYLATED PLANT PROTEIN 9			1		1
PTHR47128:SF2	PROTEIN HIGH CHLOROPHYLL FLUORESCENCE PHENOTYPE 244, CHLOROPLASTIC		1			1
PTHR47162:SF3	METHYL-CPG-BINDING DOMAIN-CONTAINING PROTEIN 9		1			1
PTHR47212:SF7	DUF4378 DOMAIN-CONTAINING PROTEIN		1			1
PTHR47213:SF1	OS07G0567300 PROTEIN		1			1
PTHR47286:SF2	F3I6.9 PROTEIN		1			1
PTHR47287:SF1	C2H2-TYPE DOMAIN-CONTAINING PROTEIN			1		1
PTHR47293:SF11	JACALIN-RELATED LECTIN 12-RELATED		1			1
PTHR47293:SF12	JACALIN-RELATED LECTIN 32-RELATED		1			1
PTHR47293:SF27	JACALIN-RELATED LECTIN 22-RELATED		1			1
PTHR47293:SF64	JACALIN-RELATED LECTIN 35		1			1
PTHR47293:SF66	JACALIN-RELATED LECTIN 11-RELATED		1			1
PTHR47364:SF5	CYSTEINE PROTEINASE INHIBITOR 4		1			1
PTHR47379:SF3	SIALYLTRANSFERASE-LIKE PROTEIN 2			1		1
PTHR47434:SF1	PROTEIN PTST HOMOLOG 2, CHLOROPLASTIC		1			1
PTHR47435:SF5	NITRILE-SPECIFIER PROTEIN 1-RELATED		1			1
PTHR47553:SF1	FYVE-TYPE DOMAIN-CONTAINING PROTEIN		1			1
PTHR47652:SF3	DUF4149 DOMAIN-CONTAINING PROTEIN		1			1
PTHR47711:SF2	PROTEIN PLASTID TRANSCRIPTIONALLY ACTIVE 16, CHLOROPLASTIC		1			1
PTHR47925:SF140	PENTATRICOPEPTIDE REPEAT-CONTAINING PROTEIN			1		1
PTHR47926:SF95	DYW_DEAMINASE DOMAIN-CONTAINING PROTEIN		1			1
PTHR47932:SF41	PPR_LONG DOMAIN-CONTAINING PROTEIN		1			1
PTHR47932:SF57	SMR DOMAIN-CONTAINING PROTEIN		1			1
PTHR47933:SF2	OS10G0421800 PROTEIN		1			1
PTHR47933:SF31	OS06G0199100 PROTEIN		1			1
PTHR47933:SF32	PENTATRICOPEPTIDE REPEAT (PPR) SUPERFAMILY PROTEIN		1			1
PTHR47938:SF27	PPR CONTAINING PLANT-LIKE PROTEIN			1		1
PTHR47948:SF4	TRANS-CINNAMATE 4-MONOOXYGENASE		1			1
PTHR47951:SF1	CYTOCHROME P450 - LIKE PROTEIN-RELATED		1			1
PTHR47956:SF17	CYTOCHROME P450 71B23			1		1
PTHR47956:SF4	CYTOCHROME P450 71A19-RELATED		1			1
PTHR47956:SF97	CYTOCHROME P450 71B29		1			1
PTHR47958:SF32	RNA HELICASE			1		1
PTHR47965:SF12	PEPTIDASE A1 DOMAIN-CONTAINING PROTEIN			1		1
PTHR47966:SF54	ASPARTIC PROTEINASE-LIKE ISOFORM X1			1		1
PTHR47968:SF18	KINESIN-LIKE PROTEIN KIN-7F		1			1
PTHR47968:SF2	KINESIN-LIKE PROTEIN KIN-7E		1			1
PTHR47968:SF23	KINESIN-LIKE PROTEIN KIN-7A		1			1
PTHR47968:SF39	KINESIN-LIKE PROTEIN KIN-7B		1			1
PTHR47968:SF45	KINESIN-LIKE PROTEIN KIN-7H		1			1
PTHR47969:SF6	KINESIN-LIKE PROTEIN KIN-4C		1			1
PTHR47973:SF2	CYSTEINE-RICH RECEPTOR-LIKE PROTEIN KINASE 2		1			1
PTHR47973:SF5	PROTEIN KINASE DOMAIN-CONTAINING PROTEIN			1		1
PTHR47975:SF33	OS01G0890600 PROTEIN			1		1
PTHR47976:SF64	RECEPTOR-LIKE SERINE/THREONINE-PROTEIN KINASE			1		1
PTHR47977:SF34	GTP-BINDING PROTEIN YPTM2			1		1
PTHR47977:SF43	RAS-RELATED PROTEIN RABD2C		1			1
PTHR47977:SF6	RAS-RELATED PROTEIN RABD2A-LIKE			1		1
PTHR47978:SF19	RAS-RELATED PROTEIN RABA2C		1			1
PTHR47978:SF20	RAS-RELATED PROTEIN RABA2A			1		1
PTHR47979:SF20	GTP-BINDING PROTEIN			1		1
PTHR47979:SF90	RAS-RELATED PROTEIN RAB11B			1		1
PTHR47979:SF92	RAS-RELATED PROTEIN RABB1B			1		1
PTHR47980:SF7	GTP-BINDING PROTEIN ARA-3-RELATED		1			1
PTHR47981:SF2	RAS-RELATED PROTEIN RABG3A		1			1
PTHR47981:SF20	RAB FAMILY			1		1
PTHR47982:SF6	PROLINE-RICH RECEPTOR-LIKE PROTEIN KINASE PERK4		1			1
PTHR47983:SF12	PTI1-LIKE TYROSINE-PROTEIN KINASE 2-RELATED		1			1
PTHR47983:SF36	PTI1-LIKE TYROSINE-PROTEIN KINASE 1		1			1
PTHR47984:SF10	PROTEIN KINASE DOMAIN-CONTAINING PROTEIN		1			1
PTHR47984:SF13	PROTEIN KINASE DOMAIN-CONTAINING PROTEIN			1		1
PTHR47984:SF18	PROTEIN KINASE DOMAIN-CONTAINING PROTEIN		1			1
PTHR47984:SF22	PROTEIN KINASE DOMAIN-CONTAINING PROTEIN	1				1
PTHR47984:SF34	PROTEIN KINASE DOMAIN-CONTAINING PROTEIN		1			1
PTHR47985:SF4	SERINE/THREONINE-PROTEIN KINASE PBL27		1			1
PTHR47986:SF1	RECEPTOR PROTEIN KINASE TMK1			1		1
PTHR47988:SF3	NON-SPECIFIC SERINE/THREONINE PROTEIN KINASE			1		1
PTHR47990:SF76	1-AMINOCYCLOPROPANE-1-CARBOXYLATE OXIDASE 2		1			1
PTHR47992:SF191	PROTEIN PHOSPHATASE 2C 12-RELATED			1		1
PTHR47993:SF37	FBA_1 DOMAIN-CONTAINING PROTEIN		1			1
PTHR48007:SF29	POLLEN RECEPTOR-LIKE KINASE 3		1			1
PTHR48007:SF32	KINASE-LIKE PROTEIN TMKL1-RELATED		1			1
PTHR48008:SF6	LEUCINE-RICH REPEAT RECEPTOR-LIKE PROTEIN KINASE IMK3-RELATED			1		1
PTHR48010:SF10	PROTEIN KINASE DOMAIN-CONTAINING PROTEIN		1			1
PTHR48010:SF28	INACTIVE RECEPTOR KINASE RLK902-RELATED		1			1
PTHR48010:SF32	PROTEIN KINASE DOMAIN-CONTAINING PROTEIN		1			1
PTHR48010:SF64	PROTEIN KINASE DOMAIN-CONTAINING PROTEIN		1			1
PTHR48016:SF5	MITOGEN-ACTIVATED PROTEIN KINASE KINASE KINASE 5			1		1
PTHR48017:SF119	GABA TRANSPORTER 1			1		1
PTHR48017:SF188	AUXIN TRANSPORTER PROTEIN 1			1		1
PTHR48017:SF79	LYSINE HISTIDINE TRANSPORTER 1			1		1
PTHR48021:SF72	MONOSACCHARIDE-SENSING PROTEIN 1			1		1
PTHR48024:SF34	GLYCINE-RICH RNA-BINDING PROTEIN 8-RELATED		1			1
PTHR48025:SF10	RNA-BINDING PROTEIN CP29B, CHLOROPLASTIC		1			1
PTHR48027:SF9	RRM DOMAIN-CONTAINING PROTEIN	1				1
PTHR48040:SF20	PLEIOTROPIC DRUG RESISTANCE PROTEIN 1-LIKE			1		1
PTHR48041:SF107	WHITE-BROWN COMPLEX HOMOLOG PROTEIN 30-RELATED		1			1
PTHR48042:SF15	ABC TRANSPORTER G FAMILY MEMBER 13		1			1
PTHR48053:SF22	MDIS1-INTERACTING RECEPTOR LIKE KINASE 2		1			1
PTHR48053:SF32	LRR RECEPTOR-LIKE SERINE/THREONINE-PROTEIN KINASE EFR-RELATED			1		1
PTHR48053:SF77	LEUCINE-RICH REPEAT RECEPTOR-LIKE SERINE/THREONINE-PROTEIN KINASE BAM2			1		1
PTHR48057:SF2	LRRNT_2 DOMAIN-CONTAINING PROTEIN		1			1
PTHR48059:SF10	POLYGALACTURONASE INHIBITOR 2		1			1
PTHR48060:SF3	LRRNT_2 DOMAIN-CONTAINING PROTEIN		1			1
PTHR48082:SF2	ATP SYNTHASE SUBUNIT ALPHA, MITOCHONDRIAL		1			1
PTHR48085:SF5	CADMIUM/ZINC-TRANSPORTING ATPASE HMA4-RELATED		1			1
PTHR48094:SF4	PROTEIN DJ-1 HOMOLOG A		1			1
PTHR48099:SF5	C-1-TETRAHYDROFOLATE SYNTHASE, CYTOPLASMIC		1			1
PTHR48103:SF2	MIDASIN		1			1
PTHR48104:SF30	METACASPASE-1		1			1
PTHR48106:SF13	PKS_ER DOMAIN-CONTAINING PROTEIN			1		1
PTHR48109:SF4	DIHYDROOROTATE DEHYDROGENASE (QUINONE), MITOCHONDRIAL			1		1
PTHR48178:SF1	PEROXISOME BIOGENESIS FACTOR 2		1			1
PTHR48191:SF2	PROTEIN HHL1, CHLOROPLASTIC				1	1

## Sheet: S4-full PIP1 poplar
Supplemental table 4: in silico PD proteome for poplar generated with PIP1
ensembl_gene_id	Symbol	Synonyms	description	Candidate list	hmmpanther	family_size	hmmpanther_subfams	subfamily_size	FAMILY_TERM	SUBFAMILY_TERM	GPI	SP	TM	TargetP_localisation	known_PD_subfam	known_PD_fam	Brault.2018.PD.proteome.subfamily_counts	Fernandez.Calvino.2011.PD.proteome.subfamily_counts	Leijon.PEF.identified.subfamily_counts	Park.2017.PD.proteome.Athal.orthos.subfamily_counts	in.Liejon enriched
POPTR_006G080600v3	LOC18099965	-	glucan endo-1,3-beta-glucosidase 6	A	PTHR32227	89	PTHR32227:SF20	2	GLUCAN ENDO-1,3-BETA-GLUCOSIDASE BG1-RELATED-RELATED	GLUCAN ENDO-1,3-BETA-GLUCOSIDASE 6	TRUE	TRUE	TRUE	S	FALSE	TRUE	1	1	1	1	FALSE
POPTR_013G059700v3	LOC7489678	-	glucan endo-1,3-beta-glucosidase 8	A	PTHR32227	89	PTHR32227:SF95	2	GLUCAN ENDO-1,3-BETA-GLUCOSIDASE BG1-RELATED-RELATED	GLUCAN ENDO-1,3-BETA-D-GLUCOSIDASE-RELATED	TRUE	TRUE	TRUE	S	FALSE	TRUE	1	2	2	0	TRUE
POPTR_008G133500v3	LOC7457794	-	cysteine-rich repeat secretory protein 12	A	PTHR32080	11	PTHR32080:SF31	1	ANTIFUNGAL PROTEIN GINKBILOBIN-2-LIKE	PLASMODESMATA-LOCATED PROTEIN 6	TRUE	TRUE	TRUE	S	TRUE	TRUE	1	1	1	0	TRUE
POPTR_018G000900v3	LOC7490514	-	glucan endo-1,3-beta-glucosidase 5	A	PTHR32227	89	PTHR32227:SF279	3	GLUCAN ENDO-1,3-BETA-GLUCOSIDASE BG1-RELATED-RELATED	GLUCAN ENDO-1,3-BETA-GLUCOSIDASE 5	TRUE	TRUE	TRUE	M	FALSE	TRUE	1	1	0	0	FALSE
POPTR_002G150700v3	LOC7494019	-	synaptotagmin-4	A	PTHR10774	11	PTHR10774:SF190	2	EXTENDED SYNAPTOTAGMIN-RELATED	C2 CALCIUM/LIPID-BINDING ENDONUCLEASE/EXONUCLEASE/PHOSPHATASE-RELATED	TRUE	TRUE	TRUE	M	FALSE	TRUE	0	1	1	0	FALSE
POPTR_018G150400v3	LOC18107892	-	glucan endo-1,3-beta-glucosidase 6	A	PTHR32227	89	PTHR32227:SF20	2	GLUCAN ENDO-1,3-BETA-GLUCOSIDASE BG1-RELATED-RELATED	GLUCAN ENDO-1,3-BETA-GLUCOSIDASE 6	TRUE	TRUE	FALSE	S	FALSE	TRUE	1	1	1	1	TRUE
POPTR_009G015100v3	LOC7489332	-	tetraspanin-3	A	PTHR32191	15	PTHR32191:SF46	2	TETRASPANIN-8-RELATED	TETRASPANIN-3	FALSE	TRUE	TRUE	S	TRUE	TRUE	1	1	1	1	TRUE
POPTR_019G032900v3	LOC7469872	-	glucan endo-1,3-beta-glucosidase 8	A	PTHR32227	89	PTHR32227:SF95	2	GLUCAN ENDO-1,3-BETA-GLUCOSIDASE BG1-RELATED-RELATED	GLUCAN ENDO-1,3-BETA-D-GLUCOSIDASE-RELATED	TRUE	TRUE	FALSE	S	FALSE	TRUE	1	2	2	0	TRUE
POPTR_016G126300v3	LOC7488722	-	probably inactive leucine-rich repeat receptor-like protein kinase IMK2	A	PTHR48008	4	PTHR48008:SF2	2	LEUCINE-RICH REPEAT RECEPTOR-LIKE PROTEIN KINASE IMK3-RELATED	PROBABLY INACTIVE LEUCINE-RICH REPEAT RECEPTOR-LIKE PROTEIN KINASE IMK2	FALSE	TRUE	TRUE	S	TRUE	TRUE	1	1	2	0	TRUE
POPTR_003G093000v3	LOC7491861	-	protein TORNADO 2	A	PTHR32191	15	PTHR32191:SF14	2	TETRASPANIN-8-RELATED	PROTEIN TORNADO 2	FALSE	TRUE	TRUE	S	FALSE	TRUE	1	1	1	0	FALSE
POPTR_013G158800v3	LOC7464742	-	probable inactive receptor kinase At5g58300	A	PTHR48010	20	PTHR48010:SF59	2	OS05G0588300 PROTEIN	PROTEIN KINASE DOMAIN-CONTAINING PROTEIN	FALSE	TRUE	TRUE	S	FALSE	TRUE	1	1	1	0	FALSE
POPTR_001G141400v3	LOC18094158	-	protein TORNADO 2	A	PTHR32191	15	PTHR32191:SF14	2	TETRASPANIN-8-RELATED	PROTEIN TORNADO 2	FALSE	TRUE	TRUE	S	FALSE	TRUE	1	1	1	0	TRUE
POPTR_019G131500v3	LOC7494654	-	probable inactive receptor kinase At5g58300	A	PTHR48010	20	PTHR48010:SF59	2	OS05G0588300 PROTEIN	PROTEIN KINASE DOMAIN-CONTAINING PROTEIN	FALSE	TRUE	TRUE	S	FALSE	TRUE	1	1	1	0	FALSE
POPTR_001G230000v3	LOC18094994	-	callose synthase 2	A	PTHR12741	12	PTHR12741:SF48	3	LYST-INTERACTING PROTEIN LIP5 DOPAMINE RESPONSIVE PROTEIN DRG-1	CALLOSE SYNTHASE 3	FALSE	TRUE	TRUE	M	TRUE	TRUE	1	1	1	0	FALSE
POPTR_012G044600v3	LOC7486713	-	probable inactive receptor kinase At1g48480	A	PTHR48010	20	PTHR48010:SF58	2	OS05G0588300 PROTEIN	PROTEIN KINASE DOMAIN-CONTAINING PROTEIN	FALSE	TRUE	TRUE	S	FALSE	TRUE	0	1	1	1	FALSE
POPTR_015G035500v3	LOC7474836	-	probable inactive receptor kinase At1g48480	A	PTHR48010	20	PTHR48010:SF58	2	OS05G0588300 PROTEIN	PROTEIN KINASE DOMAIN-CONTAINING PROTEIN	FALSE	TRUE	TRUE	_	FALSE	TRUE	0	1	1	1	TRUE
POPTR_015G109200v3	LOC7456666	-	calnexin homolog	A	PTHR11073	9	PTHR11073:SF1	2	CALRETICULIN AND CALNEXIN	CALNEXIN 14D-RELATED	FALSE	TRUE	TRUE	S	TRUE	TRUE	0	1	2	0	FALSE
POPTR_006G177900v3	LOC7485276	-	tetraspanin-8	A	PTHR32191	15	PTHR32191:SF2	2	TETRASPANIN-8-RELATED	TETRASPANIN-7	FALSE	TRUE	TRUE	S	FALSE	TRUE	0	1	2	0	FALSE
POPTR_005G018800v3	LOC112327650	-	calreticulin-like	A	PTHR11073	9	PTHR11073:SF2	3	CALRETICULIN AND CALNEXIN	CALRETICULIN-1	FALSE	TRUE	TRUE	S	FALSE	TRUE	0	2	1	0	FALSE
POPTR_012G111100v3	LOC7484903	-	calnexin homolog	A	PTHR11073	9	PTHR11073:SF1	2	CALRETICULIN AND CALNEXIN	CALNEXIN 14D-RELATED	FALSE	TRUE	TRUE	S	TRUE	TRUE	0	1	2	0	FALSE
POPTR_005G015100v3	LOC18098599	-	calreticulin	A	PTHR11073	9	PTHR11073:SF2	3	CALRETICULIN AND CALNEXIN	CALRETICULIN-1	FALSE	TRUE	TRUE	S	FALSE	TRUE	0	2	1	0	TRUE
POPTR_018G099800v3	LOC7493358	-	tetraspanin-8	A	PTHR32191	15	PTHR32191:SF2	2	TETRASPANIN-8-RELATED	TETRASPANIN-7	FALSE	TRUE	TRUE	S	FALSE	TRUE	0	1	2	0	TRUE
POPTR_002G247800v3	LOC7471172	-	probable glucan endo-1,3-beta-glucosidase A6	A	PTHR32227	89	PTHR32227:SF294	2	GLUCAN ENDO-1,3-BETA-GLUCOSIDASE BG1-RELATED-RELATED	GLUCAN ENDO-1,3-BETA-D-GLUCOSIDASE	FALSE	TRUE	TRUE	S	FALSE	TRUE	0	1	1	0	FALSE
POPTR_009G026600v3	LOC7489281	-	receptor-like protein kinase HERK 1	A	PTHR27003	53	PTHR27003:SF406	1	OS07G0166700 PROTEIN	RECEPTOR-LIKE PROTEIN KINASE HERK 1	FALSE	TRUE	TRUE	S	FALSE	TRUE	0	1	1	0	FALSE
POPTR_014G072800v3	LOC7488915	-	synaptotagmin-4	A	PTHR10774	11	PTHR10774:SF190	2	EXTENDED SYNAPTOTAGMIN-RELATED	C2 CALCIUM/LIPID-BINDING ENDONUCLEASE/EXONUCLEASE/PHOSPHATASE-RELATED	FALSE	TRUE	TRUE	S	FALSE	TRUE	0	1	1	0	FALSE
POPTR_013G144600v3	LOC7497390	-	protein STRUBBELIG-RECEPTOR FAMILY 3	A	PTHR27001	68	PTHR27001:SF773	2	OS01G0253100 PROTEIN	PROTEIN STRUBBELIG-RECEPTOR FAMILY 1-RELATED	FALSE	TRUE	TRUE	C	FALSE	TRUE	1	1	0	0	FALSE
POPTR_007G067900v3	LOC7456331	-	probable LRR receptor-like serine/threonine-protein kinase At1g56130	A	PTHR27006	197	PTHR27006:SF175	1	PROMASTIGOTE SURFACE ANTIGEN PROTEIN PSA	PROTEIN KINASE DOMAIN-CONTAINING PROTEIN	FALSE	TRUE	TRUE	_	TRUE	TRUE	0	1	1	0	FALSE
POPTR_001G405500v3	LOC18095638	-	receptor-like protein kinase THESEUS 1	A	PTHR27003	53	PTHR27003:SF41	3	OS07G0166700 PROTEIN	RECEPTOR-LIKE PROTEIN KINASE THESEUS 1	FALSE	TRUE	TRUE	S	FALSE	TRUE	0	1	1	0	FALSE
POPTR_002G257300v3	LOC7459545	-	cysteine-rich repeat secretory protein 56	A	PTHR32080	11	PTHR32080:SF36	1	ANTIFUNGAL PROTEIN GINKBILOBIN-2-LIKE	PLASMODESMATA-LOCATED PROTEIN 1	FALSE	TRUE	TRUE	S	TRUE	TRUE	1	1	0	0	FALSE
POPTR_011G128000v3	LOC7460850	-	receptor-like protein kinase THESEUS 1	A	PTHR27003	53	PTHR27003:SF41	3	OS07G0166700 PROTEIN	RECEPTOR-LIKE PROTEIN KINASE THESEUS 1	FALSE	TRUE	TRUE	S	FALSE	TRUE	0	1	1	0	FALSE
POPTR_011G164700v3	LOC18103528	-	probable receptor-like protein kinase At1g30570	A	PTHR27003	53	PTHR27003:SF41	3	OS07G0166700 PROTEIN	RECEPTOR-LIKE PROTEIN KINASE THESEUS 1	FALSE	TRUE	TRUE	S	FALSE	TRUE	0	1	1	0	FALSE
POPTR_011G045600v3	LOC7485574	-	protein STRUBBELIG-RECEPTOR FAMILY 3	A	PTHR27001	68	PTHR27001:SF673	1	OS01G0253100 PROTEIN	PROTEIN STRUBBELIG	FALSE	TRUE	TRUE	S	TRUE	TRUE	1	1	0	0	FALSE
POPTR_019G045200v3	POPTR_019G045200v3	NA	NA	A	PTHR32191	15	PTHR32191:SF46	2	TETRASPANIN-8-RELATED	TETRASPANIN-3	FALSE	FALSE	TRUE	_	TRUE	TRUE	1	1	1	1	FALSE
POPTR_016G049100v3	LOC7483988	-	FT-interacting protein 1	A	PTHR45707	22	PTHR45707:SF54	3	C2 CALCIUM/LIPID-BINDING PLANT PHOSPHORIBOSYLTRANSFERASE FAMILY PROTEIN	FT-INTERACTING PROTEIN 3-RELATED	FALSE	FALSE	TRUE	_	TRUE	TRUE	3	2	2	0	TRUE
POPTR_008G007200v3	LOC7497788	-	FT-interacting protein 1	A	PTHR45707	22	PTHR45707:SF54	3	C2 CALCIUM/LIPID-BINDING PLANT PHOSPHORIBOSYLTRANSFERASE FAMILY PROTEIN	FT-INTERACTING PROTEIN 3-RELATED	FALSE	FALSE	TRUE	_	TRUE	TRUE	3	2	2	0	FALSE
POPTR_006G058900v3	LOC18099871	-	FT-interacting protein 1	A	PTHR45707	22	PTHR45707:SF54	3	C2 CALCIUM/LIPID-BINDING PLANT PHOSPHORIBOSYLTRANSFERASE FAMILY PROTEIN	FT-INTERACTING PROTEIN 3-RELATED	FALSE	FALSE	TRUE	_	TRUE	TRUE	3	2	2	0	TRUE
POPTR_006G104300v3	LOC7468072	-	probably inactive leucine-rich repeat receptor-like protein kinase IMK2	A	PTHR48008	4	PTHR48008:SF2	2	LEUCINE-RICH REPEAT RECEPTOR-LIKE PROTEIN KINASE IMK3-RELATED	PROBABLY INACTIVE LEUCINE-RICH REPEAT RECEPTOR-LIKE PROTEIN KINASE IMK2	FALSE	FALSE	TRUE	_	TRUE	TRUE	1	1	2	0	TRUE
POPTR_013G107700v3	LOC18104408	-	FT-interacting protein 1	A	PTHR45707	22	PTHR45707:SF28	2	C2 CALCIUM/LIPID-BINDING PLANT PHOSPHORIBOSYLTRANSFERASE FAMILY PROTEIN	C2 CALCIUM/LIPID-BINDING PLANT PHOSPHORIBOSYLTRANSFERASE FAMILY PROTEIN	FALSE	FALSE	TRUE	_	TRUE	TRUE	1	1	2	0	TRUE
POPTR_019G080000v3	LOC7475785	-	FT-interacting protein 1	A	PTHR45707	22	PTHR45707:SF28	2	C2 CALCIUM/LIPID-BINDING PLANT PHOSPHORIBOSYLTRANSFERASE FAMILY PROTEIN	C2 CALCIUM/LIPID-BINDING PLANT PHOSPHORIBOSYLTRANSFERASE FAMILY PROTEIN	FALSE	FALSE	TRUE	_	TRUE	TRUE	1	1	2	0	FALSE
POPTR_001G015700v3	LOC7487048	-	FT-interacting protein 1	A	PTHR45707	22	PTHR45707:SF19	2	C2 CALCIUM/LIPID-BINDING PLANT PHOSPHORIBOSYLTRANSFERASE FAMILY PROTEIN	ANTHRANILATE PHOSPHORIBOSYLTRANSFERASE-LIKE PROTEIN	FALSE	FALSE	TRUE	_	FALSE	TRUE	1	1	1	0	TRUE
POPTR_003G210800v3	LOC18097266	-	FT-interacting protein 1	A	PTHR45707	22	PTHR45707:SF19	2	C2 CALCIUM/LIPID-BINDING PLANT PHOSPHORIBOSYLTRANSFERASE FAMILY PROTEIN	ANTHRANILATE PHOSPHORIBOSYLTRANSFERASE-LIKE PROTEIN	FALSE	FALSE	TRUE	_	FALSE	TRUE	1	1	1	0	FALSE
POPTR_015G089300v3	LOC7453821	-	callose synthase 10	A	PTHR12741	12	PTHR12741:SF67	2	LYST-INTERACTING PROTEIN LIP5 DOPAMINE RESPONSIVE PROTEIN DRG-1	CALLOSE SYNTHASE 10	FALSE	FALSE	TRUE	M	TRUE	TRUE	1	1	1	0	FALSE
POPTR_003G214200v3	LOC7463606	-	callose synthase 3	A	PTHR12741	12	PTHR12741:SF48	3	LYST-INTERACTING PROTEIN LIP5 DOPAMINE RESPONSIVE PROTEIN DRG-1	CALLOSE SYNTHASE 3	FALSE	FALSE	TRUE	_	TRUE	TRUE	1	1	1	0	FALSE
POPTR_001G012200v3	LOC7483272	-	callose synthase 3	A	PTHR12741	12	PTHR12741:SF48	3	LYST-INTERACTING PROTEIN LIP5 DOPAMINE RESPONSIVE PROTEIN DRG-1	CALLOSE SYNTHASE 3	FALSE	FALSE	TRUE	C	TRUE	TRUE	1	1	1	0	TRUE
POPTR_001G105400v3	LOC7479319	-	FT-interacting protein 1	A	PTHR45707	22	PTHR45707:SF17	1	C2 CALCIUM/LIPID-BINDING PLANT PHOSPHORIBOSYLTRANSFERASE FAMILY PROTEIN	C2 CALCIUM/LIPID-BINDING PLANT PHOSPHORIBOSYLTRANSFERASE FAMILY PROTEIN	FALSE	FALSE	TRUE	_	FALSE	TRUE	1	0	1	1	FALSE
POPTR_002G158000v3	LOC7494069	-	FT-interacting protein 1	A	PTHR45707	22	PTHR45707:SF7	2	C2 CALCIUM/LIPID-BINDING PLANT PHOSPHORIBOSYLTRANSFERASE FAMILY PROTEIN	C2 CALCIUM/LIPID-BINDING PLANT PHOSPHORIBOSYLTRANSFERASE FAMILY PROTEIN	FALSE	FALSE	TRUE	_	TRUE	TRUE	1	0	2	0	TRUE
POPTR_014G081700v3	LOC7496957	-	FT-interacting protein 1	A	PTHR45707	22	PTHR45707:SF7	2	C2 CALCIUM/LIPID-BINDING PLANT PHOSPHORIBOSYLTRANSFERASE FAMILY PROTEIN	C2 CALCIUM/LIPID-BINDING PLANT PHOSPHORIBOSYLTRANSFERASE FAMILY PROTEIN	FALSE	FALSE	TRUE	_	TRUE	TRUE	1	0	2	0	TRUE
POPTR_006G260400v3	POPTR_006G260400v3	NA	NA	A	PTHR45707	22	PTHR45707:SF36	2	C2 CALCIUM/LIPID-BINDING PLANT PHOSPHORIBOSYLTRANSFERASE FAMILY PROTEIN	C2 CALCIUM/LIPID-BINDING PLANT PHOSPHORIBOSYLTRANSFERASE FAMILY PROTEIN	FALSE	TRUE	FALSE	S	FALSE	TRUE	1	1	0	0	FALSE
POPTR_006G098700v3	LOC7487309	-	protein QUIRKY	A	PTHR45707	22	PTHR45707:SF2	2	C2 CALCIUM/LIPID-BINDING PLANT PHOSPHORIBOSYLTRANSFERASE FAMILY PROTEIN	PROTEIN QUIRKY	FALSE	FALSE	TRUE	_	TRUE	TRUE	1	1	0	0	FALSE
POPTR_004G183500v3	LOC7470441	-	lysM domain-containing GPI-anchored protein 2	A	PTHR33734	3	PTHR33734:SF11	3	LYSM DOMAIN-CONTAINING GPI-ANCHORED PROTEIN 2	LYSM DOMAIN-CONTAINING GPI-ANCHORED PROTEIN 2	TRUE	FALSE	FALSE	C	TRUE	TRUE	1	1	0	0	FALSE
POPTR_013G066400v3	LOC18104139	-	protein QUIRKY	A	PTHR45707	22	PTHR45707:SF14	2	C2 CALCIUM/LIPID-BINDING PLANT PHOSPHORIBOSYLTRANSFERASE FAMILY PROTEIN	C2 CALCIUM/LIPID-BINDING PLANT PHOSPHORIBOSYLTRANSFERASE FAMILY PROTEIN	FALSE	FALSE	TRUE	_	FALSE	TRUE	1	0	1	0	FALSE
POPTR_018G074300v3	LOC7476246	-	probable inactive receptor kinase At2g26730	A	PTHR48010	20	PTHR48010:SF55	1	OS05G0588300 PROTEIN	PROTEIN KINASE DOMAIN-CONTAINING PROTEIN	FALSE	TRUE	FALSE	S	FALSE	TRUE	0	0	1	1	TRUE
POPTR_013G055500v3	LOC7489656	-	protein QUIRKY	A	PTHR45707	22	PTHR45707:SF36	2	C2 CALCIUM/LIPID-BINDING PLANT PHOSPHORIBOSYLTRANSFERASE FAMILY PROTEIN	C2 CALCIUM/LIPID-BINDING PLANT PHOSPHORIBOSYLTRANSFERASE FAMILY PROTEIN	FALSE	FALSE	TRUE	_	FALSE	TRUE	1	1	0	0	FALSE
POPTR_002G247900v3	LOC18096554	-	probable glucan endo-1,3-beta-glucosidase A6	A	PTHR32227	89	PTHR32227:SF294	2	GLUCAN ENDO-1,3-BETA-GLUCOSIDASE BG1-RELATED-RELATED	GLUCAN ENDO-1,3-BETA-D-GLUCOSIDASE	FALSE	TRUE	FALSE	S	FALSE	TRUE	0	1	1	0	TRUE
POPTR_019G103900v3	LOC18108590	-	protein STRUBBELIG-RECEPTOR FAMILY 3	A	PTHR27001	68	PTHR27001:SF773	2	OS01G0253100 PROTEIN	PROTEIN STRUBBELIG-RECEPTOR FAMILY 1-RELATED	FALSE	FALSE	TRUE	_	FALSE	TRUE	1	1	0	0	FALSE
POPTR_012G077400v3	LOC18103772	-	nucleobase-ascorbate transporter 6	A	PTHR11119	14	PTHR11119:SF112	2	XANTHINE-URACIL / VITAMIN C PERMEASE FAMILY MEMBER	NUCLEOBASE-ASCORBATE TRANSPORTER 6	TRUE	TRUE	TRUE	_	FALSE	FALSE	1	1	2	0	TRUE
POPTR_006G060600v3	LOC18099886	-	uncharacterized LOC18099886	A	PTHR31414	8	PTHR31414:SF15	2	TRANSMEMBRANE PROTEIN DDB_G0292058	TRANSMEMBRANE PROTEIN DDB_G0292058	TRUE	TRUE	TRUE	S	FALSE	FALSE	1	1	2	0	TRUE
POPTR_008G084500v3	LOC7496585	-	phosphoglycerate kinase, chloroplastic	A	PTHR11406	5	PTHR11406:SF23	3	PHOSPHOGLYCERATE KINASE	PHOSPHOGLYCERATE KINASE 1, CHLOROPLASTIC-RELATED	TRUE	TRUE	TRUE	C	FALSE	FALSE	0	1	2	0	FALSE
POPTR_018G141000v3	LOC7484060	-	receptor-like kinase TMK4	A	PTHR47986	12	PTHR47986:SF10	4	OSJNBA0070M12.3 PROTEIN	PROTEIN KINASE SUPERFAMILY PROTEIN-RELATED	TRUE	TRUE	TRUE	S	FALSE	FALSE	0	1	2	0	TRUE
POPTR_003G038500v3	LOC18096747	-	beta-galactosidase 1	A	PTHR23421	24	PTHR23421:SF74	2	BETA-GALACTOSIDASE RELATED	BETA-GALACTOSIDASE 1	TRUE	TRUE	TRUE	S	FALSE	FALSE	0	1	0	1	FALSE
POPTR_003G112700v3	LOC7465526	-	monocopper oxidase-like protein SKU5	A	PTHR11709	88	PTHR11709:SF123	2	MULTI-COPPER OXIDASE	MONOCOPPER OXIDASE-LIKE PROTEIN SKU5	TRUE	TRUE	TRUE	S	FALSE	FALSE	0	1	1	0	FALSE
POPTR_005G127000v3	LOC18099317	-	dolichyl-diphosphooligosaccharide--protein glycosyltransferase 48 kDa subunit	A	PTHR10830	8	PTHR10830:SF0	8	DOLICHYL-DIPHOSPHOOLIGOSACCHARIDE--PROTEIN GLYCOSYLTRANSFERASE 48 KDA SUBUNIT	DOLICHYL-DIPHOSPHOOLIGOSACCHARIDE--PROTEIN GLYCOSYLTRANSFERASE 48 KDA SUBUNIT	TRUE	TRUE	TRUE	S	FALSE	FALSE	0	1	1	0	FALSE
POPTR_012G047200v3	LOC7486726	-	probable auxin efflux carrier component 1c	A	PTHR31752	15	PTHR31752:SF59	2	AUXIN EFFLUX CARRIER COMPONENT 1B-RELATED	AUXIN EFFLUX CARRIER COMPONENT 1	TRUE	TRUE	TRUE	S	FALSE	FALSE	1	1	0	0	FALSE
POPTR_007G031000v3	LOC7478008	-	dolichyl-diphosphooligosaccharide--protein glycosyltransferase 48 kDa subunit	A	PTHR10830	8	PTHR10830:SF0	8	DOLICHYL-DIPHOSPHOOLIGOSACCHARIDE--PROTEIN GLYCOSYLTRANSFERASE 48 KDA SUBUNIT	DOLICHYL-DIPHOSPHOOLIGOSACCHARIDE--PROTEIN GLYCOSYLTRANSFERASE 48 KDA SUBUNIT	TRUE	TRUE	TRUE	S	FALSE	FALSE	0	1	1	0	FALSE
POPTR_010G103000v3	LOC7462656	-	receptor protein kinase TMK1	A	PTHR47986	12	PTHR47986:SF7	2	OSJNBA0070M12.3 PROTEIN	RECEPTOR-LIKE KINASE TMK3	TRUE	TRUE	TRUE	S	FALSE	FALSE	1	1	0	0	FALSE
POPTR_001G200400v3	LOC18094855	-	beta-galactosidase 1	A	PTHR23421	24	PTHR23421:SF74	2	BETA-GALACTOSIDASE RELATED	BETA-GALACTOSIDASE 1	TRUE	TRUE	TRUE	S	FALSE	FALSE	0	1	0	1	FALSE
POPTR_014G177700v3	LOC7463379	-	monocopper oxidase-like protein SKU5	A	PTHR11709	88	PTHR11709:SF58	1	MULTI-COPPER OXIDASE	SKU5 SIMILAR 3	TRUE	TRUE	TRUE	S	FALSE	FALSE	1	1	0	0	FALSE
POPTR_001G375500v3	LOC7487579	-	sodium/calcium exchanger NCL	A	PTHR31503	8	PTHR31503:SF36	1	VACUOLAR CALCIUM ION TRANSPORTER	SODIUM/CALCIUM EXCHANGER NCL	TRUE	TRUE	TRUE	S	FALSE	FALSE	0	1	1	0	FALSE
POPTR_002G249200v3	LOC7459506	-	auxin-induced in root cultures protein 12	A	PTHR23130	26	PTHR23130:SF157	1	CYTOCHROME B561 AND DOMON DOMAIN-CONTAINING PROTEIN	AUXIN-INDUCED IN ROOT CULTURES PROTEIN 12	TRUE	TRUE	TRUE	S	FALSE	FALSE	0	1	1	0	FALSE
POPTR_001G358300v3	LOC7470814	-	CSC1-like protein ERD4	A	PTHR13018	18	PTHR13018:SF100	1	PROBABLE MEMBRANE PROTEIN DUF221-RELATED	CSC1-LIKE PROTEIN ERD4	TRUE	TRUE	TRUE	S	FALSE	FALSE	0	1	1	0	TRUE
POPTR_001G258600v3	LOC7480050	-	dicarboxylate transporter 1, chloroplastic	A	PTHR42826	4	PTHR42826:SF3	2	DICARBOXYLATE TRANSPORTER 2.1, CHLOROPLASTIC	DICARBOXYLATE TRANSPORTER 1, CHLOROPLASTIC	TRUE	TRUE	TRUE	C	FALSE	FALSE	0	1	1	0	FALSE
POPTR_001G120300v3	LOC18093985	-	monocopper oxidase-like protein SKU5	A	PTHR11709	88	PTHR11709:SF123	2	MULTI-COPPER OXIDASE	MONOCOPPER OXIDASE-LIKE PROTEIN SKU5	TRUE	TRUE	TRUE	S	FALSE	FALSE	0	1	1	0	FALSE
POPTR_010G001100v3	LOC7496478	-	COBRA-like protein 7	A	PTHR31052	4	PTHR31052:SF3	1	COBRA-LIKE PROTEIN 7	COBRA-LIKE PROTEIN 7	TRUE	TRUE	TRUE	S	FALSE	FALSE	0	1	1	0	TRUE
POPTR_016G141100v3	LOC7482618	-	uncharacterized LOC7482618	A	PTHR33512	8	PTHR33512:SF14	2	PROTEIN, PUTATIVE (DUF1191)-RELATED	EXPRESSED PROTEIN	FALSE	TRUE	TRUE	S	FALSE	FALSE	0	1	2	1	FALSE
POPTR_018G116100v3	LOC7489486	-	uncharacterized LOC7489486	A	PTHR31414	8	PTHR31414:SF15	2	TRANSMEMBRANE PROTEIN DDB_G0292058	TRANSMEMBRANE PROTEIN DDB_G0292058	FALSE	TRUE	TRUE	S	FALSE	FALSE	1	1	2	0	TRUE
POPTR_010G186900v3	LOC7474422	-	clathrin heavy chain 1	A	PTHR10292	4	PTHR10292:SF1	4	CLATHRIN HEAVY CHAIN RELATED	CLATHRIN HEAVY CHAIN	TRUE	TRUE	FALSE	_	FALSE	FALSE	0	2	1	1	FALSE
POPTR_006G111700v3	LOC18100024	-	uncharacterized LOC18100024	A	PTHR33512	8	PTHR33512:SF14	2	PROTEIN, PUTATIVE (DUF1191)-RELATED	EXPRESSED PROTEIN	FALSE	TRUE	TRUE	M	FALSE	FALSE	0	1	2	1	TRUE
POPTR_001G133800v3	LOC18094094	-	CSC1-like protein At1g32090	A	PTHR13018	18	PTHR13018:SF98	2	PROBABLE MEMBRANE PROTEIN DUF221-RELATED	TO DEHYDRATION PROTEIN, PUTATIVE, EXPRESSED-RELATED	FALSE	TRUE	TRUE	S	FALSE	FALSE	1	1	1	0	TRUE
POPTR_003G099800v3	LOC7491890	-	CSC1-like protein At1g32090	A	PTHR13018	18	PTHR13018:SF98	2	PROBABLE MEMBRANE PROTEIN DUF221-RELATED	TO DEHYDRATION PROTEIN, PUTATIVE, EXPRESSED-RELATED	FALSE	TRUE	TRUE	S	FALSE	FALSE	1	1	1	0	FALSE
POPTR_002G257700v3	LOC7459548	-	acid phosphatase 1	A	PTHR31284	8	PTHR31284:SF24	1	ACID PHOSPHATASE-LIKE PROTEIN	ACID PHOSPHATASE 1	FALSE	TRUE	TRUE	S	FALSE	FALSE	1	1	0	1	FALSE
POPTR_014G035800v3	LOC18104949	-	nucleobase-ascorbate transporter 3	A	PTHR11119	14	PTHR11119:SF29	2	XANTHINE-URACIL / VITAMIN C PERMEASE FAMILY MEMBER	NUCLEOBASE-ASCORBATE TRANSPORTER 3	FALSE	TRUE	TRUE	_	FALSE	FALSE	1	1	1	0	FALSE
POPTR_015G129700v3	LOC7481826	-	protein EXORDIUM-like 3	A	PTHR31279	23	PTHR31279:SF7	2	PROTEIN EXORDIUM-LIKE 5	PROTEIN EXORDIUM-LIKE 3	FALSE	TRUE	TRUE	S	FALSE	FALSE	0	1	1	1	FALSE
POPTR_002G152100v3	LOC7494030	-	phospholipase D beta 2	A	PTHR18896	21	PTHR18896:SF65	3	PHOSPHOLIPASE D	PHOSPHOLIPASE D BETA 1	FALSE	TRUE	TRUE	S	FALSE	FALSE	1	1	1	0	FALSE
POPTR_018G023200v3	LOC7458393	-	uncharacterized LOC7458393	A	PTHR31414	8	PTHR31414:SF13	2	TRANSMEMBRANE PROTEIN DDB_G0292058	TRANSMEMBRANE PROTEIN	FALSE	TRUE	TRUE	S	FALSE	FALSE	1	1	1	0	TRUE
POPTR_012G128100v3	LOC7482183	-	protein EXORDIUM-like 3	A	PTHR31279	23	PTHR31279:SF7	2	PROTEIN EXORDIUM-LIKE 5	PROTEIN EXORDIUM-LIKE 3	FALSE	TRUE	TRUE	S	FALSE	FALSE	0	1	1	1	FALSE
POPTR_005G241100v3	LOC7484925	-	endoplasmin homolog	A	PTHR11528	10	PTHR11528:SF97	1	HEAT SHOCK PROTEIN 90 FAMILY MEMBER	ENDOPLASMIN	TRUE	TRUE	FALSE	S	FALSE	FALSE	0	1	1	1	FALSE
POPTR_019G124600v3	LOC7458840	-	wound-responsive protein GWIN3	A	PTHR33107	31	PTHR33107:SF5	22	KUNITZ TRYPSIN INHIBITOR 2	KUNITZ TRYPSIN INHIBITOR 5	FALSE	TRUE	TRUE	S	FALSE	FALSE	0	0	3	3	FALSE
POPTR_019G124500v3	LOC112325259	-	wound-responsive protein GWIN3-like	A	PTHR33107	31	PTHR33107:SF5	22	KUNITZ TRYPSIN INHIBITOR 2	KUNITZ TRYPSIN INHIBITOR 5	FALSE	TRUE	TRUE	S	FALSE	FALSE	0	0	3	3	FALSE
POPTR_010G007800v3	LOC18102247	-	wound-responsive protein GWIN3	A	PTHR33107	31	PTHR33107:SF5	22	KUNITZ TRYPSIN INHIBITOR 2	KUNITZ TRYPSIN INHIBITOR 5	FALSE	TRUE	TRUE	S	FALSE	FALSE	0	0	3	3	FALSE
POPTR_019G122100v3	LOC18108653	-	wound-responsive protein GWIN3	A	PTHR33107	31	PTHR33107:SF5	22	KUNITZ TRYPSIN INHIBITOR 2	KUNITZ TRYPSIN INHIBITOR 5	FALSE	TRUE	TRUE	S	FALSE	FALSE	0	0	3	3	FALSE
POPTR_019G124400v3	LOC18109419	-	wound-responsive protein GWIN3	A	PTHR33107	31	PTHR33107:SF5	22	KUNITZ TRYPSIN INHIBITOR 2	KUNITZ TRYPSIN INHIBITOR 5	FALSE	TRUE	TRUE	S	FALSE	FALSE	0	0	3	3	FALSE
POPTR_019G121900v3	LOC18109417	-	wound-responsive protein GWIN3	A	PTHR33107	31	PTHR33107:SF5	22	KUNITZ TRYPSIN INHIBITOR 2	KUNITZ TRYPSIN INHIBITOR 5	FALSE	TRUE	TRUE	S	FALSE	FALSE	0	0	3	3	FALSE
POPTR_T029100v3	LOC18102246	-	wound-responsive protein GWIN3	A	PTHR33107	31	PTHR33107:SF5	22	KUNITZ TRYPSIN INHIBITOR 2	KUNITZ TRYPSIN INHIBITOR 5	FALSE	TRUE	TRUE	S	FALSE	FALSE	0	0	3	3	FALSE
POPTR_019G124700v3	LOC112325152	-	wound-responsive protein GWIN3-like	A	PTHR33107	31	PTHR33107:SF5	22	KUNITZ TRYPSIN INHIBITOR 2	KUNITZ TRYPSIN INHIBITOR 5	FALSE	TRUE	TRUE	S	FALSE	FALSE	0	0	3	3	FALSE
POPTR_004G067800v3	LOC7494373	ti-4	21 kDa seed protein	A	PTHR33107	31	PTHR33107:SF5	22	KUNITZ TRYPSIN INHIBITOR 2	KUNITZ TRYPSIN INHIBITOR 5	FALSE	TRUE	TRUE	S	FALSE	FALSE	0	0	3	3	FALSE
POPTR_011G161100v3	LOC112323330	-	berberine bridge enzyme-like 13	A	PTHR32448	69	PTHR32448:SF35	31	OS08G0158400 PROTEIN	BERBERINE BRIDGE ENZYME-LIKE 26	FALSE	TRUE	TRUE	S	FALSE	FALSE	0	1	4	0	FALSE
POPTR_011G159500v3	POPTR_011G159500v3	NA	NA	A	PTHR32448	69	PTHR32448:SF35	31	OS08G0158400 PROTEIN	BERBERINE BRIDGE ENZYME-LIKE 26	FALSE	TRUE	TRUE	S	FALSE	FALSE	0	1	4	0	FALSE
POPTR_011G161300v3	POPTR_011G161300v3	NA	NA	A	PTHR32448	69	PTHR32448:SF35	31	OS08G0158400 PROTEIN	BERBERINE BRIDGE ENZYME-LIKE 26	FALSE	TRUE	TRUE	S	FALSE	FALSE	0	1	4	0	FALSE
POPTR_011G161400v3	LOC18103495	-	berberine bridge enzyme-like 13	A	PTHR32448	69	PTHR32448:SF35	31	OS08G0158400 PROTEIN	BERBERINE BRIDGE ENZYME-LIKE 26	FALSE	TRUE	TRUE	S	FALSE	FALSE	0	1	4	0	FALSE
POPTR_007G083400v3	LOC112328177	-	expansin-like A2	A	PTHR31692	9	PTHR31692:SF4	2	EXPANSIN-B3	EXPANSIN-LIKE A1-RELATED	FALSE	TRUE	TRUE	S	FALSE	FALSE	0	3	2	0	TRUE
POPTR_011G159200v3	LOC112323321	-	berberine bridge enzyme-like 15	A	PTHR32448	69	PTHR32448:SF35	31	OS08G0158400 PROTEIN	BERBERINE BRIDGE ENZYME-LIKE 26	FALSE	TRUE	TRUE	S	FALSE	FALSE	0	1	4	0	FALSE
POPTR_011G159400v3	LOC112329148	-	berberine bridge enzyme-like 13	A	PTHR32448	69	PTHR32448:SF35	31	OS08G0158400 PROTEIN	BERBERINE BRIDGE ENZYME-LIKE 26	FALSE	TRUE	TRUE	S	FALSE	FALSE	0	1	4	0	FALSE
POPTR_011G159300v3	LOC18103479	-	berberine bridge enzyme-like 15	A	PTHR32448	69	PTHR32448:SF35	31	OS08G0158400 PROTEIN	BERBERINE BRIDGE ENZYME-LIKE 26	FALSE	TRUE	TRUE	S	FALSE	FALSE	0	1	4	0	FALSE
POPTR_011G161600v3	LOC18103497	-	berberine bridge enzyme-like 15	A	PTHR32448	69	PTHR32448:SF35	31	OS08G0158400 PROTEIN	BERBERINE BRIDGE ENZYME-LIKE 26	FALSE	TRUE	TRUE	S	FALSE	FALSE	0	1	4	0	FALSE
POPTR_011G160000v3	POPTR_011G160000v3	NA	NA	A	PTHR32448	69	PTHR32448:SF35	31	OS08G0158400 PROTEIN	BERBERINE BRIDGE ENZYME-LIKE 26	FALSE	TRUE	TRUE	S	FALSE	FALSE	0	1	4	0	FALSE
POPTR_001G463100v3	LOC7480406	-	berberine bridge enzyme-like 15	A	PTHR32448	69	PTHR32448:SF35	31	OS08G0158400 PROTEIN	BERBERINE BRIDGE ENZYME-LIKE 26	FALSE	TRUE	TRUE	S	FALSE	FALSE	0	1	4	0	FALSE
POPTR_011G159100v3	LOC18109453	-	berberine bridge enzyme-like 13	A	PTHR32448	69	PTHR32448:SF35	31	OS08G0158400 PROTEIN	BERBERINE BRIDGE ENZYME-LIKE 26	FALSE	TRUE	TRUE	S	FALSE	FALSE	0	1	4	0	FALSE
POPTR_017G061900v3	LOC18107126	-	translocon-associated protein subunit beta	A	PTHR12861	2	PTHR12861:SF3	2	TRANSLOCON-ASSOCIATED PROTEIN, BETA SUBUNIT PRECURSOR TRAP-BETA SIGNAL SEQUENCE RECEPTOR BETA SUBUNIT	TRANSLOCON-ASSOCIATED PROTEIN SUBUNIT BETA	FALSE	TRUE	TRUE	C	FALSE	FALSE	0	4	1	0	FALSE
POPTR_011G159900v3	LOC18103492	-	berberine bridge enzyme-like 13	A	PTHR32448	69	PTHR32448:SF35	31	OS08G0158400 PROTEIN	BERBERINE BRIDGE ENZYME-LIKE 26	FALSE	TRUE	TRUE	S	FALSE	FALSE	0	1	4	0	FALSE
POPTR_T140200v3	POPTR_T140200v3	NA	NA	A	PTHR32448	69	PTHR32448:SF35	31	OS08G0158400 PROTEIN	BERBERINE BRIDGE ENZYME-LIKE 26	FALSE	TRUE	TRUE	S	FALSE	FALSE	0	1	4	0	FALSE
POPTR_001G463400v3	LOC7480409	-	berberine bridge enzyme-like 15	A	PTHR32448	69	PTHR32448:SF35	31	OS08G0158400 PROTEIN	BERBERINE BRIDGE ENZYME-LIKE 26	FALSE	TRUE	TRUE	S	FALSE	FALSE	0	1	4	0	FALSE
POPTR_006G128900v3	LOC112327885	-	berberine bridge enzyme-like 13	A	PTHR32448	69	PTHR32448:SF35	31	OS08G0158400 PROTEIN	BERBERINE BRIDGE ENZYME-LIKE 26	FALSE	TRUE	TRUE	S	FALSE	FALSE	0	1	4	0	FALSE
POPTR_011G160900v3	LOC112323328	-	berberine bridge enzyme-like 13	A	PTHR32448	69	PTHR32448:SF35	31	OS08G0158400 PROTEIN	BERBERINE BRIDGE ENZYME-LIKE 26	FALSE	TRUE	TRUE	S	FALSE	FALSE	0	1	4	0	FALSE
POPTR_011G159600v3	LOC18103482	-	berberine bridge enzyme-like 13	A	PTHR32448	69	PTHR32448:SF35	31	OS08G0158400 PROTEIN	BERBERINE BRIDGE ENZYME-LIKE 26	FALSE	TRUE	TRUE	S	FALSE	FALSE	0	1	4	0	FALSE
POPTR_011G160700v3	LOC18103481	-	berberine bridge enzyme-like 13	A	PTHR32448	69	PTHR32448:SF35	31	OS08G0158400 PROTEIN	BERBERINE BRIDGE ENZYME-LIKE 26	FALSE	TRUE	TRUE	S	FALSE	FALSE	0	1	4	0	FALSE
POPTR_011G158700v3	LOC7489117	-	berberine bridge enzyme-like 15	A	PTHR32448	69	PTHR32448:SF35	31	OS08G0158400 PROTEIN	BERBERINE BRIDGE ENZYME-LIKE 26	FALSE	TRUE	TRUE	S	FALSE	FALSE	0	1	4	0	FALSE
POPTR_015G025900v3	LOC18105648	-	berberine bridge enzyme-like 15	A	PTHR32448	69	PTHR32448:SF35	31	OS08G0158400 PROTEIN	BERBERINE BRIDGE ENZYME-LIKE 26	FALSE	TRUE	TRUE	S	FALSE	FALSE	0	1	4	0	TRUE
POPTR_012G034700v3	LOC7485205	-	berberine bridge enzyme-like 15	A	PTHR32448	69	PTHR32448:SF35	31	OS08G0158400 PROTEIN	BERBERINE BRIDGE ENZYME-LIKE 26	FALSE	TRUE	TRUE	S	FALSE	FALSE	0	1	4	0	FALSE
POPTR_001G462800v3	LOC7480403	-	berberine bridge enzyme-like 15	A	PTHR32448	69	PTHR32448:SF35	31	OS08G0158400 PROTEIN	BERBERINE BRIDGE ENZYME-LIKE 26	FALSE	TRUE	TRUE	S	FALSE	FALSE	0	1	4	0	FALSE
POPTR_001G087500v3	LOC7477835	-	luminal-binding protein 5	A	PTHR19375	22	PTHR19375:SF492	3	HEAT SHOCK PROTEIN 70KDA	HEAT SHOCK 70 KDA PROTEIN BIP1-RELATED	FALSE	TRUE	TRUE	S	FALSE	FALSE	0	2	2	0	FALSE
POPTR_004G129700v3	LOC7472563	-	aldose 1-epimerase	A	PTHR10091	9	PTHR10091:SF0	3	ALDOSE-1-EPIMERASE	GALACTOSE MUTAROTASE	FALSE	TRUE	TRUE	S	FALSE	FALSE	0	0	3	1	FALSE
POPTR_012G017600v3	LOC7464284	-	luminal-binding protein 5	A	PTHR19375	22	PTHR19375:SF492	3	HEAT SHOCK PROTEIN 70KDA	HEAT SHOCK 70 KDA PROTEIN BIP1-RELATED	FALSE	TRUE	TRUE	S	FALSE	FALSE	0	2	2	0	FALSE
POPTR_006G132100v3	LOC18100236	-	probable LRR receptor-like serine/threonine-protein kinase At1g67720	A	PTHR45631	22	PTHR45631:SF68	2	OS07G0107800 PROTEIN-RELATED	PROTEIN KINASE DOMAIN-CONTAINING PROTEIN	FALSE	TRUE	TRUE	S	FALSE	FALSE	0	3	1	0	FALSE
POPTR_003G143600v3	LOC7465330	-	luminal-binding protein 5	A	PTHR19375	22	PTHR19375:SF492	3	HEAT SHOCK PROTEIN 70KDA	HEAT SHOCK 70 KDA PROTEIN BIP1-RELATED	FALSE	TRUE	TRUE	S	FALSE	FALSE	0	2	2	0	FALSE
POPTR_017G080200v3	LOC18107299	-	aldose 1-epimerase	A	PTHR10091	9	PTHR10091:SF0	3	ALDOSE-1-EPIMERASE	GALACTOSE MUTAROTASE	FALSE	TRUE	TRUE	S	FALSE	FALSE	0	0	3	1	TRUE
POPTR_016G084900v3	LOC7465294	-	probable LRR receptor-like serine/threonine-protein kinase At1g67720	A	PTHR45631	22	PTHR45631:SF68	2	OS07G0107800 PROTEIN-RELATED	PROTEIN KINASE DOMAIN-CONTAINING PROTEIN	FALSE	TRUE	TRUE	S	FALSE	FALSE	0	3	1	0	FALSE
POPTR_014G076400v3	LOC7496930	-	peroxisomal membrane protein 11D	A	PTHR12652	7	PTHR12652:SF10	3	PEROXISOMAL BIOGENESIS FACTOR 11	PEROXISOMAL MEMBRANE PROTEIN 11C-RELATED	TRUE	FALSE	TRUE	_	FALSE	FALSE	0	1	2	0	FALSE
POPTR_005G226100v3	LOC7476927	-	dolichyl-diphosphooligosaccharide--protein glycosyltransferase subunit 2	A	PTHR12640	2	PTHR12640:SF0	2	RIBOPHORIN II	DOLICHYL-DIPHOSPHOOLIGOSACCHARIDE--PROTEIN GLYCOSYLTRANSFERASE SUBUNIT 2	FALSE	TRUE	TRUE	S	FALSE	FALSE	0	1	2	0	FALSE
POPTR_009G133900v3	POPTR_009G133900v3	NA	NA	A	PTHR12652	7	PTHR12652:SF10	3	PEROXISOMAL BIOGENESIS FACTOR 11	PEROXISOMAL MEMBRANE PROTEIN 11C-RELATED	TRUE	FALSE	TRUE	_	FALSE	FALSE	0	1	2	0	FALSE
POPTR_002G036600v3	LOC7479744	-	dolichyl-diphosphooligosaccharide--protein glycosyltransferase subunit 2	A	PTHR12640	2	PTHR12640:SF0	2	RIBOPHORIN II	DOLICHYL-DIPHOSPHOOLIGOSACCHARIDE--PROTEIN GLYCOSYLTRANSFERASE SUBUNIT 2	FALSE	TRUE	TRUE	S	FALSE	FALSE	0	1	2	0	FALSE
POPTR_T121300v3	LOC112325886	-	protein EXORDIUM-like 5	A	PTHR31279	23	PTHR31279:SF3	3	PROTEIN EXORDIUM-LIKE 5	PROTEIN EXORDIUM-LIKE 2	FALSE	TRUE	TRUE	S	FALSE	FALSE	0	1	2	0	FALSE
POPTR_012G126400v3	LOC7453981	-	monocopper oxidase-like protein SKS1	A	PTHR11709	88	PTHR11709:SF270	2	MULTI-COPPER OXIDASE	MONOCOPPER OXIDASE-LIKE PROTEIN SKS2	TRUE	TRUE	FALSE	S	FALSE	FALSE	0	1	2	0	FALSE
POPTR_006G129500v3	LOC18100210	-	syntaxin-71	A	PTHR19957	31	PTHR19957:SF124	2	SYNTAXIN	SYNTAXIN-71	TRUE	FALSE	TRUE	_	FALSE	FALSE	0	1	2	0	FALSE
POPTR_005G049200v3	LOC18098931	-	receptor-like kinase TMK4	A	PTHR47986	12	PTHR47986:SF10	4	OSJNBA0070M12.3 PROTEIN	PROTEIN KINASE SUPERFAMILY PROTEIN-RELATED	FALSE	TRUE	TRUE	S	FALSE	FALSE	0	1	2	0	FALSE
POPTR_T016600v3	LOC18110998	-	leucine-rich repeat extensin-like protein 3	A	PTHR32093	20	PTHR32093:SF120	3	LEUCINE-RICH REPEAT EXTENSIN-LIKE PROTEIN 3-RELATED	LEUCINE-RICH REPEAT EXTENSIN-LIKE PROTEIN 3-RELATED	FALSE	TRUE	TRUE	S	FALSE	FALSE	0	2	1	0	FALSE
POPTR_006G073900v3	LOC7485497	-	receptor-like kinase TMK4	A	PTHR47986	12	PTHR47986:SF10	4	OSJNBA0070M12.3 PROTEIN	PROTEIN KINASE SUPERFAMILY PROTEIN-RELATED	FALSE	TRUE	TRUE	S	FALSE	FALSE	0	1	2	0	TRUE
POPTR_004G155100v3	LOC7461221	-	probable LRR receptor-like serine/threonine-protein kinase At2g16250	A	PTHR45974	65	PTHR45974:SF49	2	RECEPTOR-LIKE PROTEIN 55	PROTEIN KINASE DOMAIN-CONTAINING PROTEIN	FALSE	TRUE	TRUE	S	FALSE	FALSE	0	1	2	0	TRUE
POPTR_018G018400v3	LOC7458423	-	transmembrane 9 superfamily member 8	A	PTHR10766	19	PTHR10766:SF110	2	TRANSMEMBRANE 9 SUPERFAMILY PROTEIN	TRANSMEMBRANE 9 SUPERFAMILY MEMBER 8-RELATED	FALSE	TRUE	TRUE	S	FALSE	FALSE	0	1	2	0	FALSE
POPTR_016G116200v3	LOC7487473	-	LIMR family protein At5g01460	A	PTHR31652	2	PTHR31652:SF0	2	LIMR FAMILY PROTEIN DDB_G0283707-RELATED	LIMR FAMILY PROTEIN DDB_G0283707-RELATED	FALSE	TRUE	TRUE	S	FALSE	FALSE	0	1	2	0	TRUE
POPTR_016G088200v3	LOC7467617	-	syntaxin-71	A	PTHR19957	31	PTHR19957:SF124	2	SYNTAXIN	SYNTAXIN-71	TRUE	FALSE	TRUE	_	FALSE	FALSE	0	1	2	0	TRUE
POPTR_006G100200v3	LOC7487319	-	LIMR family protein At5g01460	A	PTHR31652	2	PTHR31652:SF0	2	LIMR FAMILY PROTEIN DDB_G0283707-RELATED	LIMR FAMILY PROTEIN DDB_G0283707-RELATED	FALSE	TRUE	TRUE	S	FALSE	FALSE	0	1	2	0	TRUE
POPTR_009G116300v3	LOC7464030	-	probable LRR receptor-like serine/threonine-protein kinase At2g16250	A	PTHR45974	65	PTHR45974:SF49	2	RECEPTOR-LIKE PROTEIN 55	PROTEIN KINASE DOMAIN-CONTAINING PROTEIN	FALSE	TRUE	TRUE	S	FALSE	FALSE	0	1	2	0	TRUE
POPTR_018G075900v3	LOC18107633	-	leucine-rich repeat extensin-like protein 4	A	PTHR32093	20	PTHR32093:SF120	3	LEUCINE-RICH REPEAT EXTENSIN-LIKE PROTEIN 3-RELATED	LEUCINE-RICH REPEAT EXTENSIN-LIKE PROTEIN 3-RELATED	FALSE	TRUE	TRUE	S	FALSE	FALSE	0	2	1	0	TRUE
POPTR_002G217300v3	LOC7489854	-	transmembrane 9 superfamily member 12	A	PTHR10766	19	PTHR10766:SF55	2	TRANSMEMBRANE 9 SUPERFAMILY PROTEIN	TRANSMEMBRANE 9 SUPERFAMILY MEMBER	FALSE	TRUE	TRUE	S	FALSE	FALSE	0	1	2	0	TRUE
POPTR_017G051700v3	LOC7461267	-	protein EXORDIUM-like 2	A	PTHR31279	23	PTHR31279:SF3	3	PROTEIN EXORDIUM-LIKE 5	PROTEIN EXORDIUM-LIKE 2	FALSE	TRUE	TRUE	S	FALSE	FALSE	0	1	2	0	FALSE
POPTR_014G172200v3	LOC7469351	-	transmembrane 9 superfamily member 12	A	PTHR10766	19	PTHR10766:SF55	2	TRANSMEMBRANE 9 SUPERFAMILY PROTEIN	TRANSMEMBRANE 9 SUPERFAMILY MEMBER	FALSE	TRUE	TRUE	S	FALSE	FALSE	0	1	2	0	FALSE
POPTR_006G264500v3	LOC7468690	-	transmembrane 9 superfamily member 8	A	PTHR10766	19	PTHR10766:SF110	2	TRANSMEMBRANE 9 SUPERFAMILY PROTEIN	TRANSMEMBRANE 9 SUPERFAMILY MEMBER 8-RELATED	FALSE	TRUE	TRUE	S	FALSE	FALSE	0	1	2	0	FALSE
POPTR_015G127200v3	LOC7481815	-	monocopper oxidase-like protein SKS1	A	PTHR11709	88	PTHR11709:SF270	2	MULTI-COPPER OXIDASE	MONOCOPPER OXIDASE-LIKE PROTEIN SKS2	TRUE	TRUE	FALSE	S	FALSE	FALSE	0	1	2	0	TRUE
POPTR_001G311700v3	LOC7492019	-	protein EXORDIUM-like 2	A	PTHR31279	23	PTHR31279:SF3	3	PROTEIN EXORDIUM-LIKE 5	PROTEIN EXORDIUM-LIKE 2	FALSE	TRUE	TRUE	S	FALSE	FALSE	0	1	2	0	FALSE
POPTR_019G030800v3	LOC7469857	-	syntaxin-related protein KNOLLE	A	PTHR19957	31	PTHR19957:SF251	2	SYNTAXIN	SYNTAXIN-RELATED PROTEIN KNOLLE	TRUE	FALSE	TRUE	_	FALSE	FALSE	0	1	1	0	FALSE
POPTR_017G134600v3	LOC18108891	-	GDSL esterase/lipase 1	A	PTHR45966	21	PTHR45966:SF28	13	GDSL-LIKE LIPASE/ACYLHYDROLASE	INACTIVE GDSL ESTERASE/LIPASE-LIKE PROTEIN 25	FALSE	TRUE	TRUE	S	FALSE	FALSE	0	1	1	0	FALSE
POPTR_005G109300v3	LOC18099145	-	probable aquaporin PIP2-8	A	PTHR45687	16	PTHR45687:SF19	4	AQUAPORIN OR AQUAGLYCEROPORIN RELATED	AQUAPORIN PIP2-7-RELATED	FALSE	TRUE	TRUE	M	FALSE	FALSE	0	1	1	0	FALSE
POPTR_009G160400v3	LOC7460078	-	nicalin	A	PTHR31826	3	PTHR31826:SF0	3	NICALIN	NICALIN	FALSE	TRUE	TRUE	_	FALSE	FALSE	0	1	1	0	FALSE
POPTR_004G157900v3	POPTR_004G157900v3	NA	NA	A	PTHR10830	8	PTHR10830:SF0	8	DOLICHYL-DIPHOSPHOOLIGOSACCHARIDE--PROTEIN GLYCOSYLTRANSFERASE 48 KDA SUBUNIT	DOLICHYL-DIPHOSPHOOLIGOSACCHARIDE--PROTEIN GLYCOSYLTRANSFERASE 48 KDA SUBUNIT	FALSE	TRUE	TRUE	S	FALSE	FALSE	0	1	1	0	FALSE
POPTR_002G180000v3	LOC7478803	-	NDR1/HIN1-like protein 12	A	PTHR31415	19	PTHR31415:SF9	3	OS05G0367900 PROTEIN	LEA_2 DOMAIN-CONTAINING PROTEIN	FALSE	TRUE	TRUE	S	FALSE	FALSE	1	1	0	0	FALSE
POPTR_019G069300v3	LOC18108417	GH9B16	endoglucanase 9	A	PTHR22298	30	PTHR22298:SF54	1	ENDO-1,4-BETA-GLUCANASE	ENDOGLUCANASE 9	TRUE	TRUE	FALSE	S	FALSE	FALSE	0	1	1	0	FALSE
POPTR_T181400v3	LOC112326252	-	NDR1/HIN1-like protein 12	A	PTHR31415	19	PTHR31415:SF9	3	OS05G0367900 PROTEIN	LEA_2 DOMAIN-CONTAINING PROTEIN	FALSE	TRUE	TRUE	S	FALSE	FALSE	1	1	0	0	FALSE
POPTR_002G229200v3	LOC18103734	-	aconitate hydratase, cytoplasmic	A	PTHR11670	4	PTHR11670:SF54	2	ACONITASE/IRON-RESPONSIVE ELEMENT FAMILY MEMBER	CITRATE HYDRO-LYASE	TRUE	TRUE	FALSE	C	FALSE	FALSE	0	1	1	0	FALSE
POPTR_008G099800v3	POPTR_008G099800v3	NA	NA	A	PTHR33355	12	PTHR33355:SF12	2	WALL-ASSOCIATED RECEPTOR KINASE CARBOXY-TERMINAL PROTEIN-RELATED	WALL-ASSOCIATED RECEPTOR KINASE CARBOXY-TERMINAL PROTEIN	TRUE	TRUE	FALSE	S	FALSE	FALSE	1	0	1	0	FALSE
POPTR_010G152900v3	LOC7485867	-	uncharacterized LOC7485867	A	PTHR33355	12	PTHR33355:SF12	2	WALL-ASSOCIATED RECEPTOR KINASE CARBOXY-TERMINAL PROTEIN-RELATED	WALL-ASSOCIATED RECEPTOR KINASE CARBOXY-TERMINAL PROTEIN	TRUE	TRUE	FALSE	S	FALSE	FALSE	1	0	1	0	TRUE
POPTR_003G166400v3	LOC7496549	-	pyruvate dehydrogenase E1 component subunit beta-1, mitochondrial	A	PTHR11624	4	PTHR11624:SF96	4	DEHYDROGENASE RELATED	PYRUVATE DEHYDROGENASE E1 COMPONENT SUBUNIT BETA, MITOCHONDRIAL	TRUE	FALSE	TRUE	M	FALSE	FALSE	0	1	0	1	FALSE
POPTR_004G180500v3	LOC7466803	-	L-ascorbate oxidase homolog	A	PTHR11709	88	PTHR11709:SF267	1	MULTI-COPPER OXIDASE	MULTI-COPPER OXIDASE TYPE I FAMILY PROTEIN-RELATED	TRUE	TRUE	FALSE	S	FALSE	FALSE	0	1	1	0	FALSE
POPTR_010G167200v3	LOC7481578	-	expansin-A1	A	PTHR31867	30	PTHR31867:SF35	1	EXPANSIN-A15	EXPANSIN-A1	FALSE	TRUE	TRUE	S	FALSE	FALSE	0	0	1	1	FALSE
POPTR_004G182100v3	LOC7466811	-	endochitinase WIN8	A	PTHR22595	24	PTHR22595:SF143	13	CHITINASE-RELATED	BASIC ENDOCHITINASE B	TRUE	TRUE	FALSE	S	FALSE	FALSE	0	0	1	1	FALSE
POPTR_004G198900v3	LOC112327119	-	nicalin-1-like	A	PTHR31826	3	PTHR31826:SF0	3	NICALIN	NICALIN	FALSE	TRUE	TRUE	S	FALSE	FALSE	0	1	1	0	FALSE
POPTR_001G050400v3	LOC7460516	-	vesicle-associated membrane protein 722	A	PTHR21136	13	PTHR21136:SF176	2	SNARE PROTEINS	VESICLE-ASSOCIATED MEMBRANE PROTEIN 721	FALSE	TRUE	TRUE	S	FALSE	FALSE	0	1	1	0	FALSE
POPTR_004G198200v3	LOC18098081	-	nicalin-1	A	PTHR31826	3	PTHR31826:SF0	3	NICALIN	NICALIN	FALSE	TRUE	TRUE	S	FALSE	FALSE	0	1	1	0	FALSE
POPTR_001G030100v3	LOC7455810	-	uncharacterized LOC7455810	A	PTHR31280	7	PTHR31280:SF2	1	PROTEIN UNC-13 HOMOLOG	PROTEIN UNC-13 HOMOLOG	FALSE	TRUE	TRUE	_	FALSE	FALSE	0	1	1	0	TRUE
POPTR_001G107600v3	LOC7479328	-	osmotin-like protein OSM34	A	PTHR31048	42	PTHR31048:SF101	2	OS03G0233200 PROTEIN	OSMOTIN-LIKE PROTEIN OSM34	FALSE	TRUE	TRUE	S	FALSE	FALSE	0	0	1	1	FALSE
POPTR_002G249300v3	LOC7459507	-	cytochrome b561 and DOMON domain-containing protein At3g25290	A	PTHR23130	26	PTHR23130:SF195	1	CYTOCHROME B561 AND DOMON DOMAIN-CONTAINING PROTEIN	CYTOCHROME B561 AND DOMON DOMAIN-CONTAINING PROTEIN	FALSE	TRUE	TRUE	S	FALSE	FALSE	0	1	1	0	TRUE
POPTR_019G036700v3	LOC7469889	-	syntaxin-132	A	PTHR19957	31	PTHR19957:SF307	2	SYNTAXIN	SYNTAXIN-1A	FALSE	TRUE	TRUE	_	FALSE	FALSE	0	1	1	0	FALSE
POPTR_009G053800v3	LOC18102033	-	dicarboxylate transporter 1, chloroplastic	A	PTHR42826	4	PTHR42826:SF3	2	DICARBOXYLATE TRANSPORTER 2.1, CHLOROPLASTIC	DICARBOXYLATE TRANSPORTER 1, CHLOROPLASTIC	TRUE	FALSE	TRUE	C	FALSE	FALSE	0	1	1	0	FALSE
POPTR_003G046200v3	LOC7478187	-	pectin acetylesterase 7	A	PTHR21562	11	PTHR21562:SF51	2	NOTUM-RELATED	PECTIN ACETYLESTERASE 11	TRUE	TRUE	FALSE	S	FALSE	FALSE	0	1	1	0	FALSE
POPTR_009G046500v3	LOC7468558	-	peptidyl-prolyl cis-trans isomerase CYP20-1	A	PTHR11071	25	PTHR11071:SF467	2	PEPTIDYL-PROLYL CIS-TRANS ISOMERASE	PEPTIDYL-PROLYL CIS-TRANS ISOMERASE CYP20-1	FALSE	TRUE	TRUE	S	FALSE	FALSE	0	1	1	0	FALSE
POPTR_002G009600v3	LOC18096072	-	NPC intracellular cholesterol transporter 1	A	PTHR45727	3	PTHR45727:SF2	2	NPC INTRACELLULAR CHOLESTEROL TRANSPORTER 1	NPC INTRACELLULAR CHOLESTEROL TRANSPORTER 1	FALSE	TRUE	TRUE	S	FALSE	FALSE	0	1	1	0	FALSE
POPTR_012G069300v3	LOC7483436	-	HVA22-like protein a	A	PTHR12300	17	PTHR12300:SF22	2	HVA22-LIKE PROTEINS	HVA22-LIKE PROTEIN A	FALSE	TRUE	TRUE	S	FALSE	FALSE	1	0	1	0	FALSE
POPTR_006G006000v3	LOC7458477	-	oligopeptide transporter 3	A	PTHR22601	14	PTHR22601:SF47	2	ISP4 LIKE PROTEIN	OLIGOPEPTIDE TRANSPORTER 3	FALSE	TRUE	TRUE	_	FALSE	FALSE	0	1	1	0	FALSE
POPTR_014G157800v3	LOC7468521	-	nucleobase-ascorbate transporter 1	A	PTHR11119	14	PTHR11119:SF3	1	XANTHINE-URACIL / VITAMIN C PERMEASE FAMILY MEMBER	LD30822P	FALSE	TRUE	TRUE	_	FALSE	FALSE	1	1	0	0	FALSE
POPTR_005G251800v3	LOC7485640	-	NPC intracellular cholesterol transporter 1	A	PTHR45727	3	PTHR45727:SF2	2	NPC INTRACELLULAR CHOLESTEROL TRANSPORTER 1	NPC INTRACELLULAR CHOLESTEROL TRANSPORTER 1	FALSE	TRUE	TRUE	S	FALSE	FALSE	0	1	1	0	FALSE
POPTR_007G087200v3	LOC7456929	-	protein CELLULOSE SYNTHASE INTERACTIVE 1	A	PTHR46369	4	PTHR46369:SF2	2	PROTEIN CELLULOSE SYNTHASE INTERACTIVE 1	PROTEIN CELLULOSE SYNTHASE INTERACTIVE 1	TRUE	TRUE	FALSE	_	FALSE	FALSE	0	1	1	0	FALSE
POPTR_002G171700v3	LOC7497254	-	aspartyl protease family protein 2	A	PTHR13683	41	PTHR13683:SF679	2	ASPARTYL PROTEASES	ASPARTYL PROTEASE FAMILY PROTEIN 2	FALSE	TRUE	TRUE	S	FALSE	FALSE	0	1	1	0	FALSE
POPTR_001G251700v3	LOC7478530	-	peptidyl-prolyl cis-trans isomerase CYP20-1	A	PTHR11071	25	PTHR11071:SF467	2	PEPTIDYL-PROLYL CIS-TRANS ISOMERASE	PEPTIDYL-PROLYL CIS-TRANS ISOMERASE CYP20-1	FALSE	TRUE	TRUE	S	FALSE	FALSE	0	1	1	0	FALSE
POPTR_018G082900v3	LOC7476291	-	peroxisomal fatty acid beta-oxidation multifunctional protein AIM1	A	PTHR23309	4	PTHR23309:SF36	1	3-HYDROXYACYL-COA DEHYROGENASE	PEROXISOMAL FATTY ACID BETA-OXIDATION MULTIFUNCTIONAL PROTEIN AIM1	TRUE	FALSE	TRUE	_	FALSE	FALSE	0	1	1	0	FALSE
POPTR_009G098100v3	LOC7490053	-	cysteine proteinase RD21A	A	PTHR12411	49	PTHR12411:SF745	2	CYSTEINE PROTEASE FAMILY C1-RELATED	CYSTEINE PROTEASE RD21B-RELATED	FALSE	TRUE	TRUE	S	FALSE	FALSE	0	0	1	1	FALSE
POPTR_003G094600v3	POPTR_003G094600v3	NA	NA	A	PTHR10830	8	PTHR10830:SF0	8	DOLICHYL-DIPHOSPHOOLIGOSACCHARIDE--PROTEIN GLYCOSYLTRANSFERASE 48 KDA SUBUNIT	DOLICHYL-DIPHOSPHOOLIGOSACCHARIDE--PROTEIN GLYCOSYLTRANSFERASE 48 KDA SUBUNIT	FALSE	TRUE	TRUE	S	FALSE	FALSE	0	1	1	0	FALSE
POPTR_001G462600v3	LOC7480401	-	berberine bridge enzyme-like 21	A	PTHR32448	69	PTHR32448:SF34	2	OS08G0158400 PROTEIN	BERBERINE BRIDGE ENZYME-LIKE 19-RELATED	TRUE	TRUE	FALSE	S	FALSE	FALSE	0	1	1	0	FALSE
POPTR_004G130100v3	POPTR_004G130100v3	NA	NA	A	PTHR10830	8	PTHR10830:SF0	8	DOLICHYL-DIPHOSPHOOLIGOSACCHARIDE--PROTEIN GLYCOSYLTRANSFERASE 48 KDA SUBUNIT	DOLICHYL-DIPHOSPHOOLIGOSACCHARIDE--PROTEIN GLYCOSYLTRANSFERASE 48 KDA SUBUNIT	FALSE	TRUE	TRUE	S	FALSE	FALSE	0	1	1	0	FALSE
POPTR_012G097400v3	LOC7454553	-	nucleotide pyrophosphatase/phosphodiesterase	A	PTHR45778	11	PTHR45778:SF31	1	PURPLE ACID PHOSPHATASE-RELATED	INACTIVE PURPLE ACID PHOSPHATASE 24-RELATED	FALSE	TRUE	TRUE	S	FALSE	FALSE	0	0	1	1	TRUE
POPTR_018G089900v3	LOC7461573	PRX90	peroxidase 45	A	PTHR31517	11	PTHR31517:SF48	1	FAMILY NOT NAMED	PEROXIDASE 16-RELATED	FALSE	TRUE	TRUE	S	FALSE	FALSE	0	1	1	0	FALSE
POPTR_T095300v3	POPTR_T095300v3	NA	NA	A	PTHR45966	21	PTHR45966:SF28	13	GDSL-LIKE LIPASE/ACYLHYDROLASE	INACTIVE GDSL ESTERASE/LIPASE-LIKE PROTEIN 25	FALSE	TRUE	TRUE	S	FALSE	FALSE	0	1	1	0	FALSE
POPTR_006G161300v3	POPTR_006G161300v3	NA	NA	A	PTHR10830	8	PTHR10830:SF0	8	DOLICHYL-DIPHOSPHOOLIGOSACCHARIDE--PROTEIN GLYCOSYLTRANSFERASE 48 KDA SUBUNIT	DOLICHYL-DIPHOSPHOOLIGOSACCHARIDE--PROTEIN GLYCOSYLTRANSFERASE 48 KDA SUBUNIT	FALSE	TRUE	TRUE	S	FALSE	FALSE	0	1	1	0	FALSE
POPTR_011G007600v3	LOC18111207	-	aspartic proteinase	A	PTHR47966	7	PTHR47966:SF51	2	BETA-SITE APP-CLEAVING ENZYME, ISOFORM A-RELATED	CATHEPSIN E-RELATED	FALSE	TRUE	TRUE	S	FALSE	FALSE	0	1	0	1	FALSE
POPTR_006G072900v3	LOC7474716	-	calcium-transporting ATPase 8, plasma membrane-type	A	PTHR24093	30	PTHR24093:SF492	4	CATION TRANSPORTING ATPASE	CALCIUM-TRANSPORTING ATPASE 10, PLASMA MEMBRANE-TYPE	TRUE	FALSE	TRUE	M	FALSE	FALSE	0	1	1	0	FALSE
POPTR_013G053200v3	LOC7489643	-	syntaxin-related protein KNOLLE	A	PTHR19957	31	PTHR19957:SF251	2	SYNTAXIN	SYNTAXIN-RELATED PROTEIN KNOLLE	TRUE	FALSE	TRUE	_	FALSE	FALSE	0	1	1	0	TRUE
POPTR_005G082800v3	LOC7477120	-	glutathione hydrolase 1	A	PTHR11686	4	PTHR11686:SF34	2	GAMMA GLUTAMYL TRANSPEPTIDASE	GLUTATHIONE HYDROLASE 1-RELATED	FALSE	TRUE	TRUE	_	FALSE	FALSE	0	1	1	0	FALSE
POPTR_014G099400v3	LOC7486774	-	aspartyl protease family protein 2	A	PTHR13683	41	PTHR13683:SF679	2	ASPARTYL PROTEASES	ASPARTYL PROTEASE FAMILY PROTEIN 2	FALSE	TRUE	TRUE	S	FALSE	FALSE	0	1	1	0	FALSE
POPTR_016G068600v3	LOC7469939	-	syntaxin-121	A	PTHR19957	31	PTHR19957:SF80	2	SYNTAXIN	SYNTAXIN-121	TRUE	FALSE	TRUE	_	FALSE	FALSE	0	1	1	0	FALSE
POPTR_001G019400v3	LOC7487030	-	ADP,ATP carrier protein, mitochondrial	A	PTHR45635	9	PTHR45635:SF41	3	ADP,ATP CARRIER PROTEIN 1-RELATED-RELATED	ADP,ATP CARRIER PROTEIN 1, MITOCHONDRIAL-RELATED	FALSE	FALSE	TRUE	C	FALSE	FALSE	0	4	2	1	FALSE
POPTR_009G062200v3	LOC18102045	-	ADP,ATP carrier protein 1, mitochondrial	A	PTHR45635	9	PTHR45635:SF41	3	ADP,ATP CARRIER PROTEIN 1-RELATED-RELATED	ADP,ATP CARRIER PROTEIN 1, MITOCHONDRIAL-RELATED	FALSE	FALSE	TRUE	_	FALSE	FALSE	0	4	2	1	FALSE
POPTR_001G267800v3	LOC7463855	-	ADP,ATP carrier protein 1, mitochondrial	A	PTHR45635	9	PTHR45635:SF41	3	ADP,ATP CARRIER PROTEIN 1-RELATED-RELATED	ADP,ATP CARRIER PROTEIN 1, MITOCHONDRIAL-RELATED	FALSE	FALSE	TRUE	_	FALSE	FALSE	0	4	2	1	FALSE
POPTR_004G187900v3	LOC18097985	-	nucleobase-ascorbate transporter 12	A	PTHR11119	14	PTHR11119:SF28	2	XANTHINE-URACIL / VITAMIN C PERMEASE FAMILY MEMBER	NUCLEOBASE-ASCORBATE TRANSPORTER 12	FALSE	FALSE	TRUE	C	FALSE	FALSE	1	1	2	0	TRUE
POPTR_010G095500v3	LOC7459058	-	nucleobase-ascorbate transporter 6	A	PTHR11119	14	PTHR11119:SF50	2	XANTHINE-URACIL / VITAMIN C PERMEASE FAMILY MEMBER	NUCLEOBASE-ASCORBATE TRANSPORTER 7-RELATED	FALSE	FALSE	TRUE	_	FALSE	FALSE	1	2	1	0	FALSE
POPTR_009G148600v3	LOC7478623	-	nucleobase-ascorbate transporter 12	A	PTHR11119	14	PTHR11119:SF28	2	XANTHINE-URACIL / VITAMIN C PERMEASE FAMILY MEMBER	NUCLEOBASE-ASCORBATE TRANSPORTER 12	FALSE	FALSE	TRUE	C	FALSE	FALSE	1	1	2	0	FALSE
POPTR_001G278800v3	LOC7487811	-	clathrin heavy chain 1	A	PTHR10292	4	PTHR10292:SF1	4	CLATHRIN HEAVY CHAIN RELATED	CLATHRIN HEAVY CHAIN	TRUE	FALSE	FALSE	_	FALSE	FALSE	0	2	1	1	FALSE
POPTR_008G146400v3	LOC7471480	-	nucleobase-ascorbate transporter 7	A	PTHR11119	14	PTHR11119:SF50	2	XANTHINE-URACIL / VITAMIN C PERMEASE FAMILY MEMBER	NUCLEOBASE-ASCORBATE TRANSPORTER 7-RELATED	FALSE	FALSE	TRUE	_	FALSE	FALSE	1	2	1	0	FALSE
POPTR_015G072600v3	LOC7453754	-	nucleobase-ascorbate transporter 6	A	PTHR11119	14	PTHR11119:SF112	2	XANTHINE-URACIL / VITAMIN C PERMEASE FAMILY MEMBER	NUCLEOBASE-ASCORBATE TRANSPORTER 6	FALSE	FALSE	TRUE	_	FALSE	FALSE	1	1	2	0	TRUE
POPTR_009G073300v3	LOC7454854	-	clathrin heavy chain 1	A	PTHR10292	4	PTHR10292:SF1	4	CLATHRIN HEAVY CHAIN RELATED	CLATHRIN HEAVY CHAIN	TRUE	FALSE	FALSE	C	FALSE	FALSE	0	2	1	1	FALSE
POPTR_008G070600v3	LOC7494511	-	clathrin heavy chain 1	A	PTHR10292	4	PTHR10292:SF1	4	CLATHRIN HEAVY CHAIN RELATED	CLATHRIN HEAVY CHAIN	TRUE	FALSE	FALSE	_	FALSE	FALSE	0	2	1	1	FALSE
POPTR_010G203500v3	LOC7458145	-	triosephosphate isomerase, cytosolic	A	PTHR21139	6	PTHR21139:SF34	2	TRIOSEPHOSPHATE ISOMERASE	TRIOSEPHOSPHATE ISOMERASE, CYTOSOLIC	TRUE	FALSE	FALSE	_	FALSE	FALSE	0	1	2	1	FALSE
POPTR_004G226300v3	LOC18098338	-	elongation factor 1-gamma 2	A	PTHR44372	5	PTHR44372:SF1	3	ELONGATION FACTOR 1-GAMMA 1-RELATED	ELONGATION FACTOR 1-GAMMA 1-RELATED	FALSE	TRUE	FALSE	S	FALSE	FALSE	0	2	1	1	FALSE
POPTR_016G110000v3	LOC7487445	-	neutral ceramidase 2	A	PTHR12670	5	PTHR12670:SF17	1	CERAMIDASE	NEUTRAL CERAMIDASE 2	FALSE	TRUE	FALSE	S	FALSE	FALSE	1	1	1	0	TRUE
POPTR_016G071500v3	LOC7488100	-	NDR1/HIN1-like protein 1	A	PTHR31415	19	PTHR31415:SF51	2	OS05G0367900 PROTEIN	LEA_2 DOMAIN-CONTAINING PROTEIN	FALSE	FALSE	TRUE	M	FALSE	FALSE	1	1	1	0	TRUE
POPTR_001G466000v3	LOC7471691	-	heat shock cognate protein 80	A	PTHR11528	10	PTHR11528:SF105	1	HEAT SHOCK PROTEIN 90 FAMILY MEMBER	HEAT SHOCK PROTEIN 90-2-RELATED	FALSE	TRUE	FALSE	_	FALSE	FALSE	0	1	1	1	FALSE
POPTR_002G129400v3	LOC18096305	-	nucleobase-ascorbate transporter 3	A	PTHR11119	14	PTHR11119:SF29	2	XANTHINE-URACIL / VITAMIN C PERMEASE FAMILY MEMBER	NUCLEOBASE-ASCORBATE TRANSPORTER 3	FALSE	FALSE	TRUE	_	FALSE	FALSE	1	1	1	0	TRUE
POPTR_006G204200v3	LOC18100613	-	NDR1/HIN1-like protein 1	A	PTHR31415	19	PTHR31415:SF51	2	OS05G0367900 PROTEIN	LEA_2 DOMAIN-CONTAINING PROTEIN	FALSE	FALSE	TRUE	M	FALSE	FALSE	1	1	1	0	FALSE
POPTR_019G088200v3	LOC7467450	-	kunitz-type elastase inhibitor BrEI	A	PTHR33107	31	PTHR33107:SF5	22	KUNITZ TRYPSIN INHIBITOR 2	KUNITZ TRYPSIN INHIBITOR 5	FALSE	TRUE	FALSE	S	FALSE	FALSE	0	0	3	3	FALSE
POPTR_017G153400v3	LOC18106709	-	kunitz trypsin inhibitor 2	A	PTHR33107	31	PTHR33107:SF5	22	KUNITZ TRYPSIN INHIBITOR 2	KUNITZ TRYPSIN INHIBITOR 5	FALSE	TRUE	FALSE	S	FALSE	FALSE	0	0	3	3	FALSE
POPTR_004G067900v3	LOC7494372	-	kunitz trypsin inhibitor 2	A	PTHR33107	31	PTHR33107:SF5	22	KUNITZ TRYPSIN INHIBITOR 2	KUNITZ TRYPSIN INHIBITOR 5	FALSE	TRUE	FALSE	S	FALSE	FALSE	0	0	3	3	FALSE
POPTR_003G097900v3	LOC7456101	-	wound-responsive protein GWIN3	A	PTHR33107	31	PTHR33107:SF5	22	KUNITZ TRYPSIN INHIBITOR 2	KUNITZ TRYPSIN INHIBITOR 5	FALSE	TRUE	FALSE	S	FALSE	FALSE	0	0	3	3	FALSE
POPTR_T029200v3	POPTR_T029200v3	NA	NA	A	PTHR33107	31	PTHR33107:SF5	22	KUNITZ TRYPSIN INHIBITOR 2	KUNITZ TRYPSIN INHIBITOR 5	FALSE	TRUE	FALSE	S	FALSE	FALSE	0	0	3	3	FALSE
POPTR_010G007700v3	LOC7496664	-	wound-responsive protein GWIN3	A	PTHR33107	31	PTHR33107:SF5	22	KUNITZ TRYPSIN INHIBITOR 2	KUNITZ TRYPSIN INHIBITOR 5	FALSE	TRUE	FALSE	S	FALSE	FALSE	0	0	3	3	FALSE
POPTR_017G153300v3	LOC112324719	-	kunitz trypsin inhibitor 2-like	A	PTHR33107	31	PTHR33107:SF5	22	KUNITZ TRYPSIN INHIBITOR 2	KUNITZ TRYPSIN INHIBITOR 5	FALSE	TRUE	FALSE	S	FALSE	FALSE	0	0	3	3	FALSE
POPTR_010G007500v3	POPTR_010G007500v3	NA	NA	A	PTHR33107	31	PTHR33107:SF5	22	KUNITZ TRYPSIN INHIBITOR 2	KUNITZ TRYPSIN INHIBITOR 5	FALSE	TRUE	FALSE	S	FALSE	FALSE	0	0	3	3	FALSE
POPTR_010G007900v3	LOC18108777	-	wound-responsive protein GWIN3	A	PTHR33107	31	PTHR33107:SF5	22	KUNITZ TRYPSIN INHIBITOR 2	KUNITZ TRYPSIN INHIBITOR 5	FALSE	TRUE	FALSE	S	FALSE	FALSE	0	0	3	3	FALSE
POPTR_004G067600v3	LOC7490824	-	kunitz trypsin inhibitor 2	A	PTHR33107	31	PTHR33107:SF5	22	KUNITZ TRYPSIN INHIBITOR 2	KUNITZ TRYPSIN INHIBITOR 5	FALSE	TRUE	FALSE	S	FALSE	FALSE	0	0	3	3	FALSE
POPTR_017G153200v3	LOC18106689	-	kunitz trypsin inhibitor 2	A	PTHR33107	31	PTHR33107:SF5	22	KUNITZ TRYPSIN INHIBITOR 2	KUNITZ TRYPSIN INHIBITOR 5	FALSE	TRUE	FALSE	S	FALSE	FALSE	0	0	3	3	FALSE
POPTR_001G463300v3	LOC7480408	-	berberine bridge enzyme-like 13	A	PTHR32448	69	PTHR32448:SF35	31	OS08G0158400 PROTEIN	BERBERINE BRIDGE ENZYME-LIKE 26	FALSE	TRUE	FALSE	S	FALSE	FALSE	0	1	4	0	FALSE
POPTR_016G063200v3	LOC7488051	-	40S ribosomal protein S5	A	PTHR11205	5	PTHR11205:SF18	2	RIBOSOMAL PROTEIN S7	40S RIBOSOMAL PROTEIN S5	FALSE	TRUE	FALSE	_	FALSE	FALSE	0	4	1	0	FALSE
POPTR_011G161500v3	LOC18103496	-	berberine bridge enzyme-like 15	A	PTHR32448	69	PTHR32448:SF35	31	OS08G0158400 PROTEIN	BERBERINE BRIDGE ENZYME-LIKE 26	FALSE	TRUE	FALSE	S	FALSE	FALSE	0	1	4	0	FALSE
POPTR_004G181700v3	LOC7470432	-	expansin-like A2	A	PTHR31692	9	PTHR31692:SF4	2	EXPANSIN-B3	EXPANSIN-LIKE A1-RELATED	FALSE	TRUE	FALSE	S	FALSE	FALSE	0	3	2	0	FALSE
POPTR_010G191200v3	LOC7474450	-	60S acidic ribosomal protein P0	A	PTHR45699	2	PTHR45699:SF16	2	60S ACIDIC RIBOSOMAL PROTEIN P0	60S ACIDIC RIBOSOMAL PROTEIN P0-2-RELATED	FALSE	TRUE	FALSE	S	FALSE	FALSE	0	2	2	0	FALSE
POPTR_017G080100v3	LOC7495962	-	aldose 1-epimerase	A	PTHR10091	9	PTHR10091:SF0	3	ALDOSE-1-EPIMERASE	GALACTOSE MUTAROTASE	FALSE	TRUE	FALSE	S	FALSE	FALSE	0	0	3	1	FALSE
POPTR_008G066200v3	LOC112328511	-	60S acidic ribosomal protein P0-like	A	PTHR45699	2	PTHR45699:SF16	2	60S ACIDIC RIBOSOMAL PROTEIN P0	60S ACIDIC RIBOSOMAL PROTEIN P0-2-RELATED	FALSE	TRUE	FALSE	S	FALSE	FALSE	0	2	2	0	TRUE
POPTR_006G058600v3	LOC18099869	-	polygalacturonase inhibitor	A	PTHR48059	4	PTHR48059:SF4	4	POLYGALACTURONASE INHIBITOR 1	POLYGALACTURONASE INHIBITOR 1	FALSE	TRUE	FALSE	S	FALSE	FALSE	0	1	2	0	FALSE
POPTR_017G041800v3	LOC18107024	-	dynamin-related protein 3A	A	PTHR11566	25	PTHR11566:SF21	3	DYNAMIN	DYNAMIN-1-LIKE PROTEIN	TRUE	FALSE	FALSE	C	FALSE	FALSE	0	1	2	0	FALSE
POPTR_016G049400v3	LOC7483989	-	polygalacturonase inhibitor	A	PTHR48059	4	PTHR48059:SF4	4	POLYGALACTURONASE INHIBITOR 1	POLYGALACTURONASE INHIBITOR 1	FALSE	TRUE	FALSE	S	FALSE	FALSE	0	1	2	0	FALSE
POPTR_009G121200v3	LOC7456352	-	purple acid phosphatase 2	A	PTHR22953	17	PTHR22953:SF86	2	ACID PHOSPHATASE RELATED	PURPLE ACID PHOSPHATASE 10	FALSE	TRUE	FALSE	C	FALSE	FALSE	0	1	2	0	TRUE
POPTR_005G195600v3	LOC7469240	PRX36	peroxidase 12	A	PTHR31235	50	PTHR31235:SF12	3	PEROXIDASE 25-RELATED	PEROXIDASE 12	FALSE	TRUE	FALSE	S	FALSE	FALSE	0	1	2	0	TRUE
POPTR_010G171500v3	LOC7481598	-	phosphoglycerate kinase, chloroplastic	A	PTHR11406	5	PTHR11406:SF23	3	PHOSPHOGLYCERATE KINASE	PHOSPHOGLYCERATE KINASE 1, CHLOROPLASTIC-RELATED	FALSE	TRUE	FALSE	C	FALSE	FALSE	0	1	2	0	FALSE
POPTR_004G160100v3	LOC7461240	-	purple acid phosphatase 2	A	PTHR22953	17	PTHR22953:SF86	2	ACID PHOSPHATASE RELATED	PURPLE ACID PHOSPHATASE 10	FALSE	TRUE	FALSE	M	FALSE	FALSE	0	1	2	0	TRUE
POPTR_002G013700v3	LOC7496885	-	L-ascorbate oxidase homolog	A	PTHR11709	88	PTHR11709:SF387	2	MULTI-COPPER OXIDASE	MULTICOPPER OXIDASE	FALSE	TRUE	FALSE	S	FALSE	FALSE	0	1	2	0	FALSE
POPTR_002G153800v3	LOC7494039	-	peroxisomal membrane protein 11D	A	PTHR12652	7	PTHR12652:SF10	3	PEROXISOMAL BIOGENESIS FACTOR 11	PEROXISOMAL MEMBRANE PROTEIN 11C-RELATED	FALSE	TRUE	FALSE	_	FALSE	FALSE	0	1	2	0	FALSE
POPTR_016G049600v3	LOC7468950	-	polygalacturonase inhibitor	A	PTHR48059	4	PTHR48059:SF4	4	POLYGALACTURONASE INHIBITOR 1	POLYGALACTURONASE INHIBITOR 1	FALSE	TRUE	FALSE	S	FALSE	FALSE	0	1	2	0	FALSE
POPTR_005G223500v3	LOC7476911	-	inorganic phosphate transporter 1-4	A	PTHR24064	31	PTHR24064:SF616	3	SOLUTE CARRIER FAMILY 22 MEMBER	INORGANIC PHOSPHATE TRANSPORTER PHO84	FALSE	FALSE	TRUE	_	FALSE	FALSE	0	1	2	0	TRUE
POPTR_002G038900v3	LOC7479975	-	inorganic phosphate transporter 1-4	A	PTHR24064	31	PTHR24064:SF616	3	SOLUTE CARRIER FAMILY 22 MEMBER	INORGANIC PHOSPHATE TRANSPORTER PHO84	FALSE	FALSE	TRUE	_	FALSE	FALSE	0	1	2	0	FALSE
POPTR_004G228400v3	LOC18098358	-	dynamin-2A	A	PTHR11566	25	PTHR11566:SF210	3	DYNAMIN	DYNAMIN-2B	FALSE	TRUE	FALSE	_	FALSE	FALSE	0	1	2	0	FALSE
POPTR_006G204700v3	LOC7485292	-	probable aspartyl protease At4g16563	A	PTHR13683	41	PTHR13683:SF710	2	ASPARTYL PROTEASES	PEPTIDASE A1 DOMAIN-CONTAINING PROTEIN	FALSE	TRUE	FALSE	C	FALSE	FALSE	0	0	2	1	TRUE
POPTR_016G091800v3	LOC7467630	-	phosphoglycerate kinase	A	PTHR11406	5	PTHR11406:SF23	3	PHOSPHOGLYCERATE KINASE	PHOSPHOGLYCERATE KINASE 1, CHLOROPLASTIC-RELATED	TRUE	FALSE	FALSE	_	FALSE	FALSE	0	1	2	0	FALSE
POPTR_002G075800v3	LOC7467848	-	probable methyltransferase PMT24	A	PTHR10108	40	PTHR10108:SF1141	2	SAM-DEPENDENT METHYLTRANSFERASE	METHYLTRANSFERASE PMT25-RELATED	FALSE	FALSE	TRUE	M	FALSE	FALSE	0	1	2	0	FALSE
POPTR_009G019800v3	LOC7489311	-	NDR1/HIN1-like protein 26	A	PTHR31852	55	PTHR31852:SF2	2	LATE EMBRYOGENESIS ABUNDANT (LEA) HYDROXYPROLINE-RICH GLYCOPROTEIN FAMILY	LEA_2 DOMAIN-CONTAINING PROTEIN	FALSE	FALSE	TRUE	_	FALSE	FALSE	0	1	2	0	TRUE
POPTR_005G247700v3	LOC7494670	-	L-ascorbate oxidase homolog	A	PTHR11709	88	PTHR11709:SF387	2	MULTI-COPPER OXIDASE	MULTICOPPER OXIDASE	FALSE	TRUE	FALSE	S	FALSE	FALSE	0	1	2	0	FALSE
POPTR_004G203800v3	LOC18098129	-	cytochrome c1-2, heme protein, mitochondrial	A	PTHR10266	2	PTHR10266:SF3	2	CYTOCHROME C1	CYTOCHROME C1, HEME PROTEIN, MITOCHONDRIAL	FALSE	TRUE	FALSE	S	FALSE	FALSE	0	1	2	0	FALSE
POPTR_005G195700v3	LOC7469241	PRX37	peroxidase 12	A	PTHR31235	50	PTHR31235:SF12	3	PEROXIDASE 25-RELATED	PEROXIDASE 12	FALSE	TRUE	FALSE	S	FALSE	FALSE	0	1	2	0	FALSE
POPTR_002G065300v3	LOC7467801	PRX17	peroxidase 12	A	PTHR31235	50	PTHR31235:SF12	3	PEROXIDASE 25-RELATED	PEROXIDASE 12	FALSE	TRUE	FALSE	S	FALSE	FALSE	0	1	2	0	FALSE
POPTR_008G057100v3	LOC7467552	-	expansin-A4	A	PTHR31867	30	PTHR31867:SF166	2	EXPANSIN-A15	EXPANSIN-A4	FALSE	TRUE	FALSE	S	FALSE	FALSE	0	1	2	0	FALSE
POPTR_001G218300v3	LOC7467955	-	NDR1/HIN1-like protein 10	A	PTHR31852	55	PTHR31852:SF2	2	LATE EMBRYOGENESIS ABUNDANT (LEA) HYDROXYPROLINE-RICH GLYCOPROTEIN FAMILY	LEA_2 DOMAIN-CONTAINING PROTEIN	FALSE	FALSE	TRUE	_	FALSE	FALSE	0	1	2	0	TRUE
POPTR_005G223600v3	LOC7476912	-	inorganic phosphate transporter 1-4	A	PTHR24064	31	PTHR24064:SF616	3	SOLUTE CARRIER FAMILY 22 MEMBER	INORGANIC PHOSPHATE TRANSPORTER PHO84	FALSE	FALSE	TRUE	_	FALSE	FALSE	0	1	2	0	TRUE
POPTR_008G038100v3	LOC7479877	-	adenosine kinase 2	A	PTHR45769	2	PTHR45769:SF3	2	ADENOSINE KINASE	ADENOSINE KINASE	FALSE	TRUE	FALSE	C	FALSE	FALSE	0	2	1	0	FALSE
POPTR_005G227300v3	LOC7477385	-	60S ribosomal protein L14-2	A	PTHR11127	4	PTHR11127:SF2	4	60S RIBOSOMAL PROTEIN L14	60S RIBOSOMAL PROTEIN L14	TRUE	FALSE	FALSE	_	FALSE	FALSE	0	2	1	0	FALSE
POPTR_005G184500v3	LOC7469185	-	probable methyltransferase PMT24	A	PTHR10108	40	PTHR10108:SF1141	2	SAM-DEPENDENT METHYLTRANSFERASE	METHYLTRANSFERASE PMT25-RELATED	FALSE	FALSE	TRUE	M	FALSE	FALSE	0	1	2	0	FALSE
POPTR_003G072700v3	LOC7471605	-	pectinesterase 3	A	PTHR31707	70	PTHR31707:SF219	2	PECTINESTERASE	PECTINESTERASE 1-RELATED	FALSE	FALSE	TRUE	_	FALSE	FALSE	0	2	1	0	FALSE
POPTR_010G224300v3	LOC7468422	-	adenosine kinase 2	A	PTHR45769	2	PTHR45769:SF3	2	ADENOSINE KINASE	ADENOSINE KINASE	FALSE	TRUE	FALSE	_	FALSE	FALSE	0	2	1	0	FALSE
POPTR_010G202500v3	LOC7458137	-	expansin-A4	A	PTHR31867	30	PTHR31867:SF166	2	EXPANSIN-A15	EXPANSIN-A4	FALSE	TRUE	FALSE	S	FALSE	FALSE	0	1	2	0	FALSE
POPTR_008G035300v3	LOC7479858	-	exocyst complex component SEC8	A	PTHR14146	2	PTHR14146:SF0	2	EXOCYST COMPLEX COMPONENT 4	EXOCYST COMPLEX COMPONENT 4	TRUE	FALSE	FALSE	_	FALSE	FALSE	0	1	1	0	FALSE
POPTR_001G067900v3	LOC7482824	-	cytochrome b-c1 complex subunit Rieske-4, mitochondrial	A	PTHR10134	4	PTHR10134:SF32	2	CYTOCHROME B-C1 COMPLEX SUBUNIT RIESKE, MITOCHONDRIAL	CYTOCHROME B-C1 COMPLEX SUBUNIT RIESKE-1, MITOCHONDRIAL-RELATED	FALSE	FALSE	TRUE	_	FALSE	FALSE	0	1	1	0	FALSE
POPTR_004G129800v3	LOC7472564	-	pyruvate dehydrogenase E1 component subunit beta-3, chloroplastic	A	PTHR11624	4	PTHR11624:SF96	4	DEHYDROGENASE RELATED	PYRUVATE DEHYDROGENASE E1 COMPONENT SUBUNIT BETA, MITOCHONDRIAL	FALSE	TRUE	FALSE	C	FALSE	FALSE	0	1	0	1	FALSE
POPTR_011G105500v3	LOC18103350	-	mechanosensitive ion channel protein 6	A	PTHR31618	12	PTHR31618:SF1	2	MECHANOSENSITIVE ION CHANNEL PROTEIN 5	MECHANOSENSITIVE ION CHANNEL PROTEIN 6	FALSE	FALSE	TRUE	_	FALSE	FALSE	0	1	1	0	FALSE
POPTR_004G112800v3	LOC18097666	-	malate dehydrogenase, chloroplastic	A	PTHR11540	12	PTHR11540:SF46	3	MALATE AND LACTATE DEHYDROGENASE	MALATE DEHYDROGENASE, CHLOROPLASTIC	FALSE	TRUE	FALSE	C	FALSE	FALSE	0	1	1	0	FALSE
POPTR_001G333400v3	LOC7467706	-	glutathione hydrolase 1	A	PTHR11686	4	PTHR11686:SF34	2	GAMMA GLUTAMYL TRANSPEPTIDASE	GLUTATHIONE HYDROLASE 1-RELATED	FALSE	TRUE	FALSE	M	FALSE	FALSE	0	1	1	0	FALSE
POPTR_010G181900v3	LOC7474404	-	alpha-soluble NSF attachment protein 2	A	PTHR13768	5	PTHR13768:SF8	3	SOLUBLE NSF ATTACHMENT PROTEIN SNAP	ALPHA-SOLUBLE NSF ATTACHMENT PROTEIN	FALSE	TRUE	FALSE	_	FALSE	FALSE	0	1	1	0	TRUE
POPTR_002G207300v3	POPTR_002G207300v3	NA	NA	A	PTHR10830	8	PTHR10830:SF0	8	DOLICHYL-DIPHOSPHOOLIGOSACCHARIDE--PROTEIN GLYCOSYLTRANSFERASE 48 KDA SUBUNIT	DOLICHYL-DIPHOSPHOOLIGOSACCHARIDE--PROTEIN GLYCOSYLTRANSFERASE 48 KDA SUBUNIT	FALSE	TRUE	FALSE	S	FALSE	FALSE	0	1	1	0	FALSE
POPTR_009G142000v3	LOC7474958	gwin6.2b	acidic endochitinase WIN6.2B	A	PTHR22595	24	PTHR22595:SF143	13	CHITINASE-RELATED	BASIC ENDOCHITINASE B	FALSE	TRUE	FALSE	S	FALSE	FALSE	0	0	1	1	FALSE
POPTR_005G128900v3	LOC18109923	-	protein DA1-related 1	A	PTHR24209	7	PTHR24209:SF25	3	PROTEIN DA1-RELATED 2	PROTEIN DA1-RELATED 1	FALSE	TRUE	FALSE	_	FALSE	FALSE	1	0	0	1	FALSE
POPTR_003G071500v3	LOC7483573	-	GDSL esterase/lipase 5	A	PTHR45966	21	PTHR45966:SF4	1	GDSL-LIKE LIPASE/ACYLHYDROLASE	GDSL ESTERASE/LIPASE 5	FALSE	TRUE	FALSE	S	FALSE	FALSE	0	0	1	1	FALSE
POPTR_002G054900v3	LOC7480705	-	basic 7S globulin	A	PTHR47965	26	PTHR47965:SF22	2	ASPARTYL PROTEASE-RELATED	PEPTIDASE A1 DOMAIN-CONTAINING PROTEIN	FALSE	TRUE	FALSE	S	FALSE	FALSE	0	1	1	0	FALSE
POPTR_008G084800v3	LOC7460681	-	delta(24)-sterol reductase	A	PTHR10801	2	PTHR10801:SF0	2	24-DEHYDROCHOLESTEROL REDUCTASE	DELTA(24)-STEROL REDUCTASE	FALSE	FALSE	TRUE	M	FALSE	FALSE	0	1	1	0	FALSE
POPTR_006G046500v3	LOC7496115	-	putative calcium-transporting ATPase 11, plasma membrane-type	A	PTHR24093	30	PTHR24093:SF462	2	CATION TRANSPORTING ATPASE	CALCIUM-TRANSPORTING ATPASE 11, PLASMA MEMBRANE-TYPE-RELATED	FALSE	FALSE	TRUE	_	FALSE	FALSE	0	1	1	0	FALSE
POPTR_004G104900v3	LOC7494557	-	uncharacterized LOC7494557	A	PTHR30603	11	PTHR30603:SF18	2	RNA POLYMERASE SIGMA FACTOR RPO	OS01G0604700 PROTEIN	FALSE	FALSE	TRUE	_	FALSE	FALSE	0	1	1	0	FALSE
POPTR_004G174500v3	LOC7453643	-	L-ascorbate peroxidase 3	A	PTHR31356	11	PTHR31356:SF36	2	THYLAKOID LUMENAL 29 KDA PROTEIN, CHLOROPLASTIC-RELATED	L-ASCORBATE PEROXIDASE 3	FALSE	FALSE	TRUE	_	FALSE	FALSE	0	1	1	0	FALSE
POPTR_001G200700v3	LOC18094857	-	NDR1/HIN1-like protein 13	A	PTHR31234	8	PTHR31234:SF2	2	LATE EMBRYOGENESIS ABUNDANT (LEA) HYDROXYPROLINE-RICH GLYCOPROTEIN FAMILY	LEA_2 DOMAIN-CONTAINING PROTEIN	FALSE	FALSE	TRUE	_	FALSE	FALSE	0	1	1	0	FALSE
POPTR_008G145600v3	LOC7471476	-	threonine--tRNA ligase, mitochondrial 1	A	PTHR11451	4	PTHR11451:SF46	3	THREONINE-TRNA LIGASE	THREONYL-TRNA SYNTHETASE	TRUE	FALSE	FALSE	M	FALSE	FALSE	0	1	0	1	FALSE
POPTR_018G131800v3	LOC7459896	-	embryo-specific protein ATS3A	A	PTHR31718	13	PTHR31718:SF46	2	PLAT DOMAIN-CONTAINING PROTEIN	EMBRYO-SPECIFIC PROTEIN ATS3A	FALSE	TRUE	FALSE	S	FALSE	FALSE	0	1	0	1	FALSE
POPTR_017G110600v3	LOC18107415	-	uncharacterized LOC18107415	A	PTHR30603	11	PTHR30603:SF18	2	RNA POLYMERASE SIGMA FACTOR RPO	OS01G0604700 PROTEIN	FALSE	FALSE	TRUE	_	FALSE	FALSE	0	1	1	0	FALSE
POPTR_014G127300v3	LOC7491291	-	60S ribosomal protein L18-2	A	PTHR10934	4	PTHR10934:SF11	4	60S RIBOSOMAL PROTEIN L18	60S RIBOSOMAL PROTEIN L18-1-RELATED	TRUE	FALSE	FALSE	_	FALSE	FALSE	0	1	1	0	FALSE
POPTR_001G384100v3	LOC18095417	-	mechanosensitive ion channel protein 6	A	PTHR31618	12	PTHR31618:SF1	2	MECHANOSENSITIVE ION CHANNEL PROTEIN 5	MECHANOSENSITIVE ION CHANNEL PROTEIN 6	FALSE	FALSE	TRUE	_	FALSE	FALSE	0	1	1	0	FALSE
POPTR_006G165900v3	LOC18100478	-	plasma membrane ATPase 4	A	PTHR42861	20	PTHR42861:SF31	2	CALCIUM-TRANSPORTING ATPASE	PLASMA MEMBRANE ATPASE-RELATED	FALSE	FALSE	TRUE	_	FALSE	FALSE	0	1	1	0	FALSE
POPTR_013G137100v3	POPTR_013G137100v3	NA	NA	A	PTHR33180	8	PTHR33180:SF7	3	PHOTOSYSTEM II CP43 REACTION CENTER PROTEIN	PHOTOSYSTEM II CP43 REACTION CENTER PROTEIN	FALSE	FALSE	TRUE	M	FALSE	FALSE	0	1	0	1	FALSE
POPTR_001G095800v3	LOC7472723	-	6-phosphogluconate dehydrogenase, decarboxylating 2, chloroplastic	A	PTHR11811	8	PTHR11811:SF25	2	6-PHOSPHOGLUCONATE DEHYDROGENASE	6-PHOSPHOGLUCONATE DEHYDROGENASE, DECARBOXYLATING	FALSE	TRUE	FALSE	S	FALSE	FALSE	0	1	1	0	FALSE
POPTR_T143300v3	LOC7493572	-	GDSL esterase/lipase 1	A	PTHR45966	21	PTHR45966:SF28	13	GDSL-LIKE LIPASE/ACYLHYDROLASE	INACTIVE GDSL ESTERASE/LIPASE-LIKE PROTEIN 25	FALSE	TRUE	FALSE	S	FALSE	FALSE	0	1	1	0	FALSE
POPTR_005G109200v3	LOC18099144	-	probable aquaporin PIP2-8	A	PTHR45687	16	PTHR45687:SF19	4	AQUAPORIN OR AQUAGLYCEROPORIN RELATED	AQUAPORIN PIP2-7-RELATED	FALSE	FALSE	TRUE	_	FALSE	FALSE	0	1	1	0	FALSE
POPTR_009G135300v3	LOC7472115	-	heavy metal-associated isoprenylated plant protein 26	A	PTHR22814	28	PTHR22814:SF302	3	COPPER TRANSPORT PROTEIN ATOX1-RELATED	HEAVY METAL-ASSOCIATED ISOPRENYLATED PLANT PROTEIN 26	TRUE	FALSE	FALSE	_	FALSE	FALSE	0	1	0	1	FALSE
POPTR_017G013500v3	LOC18106784	-	phospholipid-transporting ATPase 2	A	PTHR24092	16	PTHR24092:SF19	1	PROBABLE PHOSPHOLIPID-TRANSPORTING ATPASE	PHOSPHOLIPID-TRANSPORTING ATPASE	FALSE	FALSE	TRUE	_	FALSE	FALSE	0	1	1	0	FALSE
POPTR_009G141800v3	POPTR_009G141800v3	NA	NA	A	PTHR22595	24	PTHR22595:SF143	13	CHITINASE-RELATED	BASIC ENDOCHITINASE B	FALSE	TRUE	FALSE	S	FALSE	FALSE	0	0	1	1	FALSE
POPTR_014G125100v3	LOC7491280	-	cellulose synthase-like protein D5	A	PTHR13301	42	PTHR13301:SF183	2	X-BOX TRANSCRIPTION FACTOR-RELATED	CELLULOSE SYNTHASE-LIKE PROTEIN D5	FALSE	FALSE	TRUE	C	FALSE	FALSE	1	1	0	0	FALSE
POPTR_017G137000v3	LOC18106575	-	GDSL esterase/lipase 1	A	PTHR45966	21	PTHR45966:SF28	13	GDSL-LIKE LIPASE/ACYLHYDROLASE	INACTIVE GDSL ESTERASE/LIPASE-LIKE PROTEIN 25	FALSE	TRUE	FALSE	S	FALSE	FALSE	0	1	1	0	FALSE
POPTR_001G322500v3	LOC18095249	-	V-type proton ATPase subunit C	A	PTHR10137	2	PTHR10137:SF0	2	V-TYPE PROTON ATPASE SUBUNIT C	V-TYPE PROTON ATPASE SUBUNIT C	FALSE	FALSE	TRUE	_	FALSE	FALSE	0	1	0	1	FALSE
POPTR_T022500v3	LOC7470900	-	stress-response A/B barrel domain-containing protein UP3	A	PTHR33178	14	PTHR33178:SF3	2	FAMILY NOT NAMED	STRESS-RESPONSE A/B BARREL DOMAIN-CONTAINING PROTEIN DABB1-RELATED	FALSE	TRUE	FALSE	C	FALSE	FALSE	0	1	1	0	FALSE
POPTR_003G177700v3	LOC7493202	-	vesicle-associated membrane protein 721	A	PTHR21136	13	PTHR21136:SF176	2	SNARE PROTEINS	VESICLE-ASSOCIATED MEMBRANE PROTEIN 721	FALSE	FALSE	TRUE	_	FALSE	FALSE	0	1	1	0	TRUE
POPTR_004G160400v3	LOC7470017	-	V-type proton ATPase subunit a3	A	PTHR11629	4	PTHR11629:SF63	2	VACUOLAR PROTON ATPASES	V-TYPE PROTON ATPASE SUBUNIT A	FALSE	FALSE	TRUE	_	FALSE	FALSE	0	1	1	0	FALSE
POPTR_004G084200v3	LOC18097576	-	GDSL esterase/lipase 1	A	PTHR45966	21	PTHR45966:SF28	13	GDSL-LIKE LIPASE/ACYLHYDROLASE	INACTIVE GDSL ESTERASE/LIPASE-LIKE PROTEIN 25	FALSE	TRUE	FALSE	S	FALSE	FALSE	0	1	1	0	FALSE
POPTR_009G113700v3	LOC7464043	-	phosphatidylinositol 4-kinase alpha 1	A	PTHR10048	5	PTHR10048:SF15	2	PHOSPHATIDYLINOSITOL KINASE	PHOSPHATIDYLINOSITOL 4-KINASE ALPHA-RELATED	FALSE	FALSE	TRUE	_	FALSE	FALSE	0	1	1	0	FALSE
POPTR_019G090200v3	LOC7494599	-	protein trichome birefringence-like 39	A	PTHR32285	60	PTHR32285:SF71	2	PROTEIN TRICHOME BIREFRINGENCE-LIKE 9-RELATED	PROTEIN TRICHOME BIREFRINGENCE-LIKE 39	FALSE	TRUE	FALSE	S	FALSE	FALSE	0	1	1	0	FALSE
POPTR_010G170000v3	LOC7481591	-	delta(24)-sterol reductase	A	PTHR10801	2	PTHR10801:SF0	2	24-DEHYDROCHOLESTEROL REDUCTASE	DELTA(24)-STEROL REDUCTASE	FALSE	FALSE	TRUE	M	FALSE	FALSE	0	1	1	0	FALSE
POPTR_009G134100v3	LOC7494249	-	L-ascorbate peroxidase 3	A	PTHR31356	11	PTHR31356:SF36	2	THYLAKOID LUMENAL 29 KDA PROTEIN, CHLOROPLASTIC-RELATED	L-ASCORBATE PEROXIDASE 3	FALSE	FALSE	TRUE	_	FALSE	FALSE	0	1	1	0	FALSE
POPTR_006G069800v3	LOC7474699	-	embryo-specific protein ATS3A	A	PTHR31718	13	PTHR31718:SF46	2	PLAT DOMAIN-CONTAINING PROTEIN	EMBRYO-SPECIFIC PROTEIN ATS3A	FALSE	FALSE	TRUE	_	FALSE	FALSE	0	1	0	1	FALSE
POPTR_013G118500v3	LOC18104514	-	protein trichome birefringence-like 39	A	PTHR32285	60	PTHR32285:SF71	2	PROTEIN TRICHOME BIREFRINGENCE-LIKE 9-RELATED	PROTEIN TRICHOME BIREFRINGENCE-LIKE 39	FALSE	TRUE	FALSE	S	FALSE	FALSE	0	1	1	0	FALSE
POPTR_001G302100v3	LOC7492056	-	cysteine proteinase RD21A	A	PTHR12411	49	PTHR12411:SF745	2	CYSTEINE PROTEASE FAMILY C1-RELATED	CYSTEINE PROTEASE RD21B-RELATED	FALSE	TRUE	FALSE	S	FALSE	FALSE	0	0	1	1	FALSE
POPTR_016G043100v3	LOC7468918	-	calcium-transporting ATPase 4, plasma membrane-type	A	PTHR24093	30	PTHR24093:SF462	2	CATION TRANSPORTING ATPASE	CALCIUM-TRANSPORTING ATPASE 11, PLASMA MEMBRANE-TYPE-RELATED	FALSE	FALSE	TRUE	_	FALSE	FALSE	0	1	1	0	FALSE
POPTR_011G158500v3	LOC7489115	-	berberine bridge enzyme-like 21	A	PTHR32448	69	PTHR32448:SF34	2	OS08G0158400 PROTEIN	BERBERINE BRIDGE ENZYME-LIKE 19-RELATED	FALSE	TRUE	FALSE	S	FALSE	FALSE	0	1	1	0	FALSE
POPTR_005G197900v3	LOC7492491	-	uncharacterized LOC7492491	A	PTHR15838	2	PTHR15838:SF3	2	NUCLEOLAR PROTEIN OF 40 KDA	PROTEIN PIGMENT DEFECTIVE 338, CHLOROPLASTIC	TRUE	FALSE	FALSE	C	FALSE	FALSE	0	1	1	0	FALSE
POPTR_001G257000v3	LOC7485748	-	sulfite reductase [ferredoxin], chloroplastic	A	PTHR11493	2	PTHR11493:SF47	2	SULFITE REDUCTASE [NADPH] SUBUNIT BETA-RELATED	SULFITE REDUCTASE [NADPH] SUBUNIT BETA	FALSE	TRUE	FALSE	C	FALSE	FALSE	0	1	1	0	FALSE
POPTR_012G069800v3	LOC7484748	-	ABC transporter A family member 2	A	PTHR19229	5	PTHR19229:SF205	2	ATP-BINDING CASSETTE TRANSPORTER SUBFAMILY A ABCA	ABC TRANSPORTER A FAMILY MEMBER 2	FALSE	FALSE	TRUE	M	FALSE	FALSE	0	1	1	0	TRUE
POPTR_009G141700v3	LOC7474965	-	basic endochitinase	A	PTHR22595	24	PTHR22595:SF143	13	CHITINASE-RELATED	BASIC ENDOCHITINASE B	FALSE	TRUE	FALSE	S	FALSE	FALSE	0	0	1	1	FALSE
POPTR_008G173800v3	LOC7494760	-	ammonium transporter 1 member 1	A	PTHR11730	10	PTHR11730:SF6	2	AMMONIUM TRANSPORTER	AMMONIUM TRANSPORTER 1-RELATED	FALSE	FALSE	TRUE	_	FALSE	FALSE	0	1	1	0	FALSE
POPTR_006G112800v3	LOC18100036	-	uncharacterized LOC18100036	A	PTHR31852	55	PTHR31852:SF122	2	LATE EMBRYOGENESIS ABUNDANT (LEA) HYDROXYPROLINE-RICH GLYCOPROTEIN FAMILY	LEA_2 DOMAIN-CONTAINING PROTEIN	FALSE	FALSE	TRUE	_	FALSE	FALSE	1	1	0	0	FALSE
POPTR_003G162200v3	LOC7481176	-	cytochrome b-c1 complex subunit Rieske-4, mitochondrial	A	PTHR10134	4	PTHR10134:SF32	2	CYTOCHROME B-C1 COMPLEX SUBUNIT RIESKE, MITOCHONDRIAL	CYTOCHROME B-C1 COMPLEX SUBUNIT RIESKE-1, MITOCHONDRIAL-RELATED	FALSE	FALSE	TRUE	M	FALSE	FALSE	0	1	1	0	FALSE
POPTR_004G010100v3	LOC18097367	-	L-ascorbate oxidase homolog	A	PTHR11709	88	PTHR11709:SF11	1	MULTI-COPPER OXIDASE	L-ASCORBATE OXIDASE HOMOLOG	FALSE	TRUE	FALSE	S	FALSE	FALSE	0	1	1	0	FALSE
POPTR_014G106100v3	LOC7455365	-	NDR1/HIN1-like protein 12	A	PTHR31415	19	PTHR31415:SF9	3	OS05G0367900 PROTEIN	LEA_2 DOMAIN-CONTAINING PROTEIN	FALSE	FALSE	TRUE	_	FALSE	FALSE	1	1	0	0	FALSE
POPTR_008G151100v3	LOC7457864	-	sugar transport protein 13	A	PTHR23500	39	PTHR23500:SF357	2	SOLUTE CARRIER FAMILY 2, FACILITATED GLUCOSE TRANSPORTER	SUGAR TRANSPORT PROTEIN 13	FALSE	FALSE	TRUE	_	FALSE	FALSE	0	1	1	0	FALSE
POPTR_004G182000v3	LOC7470435	-	endochitinase 2	A	PTHR22595	24	PTHR22595:SF143	13	CHITINASE-RELATED	BASIC ENDOCHITINASE B	FALSE	TRUE	FALSE	S	FALSE	FALSE	0	0	1	1	FALSE
POPTR_014G112400v3	LOC7486842	-	proline--tRNA ligase, cytoplasmic	A	PTHR43382	5	PTHR43382:SF2	2	PROLYL-TRNA SYNTHETASE	BIFUNCTIONAL GLUTAMATE/PROLINE--TRNA LIGASE	TRUE	FALSE	FALSE	_	FALSE	FALSE	0	1	1	0	FALSE
POPTR_017G102000v3	LOC18107368	-	malate dehydrogenase, chloroplastic	A	PTHR11540	12	PTHR11540:SF46	3	MALATE AND LACTATE DEHYDROGENASE	MALATE DEHYDROGENASE, CHLOROPLASTIC	FALSE	TRUE	FALSE	C	FALSE	FALSE	0	1	1	0	FALSE
POPTR_006G102800v3	LOC7468066	-	ammonium transporter 2	A	PTHR43029	18	PTHR43029:SF10	2	AMMONIUM TRANSPORTER MEP2	AMMONIUM TRANSPORTER MEP2	FALSE	FALSE	TRUE	_	FALSE	FALSE	0	1	1	0	TRUE
POPTR_009G121400v3	LOC7456350	-	V-type proton ATPase subunit a3	A	PTHR11629	4	PTHR11629:SF63	2	VACUOLAR PROTON ATPASES	V-TYPE PROTON ATPASE SUBUNIT A	FALSE	FALSE	TRUE	_	FALSE	FALSE	0	1	1	0	FALSE
POPTR_004G197600v3	LOC18098075	-	NDR1/HIN1-like protein 13	A	PTHR31852	55	PTHR31852:SF0	2	LATE EMBRYOGENESIS ABUNDANT (LEA) HYDROXYPROLINE-RICH GLYCOPROTEIN FAMILY	NDR1/HIN1-LIKE PROTEIN 13	FALSE	FALSE	TRUE	_	FALSE	FALSE	1	1	0	0	FALSE
POPTR_010G089800v3	LOC7459030	-	sugar transport protein 13	A	PTHR23500	39	PTHR23500:SF357	2	SOLUTE CARRIER FAMILY 2, FACILITATED GLUCOSE TRANSPORTER	SUGAR TRANSPORT PROTEIN 13	FALSE	FALSE	TRUE	_	FALSE	FALSE	0	1	1	0	FALSE
POPTR_009G136600v3	LOC7494236	-	probable aquaporin PIP2-8	A	PTHR45687	16	PTHR45687:SF19	4	AQUAPORIN OR AQUAGLYCEROPORIN RELATED	AQUAPORIN PIP2-7-RELATED	FALSE	FALSE	TRUE	_	FALSE	FALSE	0	1	1	0	FALSE
POPTR_014G188300v3	POPTR_014G188300v3	NA	NA	A	PTHR33180	8	PTHR33180:SF7	3	PHOTOSYSTEM II CP43 REACTION CENTER PROTEIN	PHOTOSYSTEM II CP43 REACTION CENTER PROTEIN	FALSE	FALSE	TRUE	_	FALSE	FALSE	0	1	0	1	FALSE
POPTR_008G133300v3	LOC7482905	-	mediator of RNA polymerase II transcription subunit 23	A	PTHR12691	2	PTHR12691:SF10	2	MEDIATOR OF RNA POLYMERASE II TRANSCRIPTION SUBUNIT 23	MEDIATOR OF RNA POLYMERASE II TRANSCRIPTION SUBUNIT 23	FALSE	TRUE	FALSE	C	FALSE	FALSE	0	1	1	0	FALSE
POPTR_010G063500v3	LOC7475434	-	ammonium transporter 1 member 1	A	PTHR11730	10	PTHR11730:SF6	2	AMMONIUM TRANSPORTER	AMMONIUM TRANSPORTER 1-RELATED	FALSE	FALSE	TRUE	_	FALSE	FALSE	0	1	1	0	TRUE
POPTR_016G121400v3	LOC7466092	-	ammonium transporter 2	A	PTHR43029	18	PTHR43029:SF10	2	AMMONIUM TRANSPORTER MEP2	AMMONIUM TRANSPORTER MEP2	FALSE	FALSE	TRUE	_	FALSE	FALSE	0	1	1	0	FALSE
POPTR_018G081300v3	LOC18107742	-	proline-rich receptor-like protein kinase PERK1	A	PTHR47982	21	PTHR47982:SF35	1	PROLINE-RICH RECEPTOR-LIKE PROTEIN KINASE PERK4	PROLINE-RICH RECEPTOR-LIKE PROTEIN KINASE PERK1-RELATED	FALSE	FALSE	TRUE	C	FALSE	FALSE	0	1	1	0	TRUE
POPTR_015G142000v3	LOC7454498	-	RHOMBOID-like protein 3	A	PTHR22936	8	PTHR22936:SF86	2	RHOMBOID-RELATED	RHOMBOID-LIKE PROTEIN 3	FALSE	FALSE	TRUE	_	FALSE	FALSE	1	1	0	0	FALSE
POPTR_003G020300v3	LOC7461544	-	3-hydroxyacyl-[acyl-carrier-protein] dehydratase FabZ	A	PTHR30272	2	PTHR30272:SF1	2	3-HYDROXYACYL-[ACYL-CARRIER-PROTEIN] DEHYDRATASE	(3R)-HYDROXYMYRISTOYL-[ACYL-CARRIER-PROTEIN] DEHYDRATASE	FALSE	TRUE	FALSE	C	FALSE	FALSE	0	1	1	0	TRUE
POPTR_009G142100v3	POPTR_009G142100v3	NA	NA	A	PTHR22595	24	PTHR22595:SF143	13	CHITINASE-RELATED	BASIC ENDOCHITINASE B	FALSE	TRUE	FALSE	S	FALSE	FALSE	0	0	1	1	FALSE
POPTR_001G161400v3	LOC18094657	-	ATPase 10, plasma membrane-type	A	PTHR42861	20	PTHR42861:SF20	1	CALCIUM-TRANSPORTING ATPASE	ATPASE 10, PLASMA MEMBRANE-TYPE	FALSE	FALSE	TRUE	_	FALSE	FALSE	0	1	1	0	FALSE
POPTR_012G139600v3	LOC7484388	-	RHOMBOID-like protein 2	A	PTHR22936	8	PTHR22936:SF86	2	RHOMBOID-RELATED	RHOMBOID-LIKE PROTEIN 3	FALSE	FALSE	TRUE	_	FALSE	FALSE	1	1	0	0	FALSE
POPTR_003G190800v3	LOC7462812	-	nascent polypeptide-associated complex subunit alpha-like protein 1	A	PTHR21713	5	PTHR21713:SF36	3	NASCENT POLYPEPTIDE ASSOCIATED COMPLEX ALPHA SUBUNIT-RELATED	NASCENT POLYPEPTIDE-ASSOCIATED COMPLEX SUBUNIT ALPHA-LIKE PROTEIN 1	FALSE	TRUE	FALSE	_	FALSE	FALSE	0	1	0	1	FALSE
POPTR_004G084500v3	LOC18097577	-	GDSL esterase/lipase 1	A	PTHR45966	21	PTHR45966:SF28	13	GDSL-LIKE LIPASE/ACYLHYDROLASE	INACTIVE GDSL ESTERASE/LIPASE-LIKE PROTEIN 25	FALSE	TRUE	FALSE	S	FALSE	FALSE	0	1	1	0	FALSE
POPTR_013G056100v3	POPTR_013G056100v3	NA	NA	A	PTHR19957	31	PTHR19957:SF307	2	SYNTAXIN	SYNTAXIN-1A	FALSE	FALSE	TRUE	_	FALSE	FALSE	0	1	1	0	FALSE
POPTR_004G176300v3	LOC7453650	-	heparan-alpha-glucosaminide N-acetyltransferase	A	PTHR45687	16	PTHR45687:SF19	4	AQUAPORIN OR AQUAGLYCEROPORIN RELATED	AQUAPORIN PIP2-7-RELATED	FALSE	FALSE	TRUE	_	FALSE	FALSE	0	1	1	0	TRUE
POPTR_004G084400v3	LOC112327273	-	GDSL esterase/lipase 3-like	A	PTHR45966	21	PTHR45966:SF28	13	GDSL-LIKE LIPASE/ACYLHYDROLASE	INACTIVE GDSL ESTERASE/LIPASE-LIKE PROTEIN 25	FALSE	TRUE	FALSE	S	FALSE	FALSE	0	1	1	0	FALSE
POPTR_006G033700v3	POPTR_006G033700v3	NA	NA	A	PTHR47965	26	PTHR47965:SF22	2	ASPARTYL PROTEASE-RELATED	PEPTIDASE A1 DOMAIN-CONTAINING PROTEIN	TRUE	FALSE	FALSE	_	FALSE	FALSE	0	1	1	0	FALSE
POPTR_002G200300v3	LOC7478856	-	cellulose synthase-like protein D5	A	PTHR13301	42	PTHR13301:SF183	2	X-BOX TRANSCRIPTION FACTOR-RELATED	CELLULOSE SYNTHASE-LIKE PROTEIN D5	FALSE	FALSE	TRUE	C	FALSE	FALSE	1	1	0	0	FALSE
POPTR_017G136500v3	LOC18110262	-	GDSL esterase/lipase 1	A	PTHR45966	21	PTHR45966:SF28	13	GDSL-LIKE LIPASE/ACYLHYDROLASE	INACTIVE GDSL ESTERASE/LIPASE-LIKE PROTEIN 25	FALSE	TRUE	FALSE	S	FALSE	FALSE	0	1	1	0	FALSE
POPTR_016G142300v3	LOC7472500	-	uncharacterized LOC7472500	A	PTHR31852	55	PTHR31852:SF122	2	LATE EMBRYOGENESIS ABUNDANT (LEA) HYDROXYPROLINE-RICH GLYCOPROTEIN FAMILY	LEA_2 DOMAIN-CONTAINING PROTEIN	FALSE	FALSE	TRUE	_	FALSE	FALSE	1	1	0	0	FALSE
POPTR_004G233900v3	LOC18098410	-	pectin acetylesterase 11	A	PTHR21562	11	PTHR21562:SF51	2	NOTUM-RELATED	PECTIN ACETYLESTERASE 11	FALSE	TRUE	FALSE	S	FALSE	FALSE	0	1	1	0	FALSE
POPTR_001G102400v3	LOC7472761	-	osmotin-like protein OSM34	A	PTHR31048	42	PTHR31048:SF101	2	OS03G0233200 PROTEIN	OSMOTIN-LIKE PROTEIN OSM34	FALSE	TRUE	FALSE	S	FALSE	FALSE	0	0	1	1	FALSE
POPTR_006G202200v3	LOC7479477	-	syntaxin-121	A	PTHR19957	31	PTHR19957:SF80	2	SYNTAXIN	SYNTAXIN-121	FALSE	FALSE	TRUE	_	FALSE	FALSE	0	1	1	0	TRUE
POPTR_016G129900v3	LOC7488763	-	alpha-soluble NSF attachment protein	A	PTHR13768	5	PTHR13768:SF8	3	SOLUBLE NSF ATTACHMENT PROTEIN SNAP	ALPHA-SOLUBLE NSF ATTACHMENT PROTEIN	TRUE	FALSE	FALSE	_	FALSE	FALSE	0	1	1	0	FALSE
POPTR_015G141900v3	LOC7474035	-	60S ribosomal protein L24	A	PTHR10792	7	PTHR10792:SF1	4	60S RIBOSOMAL PROTEIN L24	TRASH DOMAIN-CONTAINING PROTEIN	FALSE	TRUE	FALSE	_	FALSE	FALSE	0	1	1	0	FALSE
POPTR_003G135600v3	LOC7458220	-	6-phosphogluconate dehydrogenase, decarboxylating 2, chloroplastic	A	PTHR11811	8	PTHR11811:SF25	2	6-PHOSPHOGLUCONATE DEHYDROGENASE	6-PHOSPHOGLUCONATE DEHYDROGENASE, DECARBOXYLATING	FALSE	TRUE	FALSE	S	FALSE	FALSE	0	1	1	0	FALSE
POPTR_015G063500v3	LOC18105803	-	ABC transporter A family member 2	A	PTHR19229	5	PTHR19229:SF205	2	ATP-BINDING CASSETTE TRANSPORTER SUBFAMILY A ABCA	ABC TRANSPORTER A FAMILY MEMBER 2	FALSE	FALSE	TRUE	M	FALSE	FALSE	0	1	1	0	FALSE
POPTR_005G080100v3	LOC7477105	-	protein CELLULOSE SYNTHASE INTERACTIVE 1	A	PTHR46369	4	PTHR46369:SF2	2	PROTEIN CELLULOSE SYNTHASE INTERACTIVE 1	PROTEIN CELLULOSE SYNTHASE INTERACTIVE 1	FALSE	FALSE	TRUE	_	FALSE	FALSE	0	1	1	0	FALSE
POPTR_003G037600v3	LOC18096820	-	NDR1/HIN1-like protein 13	A	PTHR31234	8	PTHR31234:SF2	2	LATE EMBRYOGENESIS ABUNDANT (LEA) HYDROXYPROLINE-RICH GLYCOPROTEIN FAMILY	LEA_2 DOMAIN-CONTAINING PROTEIN	FALSE	FALSE	TRUE	_	FALSE	FALSE	0	1	1	0	TRUE
POPTR_009G158900v3	LOC7460088	-	NDR1/HIN1-like protein 13	A	PTHR31852	55	PTHR31852:SF0	2	LATE EMBRYOGENESIS ABUNDANT (LEA) HYDROXYPROLINE-RICH GLYCOPROTEIN FAMILY	NDR1/HIN1-LIKE PROTEIN 13	FALSE	FALSE	TRUE	_	FALSE	FALSE	1	1	0	0	FALSE
POPTR_018G090300v3	LOC7461575	-	plasma membrane ATPase 4	A	PTHR42861	20	PTHR42861:SF31	2	CALCIUM-TRANSPORTING ATPASE	PLASMA MEMBRANE ATPASE-RELATED	FALSE	FALSE	TRUE	_	FALSE	FALSE	0	1	1	0	FALSE
POPTR_016G006500v3	LOC7474080	-	oligopeptide transporter 3	A	PTHR22601	14	PTHR22601:SF47	2	ISP4 LIKE PROTEIN	OLIGOPEPTIDE TRANSPORTER 3	FALSE	FALSE	TRUE	_	FALSE	FALSE	0	1	1	0	FALSE
POPTR_008G097600v3	LOC7498218	-	UDP-arabinopyranose mutase 3	B	PTHR31682	8	PTHR31682:SF34	2	UDP-ARABINOSE MUTASE	UDP-ARABINOPYRANOSE MUTASE 3	FALSE	FALSE	FALSE	_	FALSE	TRUE	0	1	2	1	FALSE
POPTR_010G156700v3	LOC7468140	-	probable UDP-arabinopyranose mutase 2	B	PTHR31682	8	PTHR31682:SF34	2	UDP-ARABINOSE MUTASE	UDP-ARABINOPYRANOSE MUTASE 3	FALSE	FALSE	FALSE	_	FALSE	TRUE	0	1	2	1	TRUE
POPTR_015G089500v3	LOC7463090	-	callose synthase 10	B	PTHR12741	12	PTHR12741:SF67	2	LYST-INTERACTING PROTEIN LIP5 DOPAMINE RESPONSIVE PROTEIN DRG-1	CALLOSE SYNTHASE 10	FALSE	FALSE	FALSE	M	TRUE	TRUE	1	1	1	0	FALSE
POPTR_013G009500	POPTR_013G009500	NA	NA	B	PTHR11073	9	PTHR11073:SF2	3	CALRETICULIN AND CALNEXIN	CALRETICULIN-1	FALSE	FALSE	FALSE	FALSE	FALSE	TRUE	0	2	1	0	FALSE
POPTR_002G157700v3	LOC7494067	-	remorin	B	PTHR31775	9	PTHR31775:SF31	3	OS02G0117200 PROTEIN	OS02G0642200 PROTEIN	FALSE	FALSE	FALSE	_	TRUE	TRUE	0	1	2	0	TRUE
POPTR_012G140900v3	LOC7484383	-	transmembrane ascorbate ferrireductase 1	B	PTHR31775	9	PTHR31775:SF31	3	OS02G0117200 PROTEIN	OS02G0642200 PROTEIN	FALSE	FALSE	FALSE	_	TRUE	TRUE	0	1	2	0	FALSE
POPTR_014G081300v3	LOC7496953	-	remorin	B	PTHR31775	9	PTHR31775:SF31	3	OS02G0117200 PROTEIN	OS02G0642200 PROTEIN	FALSE	FALSE	FALSE	_	TRUE	TRUE	0	1	2	0	FALSE
POPTR_T057400v3	POPTR_T057400v3	NA	NA	B	PTHR31682	8	PTHR31682:SF4	2	UDP-ARABINOSE MUTASE	UDP-ARABINOPYRANOSE MUTASE 5-RELATED	FALSE	FALSE	FALSE	_	FALSE	TRUE	1	1	0	0	FALSE
POPTR_006G280400	POPTR_006G280400	NA	NA	B	PTHR32227	89	PTHR32227:SF279	3	GLUCAN ENDO-1,3-BETA-GLUCOSIDASE BG1-RELATED-RELATED	GLUCAN ENDO-1,3-BETA-GLUCOSIDASE 5	FALSE	FALSE	FALSE	FALSE	FALSE	TRUE	1	1	0	0	FALSE
POPTR_005G213400v3	LOC7464699	-	protein NETWORKED 1D	B	PTHR32258	15	PTHR32258:SF32	1	PROTEIN NETWORKED 4A	PROTEIN NETWORKED 1D	FALSE	FALSE	FALSE	M	FALSE	TRUE	0	1	1	0	FALSE
POPTR_019G051700v3	LOC7491099	-	probable UDP-arabinopyranose mutase 5	B	PTHR31682	8	PTHR31682:SF4	2	UDP-ARABINOSE MUTASE	UDP-ARABINOPYRANOSE MUTASE 5-RELATED	FALSE	FALSE	FALSE	_	FALSE	TRUE	1	1	0	0	FALSE
POPTR_013G066500	POPTR_013G066500	NA	NA	B	PTHR45707	22	PTHR45707:SF14	2	C2 CALCIUM/LIPID-BINDING PLANT PHOSPHORIBOSYLTRANSFERASE FAMILY PROTEIN	C2 CALCIUM/LIPID-BINDING PLANT PHOSPHORIBOSYLTRANSFERASE FAMILY PROTEIN	FALSE	FALSE	FALSE	FALSE	FALSE	TRUE	1	0	1	0	FALSE
POPTR_016G113800	POPTR_016G113800	NA	NA	B	PTHR45707	22	PTHR45707:SF2	2	C2 CALCIUM/LIPID-BINDING PLANT PHOSPHORIBOSYLTRANSFERASE FAMILY PROTEIN	PROTEIN QUIRKY	FALSE	FALSE	FALSE	FALSE	TRUE	TRUE	1	1	0	0	FALSE
POPTR_009G143300	POPTR_009G143300	NA	NA	B	PTHR33734	3	PTHR33734:SF11	3	LYSM DOMAIN-CONTAINING GPI-ANCHORED PROTEIN 2	LYSM DOMAIN-CONTAINING GPI-ANCHORED PROTEIN 2	FALSE	FALSE	FALSE	FALSE	TRUE	TRUE	1	1	0	0	FALSE
POPTR_002G205900v3	LOC7478835	-	uncharacterized LOC7478835	B	PTHR33734	3	PTHR33734:SF11	3	LYSM DOMAIN-CONTAINING GPI-ANCHORED PROTEIN 2	LYSM DOMAIN-CONTAINING GPI-ANCHORED PROTEIN 2	FALSE	FALSE	FALSE	C	TRUE	TRUE	1	1	0	0	FALSE
POPTR_006G280700	POPTR_006G280700	NA	NA	B	PTHR32227	89	PTHR32227:SF279	3	GLUCAN ENDO-1,3-BETA-GLUCOSIDASE BG1-RELATED-RELATED	GLUCAN ENDO-1,3-BETA-GLUCOSIDASE 5	FALSE	FALSE	FALSE	FALSE	FALSE	TRUE	1	1	0	0	FALSE
POPTR_018G090100v3	LOC7488954	-	fructose-bisphosphate aldolase 6, cytosolic	B	PTHR11627	9	PTHR11627:SF42	2	FRUCTOSE-BISPHOSPHATE ALDOLASE	FRUCTOSE-BISPHOSPHATE ALDOLASE 6, CYTOSOLIC	FALSE	FALSE	FALSE	_	FALSE	FALSE	0	1	2	2	FALSE
POPTR_006G165700v3	LOC18100476	-	fructose-bisphosphate aldolase 6, cytosolic	B	PTHR11627	9	PTHR11627:SF42	2	FRUCTOSE-BISPHOSPHATE ALDOLASE	FRUCTOSE-BISPHOSPHATE ALDOLASE 6, CYTOSOLIC	FALSE	FALSE	FALSE	_	FALSE	FALSE	0	1	2	2	FALSE
POPTR_017G144500v3	LOC18106487	-	isocitrate dehydrogenase [NADP]	B	PTHR11822	7	PTHR11822:SF21	4	NADP-SPECIFIC ISOCITRATE DEHYDROGENASE	ISOCITRATE DEHYDROGENASE [NADP], MITOCHONDRIAL	FALSE	FALSE	FALSE	_	FALSE	FALSE	0	1	2	1	FALSE
POPTR_003G005000v3	LOC112326864	-	elongation factor 1-gamma 1-like	B	PTHR44372	5	PTHR44372:SF1	3	ELONGATION FACTOR 1-GAMMA 1-RELATED	ELONGATION FACTOR 1-GAMMA 1-RELATED	FALSE	FALSE	FALSE	_	FALSE	FALSE	0	2	1	1	FALSE
POPTR_008G056300v3	LOC7487962	-	triosephosphate isomerase, cytosolic	B	PTHR21139	6	PTHR21139:SF34	2	TRIOSEPHOSPHATE ISOMERASE	TRIOSEPHOSPHATE ISOMERASE, CYTOSOLIC	FALSE	FALSE	FALSE	_	FALSE	FALSE	0	1	2	1	FALSE
POPTR_T059000v3	LOC112325627	-	isocitrate dehydrogenase [NADP]	B	PTHR11822	7	PTHR11822:SF21	4	NADP-SPECIFIC ISOCITRATE DEHYDROGENASE	ISOCITRATE DEHYDROGENASE [NADP], MITOCHONDRIAL	FALSE	FALSE	FALSE	_	FALSE	FALSE	0	1	2	1	FALSE
POPTR_T147900v3	LOC112326037	-	14-3-3-like protein	B	PTHR18860	14	PTHR18860:SF101	3	14-3-3 PROTEIN	14-3-3-LIKE PROTEIN GF14 NU-RELATED	FALSE	FALSE	FALSE	_	FALSE	FALSE	0	1	2	1	FALSE
POPTR_003G004700v3	LOC18111142	-	elongation factor 1-gamma	B	PTHR44372	5	PTHR44372:SF1	3	ELONGATION FACTOR 1-GAMMA 1-RELATED	ELONGATION FACTOR 1-GAMMA 1-RELATED	FALSE	FALSE	FALSE	_	FALSE	FALSE	0	2	1	1	FALSE
POPTR_T120600v3	POPTR_T120600v3	NA	NA	B	PTHR11822	7	PTHR11822:SF21	4	NADP-SPECIFIC ISOCITRATE DEHYDROGENASE	ISOCITRATE DEHYDROGENASE [NADP], MITOCHONDRIAL	FALSE	FALSE	FALSE	_	FALSE	FALSE	0	1	2	1	FALSE
POPTR_004G101700v3	LOC18097620	-	14-3-3-like protein A	B	PTHR18860	14	PTHR18860:SF101	3	14-3-3 PROTEIN	14-3-3-LIKE PROTEIN GF14 NU-RELATED	FALSE	FALSE	FALSE	_	FALSE	FALSE	0	1	2	1	FALSE
POPTR_004G074900v3	LOC7468338	-	isocitrate dehydrogenase [NADP]	B	PTHR11822	7	PTHR11822:SF21	4	NADP-SPECIFIC ISOCITRATE DEHYDROGENASE	ISOCITRATE DEHYDROGENASE [NADP], MITOCHONDRIAL	FALSE	FALSE	FALSE	_	FALSE	FALSE	0	1	2	1	FALSE
POPTR_018G063500v3	LOC7490531	SUSY1|SuS1	sucrose synthase	B	PTHR45839	9	PTHR45839:SF7	2	FAMILY NOT NAMED	SUCROSE SYNTHASE 1	FALSE	FALSE	FALSE	_	FALSE	FALSE	0	1	2	1	FALSE
POPTR_004G155300v3	LOC7461222	-	glycine-rich RNA-binding protein	B	PTHR48024	16	PTHR48024:SF22	2	GEO13361P1-RELATED	GLYCINE-RICH RNA-BINDING PROTEIN 7	FALSE	FALSE	FALSE	_	FALSE	FALSE	0	1	2	1	FALSE
POPTR_006G136700v3	LOC18100284	SuS2|SuSy2	sucrose synthase	B	PTHR45839	9	PTHR45839:SF7	2	FAMILY NOT NAMED	SUCROSE SYNTHASE 1	FALSE	FALSE	FALSE	_	FALSE	FALSE	0	1	2	1	FALSE
POPTR_009G116400v3	LOC18102138	-	glycine-rich RNA-binding protein 7	B	PTHR48024	16	PTHR48024:SF22	2	GEO13361P1-RELATED	GLYCINE-RICH RNA-BINDING PROTEIN 7	FALSE	FALSE	FALSE	_	FALSE	FALSE	0	1	2	1	FALSE
POPTR_017G113300v3	LOC18107391	-	14-3-3-like protein	B	PTHR18860	14	PTHR18860:SF101	3	14-3-3 PROTEIN	14-3-3-LIKE PROTEIN GF14 NU-RELATED	FALSE	FALSE	FALSE	_	FALSE	FALSE	0	1	2	1	FALSE
POPTR_004G218900v3	LOC18098277	-	phospholipase D gamma 1	B	PTHR18896	21	PTHR18896:SF65	3	PHOSPHOLIPASE D	PHOSPHOLIPASE D BETA 1	FALSE	FALSE	FALSE	_	FALSE	FALSE	1	1	1	0	FALSE
POPTR_002G095600v3	LOC7495150	-	annexin D1	B	PTHR10502	12	PTHR10502:SF104	1	ANNEXIN	ANNEXIN D1	FALSE	FALSE	FALSE	_	FALSE	FALSE	0	1	1	1	FALSE
POPTR_002G009800v3	LOC7496858	-	catalase isozyme 1	B	PTHR11465	4	PTHR11465:SF56	3	CATALASE	CATALASE-2	FALSE	FALSE	FALSE	_	FALSE	FALSE	0	1	1	1	FALSE
POPTR_002G189900v3	LOC7481430	-	aldehyde dehydrogenase family 2 member B7, mitochondrial	B	PTHR11699	5	PTHR11699:SF211	1	ALDEHYDE DEHYDROGENASE-RELATED	ALDEHYDE DEHYDROGENASE FAMILY 16 MEMBER A1	FALSE	FALSE	FALSE	C	FALSE	FALSE	0	1	1	1	FALSE
POPTR_006G258700	POPTR_006G258700	NA	NA	B	PTHR31414	8	PTHR31414:SF13	2	TRANSMEMBRANE PROTEIN DDB_G0292058	TRANSMEMBRANE PROTEIN	FALSE	FALSE	FALSE	FALSE	FALSE	FALSE	1	1	1	0	FALSE
POPTR_009G097900v3	LOC7490055	-	protein SRC2 homolog	B	PTHR47052	2	PTHR47052:SF3	1	CONSERVED SERINE PROLINE-RICH PROTEIN (AFU_ORTHOLOGUE AFUA_2G01790)	C2 DOMAIN-CONTAINING PROTEIN	FALSE	FALSE	FALSE	_	FALSE	FALSE	1	1	1	0	FALSE
POPTR_005G251600v3	LOC7494699	-	catalase isozyme 1	B	PTHR11465	4	PTHR11465:SF56	3	CATALASE	CATALASE-2	FALSE	FALSE	FALSE	_	FALSE	FALSE	0	1	1	1	FALSE
POPTR_006G113300v3	LOC18100041	-	2,3-bisphosphoglycerate-independent phosphoglycerate mutase	B	PTHR31637	2	PTHR31637:SF7	2	2,3-BISPHOSPHOGLYCERATE-INDEPENDENT PHOSPHOGLYCERATE MUTASE	2,3-BISPHOSPHOGLYCERATE-INDEPENDENT PHOSPHOGLYCERATE MUTASE 2-RELATED	FALSE	FALSE	FALSE	_	FALSE	FALSE	0	1	1	1	FALSE
POPTR_005G100400v3	LOC7492123	-	catalase-2	B	PTHR11465	4	PTHR11465:SF56	3	CATALASE	CATALASE-2	FALSE	FALSE	FALSE	_	FALSE	FALSE	0	1	1	1	FALSE
POPTR_014G074700v3	LOC7496922	-	phospholipase D gamma 1	B	PTHR18896	21	PTHR18896:SF65	3	PHOSPHOLIPASE D	PHOSPHOLIPASE D BETA 1	FALSE	FALSE	FALSE	_	FALSE	FALSE	1	1	1	0	TRUE
POPTR_016G142900v3	LOC7472502	-	2,3-bisphosphoglycerate-independent phosphoglycerate mutase	B	PTHR31637	2	PTHR31637:SF7	2	2,3-BISPHOSPHOGLYCERATE-INDEPENDENT PHOSPHOGLYCERATE MUTASE	2,3-BISPHOSPHOGLYCERATE-INDEPENDENT PHOSPHOGLYCERATE MUTASE 2-RELATED	FALSE	FALSE	FALSE	_	FALSE	FALSE	0	1	1	1	FALSE
POPTR_T029166	POPTR_T029166	NA	NA	B	PTHR33107	31	PTHR33107:SF5	22	KUNITZ TRYPSIN INHIBITOR 2	KUNITZ TRYPSIN INHIBITOR 5	FALSE	FALSE	FALSE	FALSE	FALSE	FALSE	0	0	3	3	FALSE
POPTR_019G121801	POPTR_019G121801	NA	NA	B	PTHR33107	31	PTHR33107:SF5	22	KUNITZ TRYPSIN INHIBITOR 2	KUNITZ TRYPSIN INHIBITOR 5	FALSE	FALSE	FALSE	FALSE	FALSE	FALSE	0	0	3	3	FALSE
POPTR_011G163100v3	LOC18109970	-	berberine bridge enzyme-like 26	B	PTHR32448	69	PTHR32448:SF35	31	OS08G0158400 PROTEIN	BERBERINE BRIDGE ENZYME-LIKE 26	FALSE	FALSE	FALSE	_	FALSE	FALSE	0	1	4	0	FALSE
POPTR_008G150000v3	LOC7493685	-	40S ribosomal protein S16	B	PTHR21569	6	PTHR21569:SF16	3	RIBOSOMAL PROTEIN S9	40S RIBOSOMAL PROTEIN S16	FALSE	FALSE	FALSE	_	FALSE	FALSE	0	3	2	0	FALSE
POPTR_011G160100	POPTR_011G160100	NA	NA	B	PTHR32448	69	PTHR32448:SF35	31	OS08G0158400 PROTEIN	BERBERINE BRIDGE ENZYME-LIKE 26	FALSE	FALSE	FALSE	FALSE	FALSE	FALSE	0	1	4	0	FALSE
POPTR_001G323400	POPTR_001G323400	NA	NA	B	PTHR12861	2	PTHR12861:SF3	2	TRANSLOCON-ASSOCIATED PROTEIN, BETA SUBUNIT PRECURSOR TRAP-BETA SIGNAL SEQUENCE RECEPTOR BETA SUBUNIT	TRANSLOCON-ASSOCIATED PROTEIN SUBUNIT BETA	FALSE	FALSE	FALSE	FALSE	FALSE	FALSE	0	4	1	0	FALSE
POPTR_006G197700v3	LOC7479501	-	40S ribosomal protein S5	B	PTHR11205	5	PTHR11205:SF18	2	RIBOSOMAL PROTEIN S7	40S RIBOSOMAL PROTEIN S5	FALSE	FALSE	FALSE	_	FALSE	FALSE	0	4	1	0	FALSE
POPTR_008G017300v3	LOC7486888	-	40S ribosomal protein S17-4	B	PTHR10732	2	PTHR10732:SF13	2	40S RIBOSOMAL PROTEIN S17	40S RIBOSOMAL PROTEIN S17-4	FALSE	FALSE	FALSE	M	FALSE	FALSE	0	4	1	0	FALSE
POPTR_011G158800	POPTR_011G158800	NA	NA	B	PTHR32448	69	PTHR32448:SF35	31	OS08G0158400 PROTEIN	BERBERINE BRIDGE ENZYME-LIKE 26	FALSE	FALSE	FALSE	FALSE	FALSE	FALSE	0	1	4	0	FALSE
POPTR_001G463500v3	LOC7480410	-	berberine bridge enzyme-like 15	B	PTHR32448	69	PTHR32448:SF35	31	OS08G0158400 PROTEIN	BERBERINE BRIDGE ENZYME-LIKE 26	FALSE	FALSE	FALSE	M	FALSE	FALSE	0	1	4	0	FALSE
POPTR_006G052400v3	LOC7473627	-	40S ribosomal protein S2-3	B	PTHR13718	5	PTHR13718:SF101	2	RIBOSOMAL S SUBUNIT	40S RIBOSOMAL PROTEIN S2-1-RELATED	FALSE	FALSE	FALSE	_	FALSE	FALSE	0	4	1	0	FALSE
POPTR_016G055000v3	LOC7468977	-	40S ribosomal protein S2-3	B	PTHR13718	5	PTHR13718:SF101	2	RIBOSOMAL S SUBUNIT	40S RIBOSOMAL PROTEIN S2-1-RELATED	FALSE	FALSE	FALSE	_	FALSE	FALSE	0	4	1	0	FALSE
POPTR_001G462900	POPTR_001G462900	NA	NA	B	PTHR32448	69	PTHR32448:SF35	31	OS08G0158400 PROTEIN	BERBERINE BRIDGE ENZYME-LIKE 26	FALSE	FALSE	FALSE	FALSE	FALSE	FALSE	0	1	4	0	FALSE
POPTR_011G159800v3	LOC18103487	-	berberine bridge enzyme-like 13	B	PTHR32448	69	PTHR32448:SF35	31	OS08G0158400 PROTEIN	BERBERINE BRIDGE ENZYME-LIKE 26	FALSE	FALSE	FALSE	M	FALSE	FALSE	0	1	4	0	FALSE
POPTR_001G304700v3	LOC7492045	-	40S ribosomal protein S16	B	PTHR21569	6	PTHR21569:SF16	3	RIBOSOMAL PROTEIN S9	40S RIBOSOMAL PROTEIN S16	FALSE	FALSE	FALSE	_	FALSE	FALSE	0	3	2	0	FALSE
POPTR_T070101	POPTR_T070101	NA	NA	B	PTHR32448	69	PTHR32448:SF35	31	OS08G0158400 PROTEIN	BERBERINE BRIDGE ENZYME-LIKE 26	FALSE	FALSE	FALSE	FALSE	FALSE	FALSE	0	1	4	0	FALSE
POPTR_010G241200v3	LOC7491613	-	40S ribosomal protein S17-4	B	PTHR10732	2	PTHR10732:SF13	2	40S RIBOSOMAL PROTEIN S17	40S RIBOSOMAL PROTEIN S17-4	FALSE	FALSE	FALSE	M	FALSE	FALSE	0	4	1	0	FALSE
POPTR_010G091000v3	LOC7474223	-	40S ribosomal protein S16	B	PTHR21569	6	PTHR21569:SF16	3	RIBOSOMAL PROTEIN S9	40S RIBOSOMAL PROTEIN S16	FALSE	FALSE	FALSE	_	FALSE	FALSE	0	3	2	0	FALSE
POPTR_007G118300v3	LOC7486058	-	dynamin-related protein 3A	B	PTHR11566	25	PTHR11566:SF21	3	DYNAMIN	DYNAMIN-1-LIKE PROTEIN	FALSE	FALSE	FALSE	C	FALSE	FALSE	0	1	2	0	FALSE
POPTR_010G087800v3	LOC7498080	-	40S ribosomal protein S24-1	B	PTHR10496	4	PTHR10496:SF0	2	40S RIBOSOMAL PROTEIN S24	40S RIBOSOMAL PROTEIN S24	FALSE	FALSE	FALSE	M	FALSE	FALSE	0	2	0	1	FALSE
POPTR_004G118900v3	LOC7480598	-	probable mitochondrial-processing peptidase subunit beta, mitochondrial	B	PTHR11851	5	PTHR11851:SF149	2	METALLOPROTEASE	GH01077P	FALSE	FALSE	FALSE	M	FALSE	FALSE	0	1	2	0	FALSE
POPTR_009G015700v3	LOC7491125	-	dnaJ protein homolog	B	PTHR43888	10	PTHR43888:SF28	2	DNAJ-LIKE-2, ISOFORM A-RELATED	CHAPERONE PROTEIN DNAJ 2-RELATED	FALSE	FALSE	FALSE	_	FALSE	FALSE	0	2	0	1	FALSE
POPTR_001G104700v3	LOC7472770	-	serine/threonine-protein kinase BSK7	B	PTHR45863	14	PTHR45863:SF2	2	SERINE/THREONINE-PROTEIN KINASE BSK5	SERINE/THREONINE-PROTEIN KINASE BSK7-RELATED	FALSE	FALSE	FALSE	_	FALSE	FALSE	0	1	2	0	FALSE
POPTR_001G215066	POPTR_001G215066	NA	NA	B	PTHR43888	10	PTHR43888:SF28	2	DNAJ-LIKE-2, ISOFORM A-RELATED	CHAPERONE PROTEIN DNAJ 2-RELATED	FALSE	FALSE	FALSE	FALSE	FALSE	FALSE	0	2	0	1	FALSE
POPTR_002G021500v3	LOC7490647	-	peptidyl-prolyl cis-trans isomerase	B	PTHR11071	25	PTHR11071:SF518	3	PEPTIDYL-PROLYL CIS-TRANS ISOMERASE	PEPTIDYL-PROLYL CIS-TRANS ISOMERASE CYP18-3-RELATED	FALSE	FALSE	FALSE	_	FALSE	FALSE	0	0	2	1	FALSE
POPTR_012G125301	POPTR_012G125301	NA	NA	B	PTHR11566	25	PTHR11566:SF21	3	DYNAMIN	DYNAMIN-1-LIKE PROTEIN	FALSE	FALSE	FALSE	FALSE	FALSE	FALSE	0	1	2	0	FALSE
POPTR_001G162700	POPTR_001G162700	NA	NA	B	PTHR31707	70	PTHR31707:SF219	2	PECTINESTERASE	PECTINESTERASE 1-RELATED	FALSE	FALSE	FALSE	FALSE	FALSE	FALSE	0	2	1	0	FALSE
POPTR_016G104600v3	LOC7486537	-	universal stress protein PHOS32	B	PTHR46100	6	PTHR46100:SF2	2	IMP2'P	USP DOMAIN-CONTAINING PROTEIN	FALSE	FALSE	FALSE	_	FALSE	FALSE	0	1	2	0	FALSE
POPTR_002G027900v3	LOC7490673	-	uncharacterized TPR repeat-containing protein At1g05150	B	PTHR45081	2	PTHR45081:SF1	2	EF HAND FAMILY PROTEIN, PUTATIVE, EXPRESSED-RELATED	EF HAND FAMILY PROTEIN, PUTATIVE, EXPRESSED-RELATED	FALSE	FALSE	FALSE	_	FALSE	FALSE	0	1	2	0	FALSE
POPTR_014G004100v3	LOC18104776	-	mitochondrial import receptor subunit TOM40-1	B	PTHR10802	3	PTHR10802:SF2	3	MITOCHONDRIAL IMPORT RECEPTOR SUBUNIT TOM40	MITOCHONDRIAL IMPORT RECEPTOR SUBUNIT TOM40 HOMOLOG 1-RELATED	FALSE	FALSE	FALSE	_	FALSE	FALSE	0	1	2	0	FALSE
POPTR_002G035700v3	LOC7471954	-	60S ribosomal protein L14-2	B	PTHR11127	4	PTHR11127:SF2	4	60S RIBOSOMAL PROTEIN L14	60S RIBOSOMAL PROTEIN L14	FALSE	FALSE	FALSE	_	FALSE	FALSE	0	2	1	0	FALSE
POPTR_010G069900v3	LOC7475399	-	60S ribosomal protein L14-1	B	PTHR11127	4	PTHR11127:SF2	4	60S RIBOSOMAL PROTEIN L14	60S RIBOSOMAL PROTEIN L14	FALSE	FALSE	FALSE	_	FALSE	FALSE	0	2	1	0	FALSE
POPTR_009G165000v3	LOC7460052	-	cytochrome c1-2, heme protein, mitochondrial	B	PTHR10266	2	PTHR10266:SF3	2	CYTOCHROME C1	CYTOCHROME C1, HEME PROTEIN, MITOCHONDRIAL	FALSE	FALSE	FALSE	M	FALSE	FALSE	0	1	2	0	FALSE
POPTR_017G082200v3	LOC7495969	-	60S ribosomal protein L34	B	PTHR10759	6	PTHR10759:SF5	5	60S RIBOSOMAL PROTEIN L34	60S RIBOSOMAL PROTEIN L34-1-RELATED	FALSE	FALSE	FALSE	M	FALSE	FALSE	0	2	1	0	FALSE
POPTR_001G004500v3	LOC7457695	-	mitochondrial dicarboxylate/tricarboxylate transporter DTC	B	PTHR45618	15	PTHR45618:SF9	2	MITOCHONDRIAL DICARBOXYLATE CARRIER-RELATED	MITOCHONDRIAL DICARBOXYLATE/TRICARBOXYLATE TRANSPORTER DTC	FALSE	FALSE	FALSE	_	FALSE	FALSE	0	1	2	0	FALSE
POPTR_001G004600v3	LOC7457696	-	tubulin alpha-6 chain	B	PTHR11588	32	PTHR11588:SF48	2	TUBULIN	TUBULIN ALPHA-1 CHAIN-RELATED	FALSE	FALSE	FALSE	_	FALSE	FALSE	0	1	2	0	FALSE
POPTR_003G220400v3	LOC7461360	-	mitochondrial dicarboxylate/tricarboxylate transporter DTC	B	PTHR45618	15	PTHR45618:SF9	2	MITOCHONDRIAL DICARBOXYLATE CARRIER-RELATED	MITOCHONDRIAL DICARBOXYLATE/TRICARBOXYLATE TRANSPORTER DTC	FALSE	FALSE	FALSE	_	FALSE	FALSE	0	1	2	0	FALSE
POPTR_004G153400v3	LOC7469986	-	ras-related protein Rab7	B	PTHR47981	8	PTHR47981:SF4	2	RAB FAMILY	RAS-RELATED PROTEIN RABG3F	FALSE	FALSE	FALSE	M	FALSE	FALSE	0	1	2	0	FALSE
POPTR_003G220300v3	LOC7463572	-	tubulin alpha-3 chain	B	PTHR11588	32	PTHR11588:SF48	2	TUBULIN	TUBULIN ALPHA-1 CHAIN-RELATED	FALSE	FALSE	FALSE	_	FALSE	FALSE	0	1	2	0	FALSE
POPTR_009G130100v3	LOC7472146	-	peptidyl-prolyl cis-trans isomerase 1	B	PTHR11071	25	PTHR11071:SF518	3	PEPTIDYL-PROLYL CIS-TRANS ISOMERASE	PEPTIDYL-PROLYL CIS-TRANS ISOMERASE CYP18-3-RELATED	FALSE	FALSE	FALSE	_	FALSE	FALSE	0	0	2	1	FALSE
POPTR_003G001400v3	LOC18096593	-	dynamin-2A	B	PTHR11566	25	PTHR11566:SF210	3	DYNAMIN	DYNAMIN-2B	FALSE	FALSE	FALSE	C	FALSE	FALSE	0	1	2	0	FALSE
POPTR_010G171600v3	LOC7492954	-	phosphoglycerate kinase, cytosolic	B	PTHR11406	5	PTHR11406:SF27	2	PHOSPHOGLYCERATE KINASE	PHOSPHOGLYCERATE KINASE 3, CYTOSOLIC	FALSE	FALSE	FALSE	_	FALSE	FALSE	0	1	2	0	FALSE
POPTR_004G168800v3	LOC7477866	-	peptidyl-prolyl cis-trans isomerase 1	B	PTHR11071	25	PTHR11071:SF518	3	PEPTIDYL-PROLYL CIS-TRANS ISOMERASE	PEPTIDYL-PROLYL CIS-TRANS ISOMERASE CYP18-3-RELATED	FALSE	FALSE	FALSE	_	FALSE	FALSE	0	0	2	1	FALSE
POPTR_014G010200v3	LOC7497292	-	mitochondrial import receptor subunit TOM40-1	B	PTHR10802	3	PTHR10802:SF2	3	MITOCHONDRIAL IMPORT RECEPTOR SUBUNIT TOM40	MITOCHONDRIAL IMPORT RECEPTOR SUBUNIT TOM40 HOMOLOG 1-RELATED	FALSE	FALSE	FALSE	_	FALSE	FALSE	0	1	2	0	FALSE
POPTR_006G058500v3	POPTR_006G058500v3	NA	NA	B	PTHR48059	4	PTHR48059:SF4	4	POLYGALACTURONASE INHIBITOR 1	POLYGALACTURONASE INHIBITOR 1	FALSE	FALSE	FALSE	_	FALSE	FALSE	0	1	2	0	FALSE
POPTR_001G090600v3	LOC7467082	-	dynamin-related protein 5A	B	PTHR11566	25	PTHR11566:SF159	2	DYNAMIN	DYNAMIN-RELATED PROTEIN 1A	FALSE	FALSE	FALSE	_	FALSE	FALSE	0	1	2	0	FALSE
POPTR_T172300v3	LOC112326175	-	60S ribosomal protein L34-like	B	PTHR10759	6	PTHR10759:SF5	5	60S RIBOSOMAL PROTEIN L34	60S RIBOSOMAL PROTEIN L34-1-RELATED	FALSE	FALSE	FALSE	M	FALSE	FALSE	0	2	1	0	FALSE
POPTR_014G127400v3	LOC7495242	-	exocyst complex component SEC15B	B	PTHR12702	4	PTHR12702:SF1	2	SEC15	EXOCYST COMPLEX COMPONENT SEC15B	FALSE	FALSE	FALSE	_	FALSE	FALSE	0	1	2	0	FALSE
POPTR_003G161900v3	LOC7496524	-	transaldolase	B	PTHR10683	3	PTHR10683:SF31	2	TRANSALDOLASE	TRANSALDOLASE	FALSE	FALSE	FALSE	C	FALSE	FALSE	0	1	2	0	FALSE
POPTR_004G029400v3	LOC18097443	-	60S ribosomal protein L34	B	PTHR10759	6	PTHR10759:SF5	5	60S RIBOSOMAL PROTEIN L34	60S RIBOSOMAL PROTEIN L34-1-RELATED	FALSE	FALSE	FALSE	M	FALSE	FALSE	0	2	1	0	TRUE
POPTR_003G141000v3	LOC7497852	-	dynamin-related protein 5A	B	PTHR11566	25	PTHR11566:SF159	2	DYNAMIN	DYNAMIN-RELATED PROTEIN 1A	FALSE	FALSE	FALSE	_	FALSE	FALSE	0	1	2	0	FALSE
POPTR_003G126700v3	LOC7465860	-	serine/threonine-protein kinase BSK7	B	PTHR45863	14	PTHR45863:SF2	2	SERINE/THREONINE-PROTEIN KINASE BSK5	SERINE/THREONINE-PROTEIN KINASE BSK7-RELATED	FALSE	FALSE	FALSE	_	FALSE	FALSE	0	1	2	0	FALSE
POPTR_016G071900v3	LOC7464629	-	probable aspartyl protease At4g16563	B	PTHR13683	41	PTHR13683:SF710	2	ASPARTYL PROTEASES	PEPTIDASE A1 DOMAIN-CONTAINING PROTEIN	FALSE	FALSE	FALSE	_	FALSE	FALSE	0	0	2	1	TRUE
POPTR_012G108301	POPTR_012G108301	NA	NA	B	PTHR10759	6	PTHR10759:SF5	5	60S RIBOSOMAL PROTEIN L34	60S RIBOSOMAL PROTEIN L34-1-RELATED	FALSE	FALSE	FALSE	FALSE	FALSE	FALSE	0	2	1	0	FALSE
POPTR_006G092700v3	LOC7454965	-	universal stress protein PHOS32	B	PTHR46100	6	PTHR46100:SF2	2	IMP2'P	USP DOMAIN-CONTAINING PROTEIN	FALSE	FALSE	FALSE	_	FALSE	FALSE	0	1	2	0	FALSE
POPTR_017G092400v3	LOC7484568	-	probable mitochondrial-processing peptidase subunit beta, mitochondrial	B	PTHR11851	5	PTHR11851:SF149	2	METALLOPROTEASE	GH01077P	FALSE	FALSE	FALSE	M	FALSE	FALSE	0	1	2	0	FALSE
POPTR_013G035900	POPTR_013G035900	NA	NA	B	PTHR47986	12	PTHR47986:SF10	4	OSJNBA0070M12.3 PROTEIN	PROTEIN KINASE SUPERFAMILY PROTEIN-RELATED	FALSE	FALSE	FALSE	FALSE	FALSE	FALSE	0	1	2	0	FALSE
POPTR_012G108400v3	LOC7484340	-	60S ribosomal protein L34	B	PTHR10759	6	PTHR10759:SF5	5	60S RIBOSOMAL PROTEIN L34	60S RIBOSOMAL PROTEIN L34-1-RELATED	FALSE	FALSE	FALSE	M	FALSE	FALSE	0	2	1	0	FALSE
POPTR_003G002200	POPTR_003G002200	NA	NA	B	PTHR11566	25	PTHR11566:SF210	3	DYNAMIN	DYNAMIN-2B	FALSE	FALSE	FALSE	FALSE	FALSE	FALSE	0	1	2	0	FALSE
POPTR_001G068200v3	LOC7482826	-	transaldolase	B	PTHR10683	3	PTHR10683:SF31	2	TRANSALDOLASE	TRANSALDOLASE	FALSE	FALSE	FALSE	C	FALSE	FALSE	0	1	2	0	FALSE
POPTR_007G026400v3	LOC7473170	-	succinate dehydrogenase [ubiquinone] flavoprotein subunit 1, mitochondrial	B	PTHR11632	2	PTHR11632:SF51	2	SUCCINATE DEHYDROGENASE 2 FLAVOPROTEIN SUBUNIT	SUCCINATE DEHYDROGENASE [UBIQUINONE] FLAVOPROTEIN SUBUNIT, MITOCHONDRIAL	FALSE	FALSE	FALSE	M	FALSE	FALSE	0	0	2	1	FALSE
POPTR_017G079200v3	LOC7495957	-	V-type proton ATPase subunit d2	B	PTHR11028	1	PTHR11028:SF0	1	VACUOLAR ATP SYNTHASE SUBUNIT AC39	V-TYPE PROTON ATPASE SUBUNIT D 1	FALSE	FALSE	FALSE	_	FALSE	FALSE	0	2	1	0	FALSE
POPTR_008G084400v3	LOC7460679	-	phosphoglycerate kinase, cytosolic	B	PTHR11406	5	PTHR11406:SF27	2	PHOSPHOGLYCERATE KINASE	PHOSPHOGLYCERATE KINASE 3, CYTOSOLIC	FALSE	FALSE	FALSE	_	FALSE	FALSE	0	1	2	0	FALSE
POPTR_005G123900v3	LOC18099284	-	succinate dehydrogenase [ubiquinone] flavoprotein subunit 1, mitochondrial	B	PTHR11632	2	PTHR11632:SF51	2	SUCCINATE DEHYDROGENASE 2 FLAVOPROTEIN SUBUNIT	SUCCINATE DEHYDROGENASE [UBIQUINONE] FLAVOPROTEIN SUBUNIT, MITOCHONDRIAL	FALSE	FALSE	FALSE	M	FALSE	FALSE	0	0	2	1	TRUE
POPTR_002G203200v3	LOC7487791	-	exocyst complex component SEC15B	B	PTHR12702	4	PTHR12702:SF1	2	SEC15	EXOCYST COMPLEX COMPONENT SEC15B	FALSE	FALSE	FALSE	_	FALSE	FALSE	0	1	2	0	TRUE
POPTR_007G000200v3	LOC7497762	-	mitochondrial import receptor subunit TOM40-1	B	PTHR10802	3	PTHR10802:SF2	3	MITOCHONDRIAL IMPORT RECEPTOR SUBUNIT TOM40	MITOCHONDRIAL IMPORT RECEPTOR SUBUNIT TOM40 HOMOLOG 1-RELATED	FALSE	FALSE	FALSE	_	FALSE	FALSE	0	1	2	0	FALSE
POPTR_005G234900v3	LOC7477650	-	uncharacterized TPR repeat-containing protein At1g05150	B	PTHR45081	2	PTHR45081:SF1	2	EF HAND FAMILY PROTEIN, PUTATIVE, EXPRESSED-RELATED	EF HAND FAMILY PROTEIN, PUTATIVE, EXPRESSED-RELATED	FALSE	FALSE	FALSE	M	FALSE	FALSE	0	1	2	0	TRUE
POPTR_008G152500v3	LOC7467486	-	40S ribosomal protein S24-1	B	PTHR10496	4	PTHR10496:SF0	2	40S RIBOSOMAL PROTEIN S24	40S RIBOSOMAL PROTEIN S24	FALSE	FALSE	FALSE	M	FALSE	FALSE	0	2	0	1	FALSE
POPTR_006G123200v3	POPTR_006G123200v3	NA	NA	B	PTHR11964	8	PTHR11964:SF61	1	S-ADENOSYLMETHIONINE SYNTHETASE	S-ADENOSYLMETHIONINE SYNTHASE 3	FALSE	FALSE	FALSE	_	FALSE	FALSE	0	2	0	1	FALSE
POPTR_0024s00730g	POPTR_0024s00730g	NA	NA	B	PTHR32093	20	PTHR32093:SF120	3	LEUCINE-RICH REPEAT EXTENSIN-LIKE PROTEIN 3-RELATED	LEUCINE-RICH REPEAT EXTENSIN-LIKE PROTEIN 3-RELATED	FALSE	FALSE	FALSE	FALSE	FALSE	FALSE	0	2	1	0	FALSE
POPTR_009G115000v3	LOC7464034	-	ras-related protein Rab7	B	PTHR47981	8	PTHR47981:SF4	2	RAB FAMILY	RAS-RELATED PROTEIN RABG3F	FALSE	FALSE	FALSE	_	FALSE	FALSE	0	1	2	0	FALSE
POPTR_008G168600	POPTR_008G168600	NA	NA	B	PTHR11127	4	PTHR11127:SF2	4	60S RIBOSOMAL PROTEIN L14	60S RIBOSOMAL PROTEIN L14	FALSE	FALSE	FALSE	FALSE	FALSE	FALSE	0	2	1	0	FALSE
POPTR_002G008300	POPTR_002G008300	NA	NA	B	PTHR11216	8	PTHR11216:SF138	1	EH DOMAIN	EH DOMAIN-CONTAINING PROTEIN 2	FALSE	FALSE	FALSE	FALSE	FALSE	FALSE	1	1	0	0	FALSE
POPTR_019G088100v3	LOC7467449	-	exocyst complex component SEC6	B	PTHR21292	2	PTHR21292:SF1	2	EXOCYST COMPLEX COMPONENT SEC6-RELATED	EXOCYST COMPLEX COMPONENT 3	FALSE	FALSE	FALSE	_	FALSE	FALSE	0	1	1	0	FALSE
POPTR_010G143800v3	POPTR_010G143800v3	NA	NA	B	PTHR23253	7	PTHR23253:SF53	3	EUKARYOTIC TRANSLATION INITIATION FACTOR 4 GAMMA	EUKARYOTIC TRANSLATION INITIATION FACTOR ISOFORM 4G-1	FALSE	FALSE	FALSE	_	FALSE	FALSE	0	1	1	0	FALSE
POPTR_012G010001	POPTR_012G010001	NA	NA	B	PTHR43327	10	PTHR43327:SF10	5	STOMATIN-LIKE PROTEIN 2, MITOCHONDRIAL	STOMATIN-LIKE PROTEIN 2, MITOCHONDRIAL	FALSE	FALSE	FALSE	FALSE	FALSE	FALSE	0	1	1	0	FALSE
POPTR_013G117000v3	LOC18104499	-	ATP synthase delta chain, chloroplastic	B	PTHR11910	4	PTHR11910:SF1	3	ATP SYNTHASE DELTA CHAIN	ATP SYNTHASE SUBUNIT O, MITOCHONDRIAL	FALSE	FALSE	FALSE	C	FALSE	FALSE	0	1	1	0	FALSE
POPTR_008G137801	POPTR_008G137801	NA	NA	B	PTHR47986	12	PTHR47986:SF7	2	OSJNBA0070M12.3 PROTEIN	RECEPTOR-LIKE KINASE TMK3	FALSE	FALSE	FALSE	FALSE	FALSE	FALSE	1	1	0	0	FALSE
POPTR_010G205700v3	LOC18102722	-	heat shock cognate 70 kDa protein 2	B	PTHR19375	22	PTHR19375:SF390	1	HEAT SHOCK PROTEIN 70KDA	HEAT SHOCK 70 KDA PROTEIN 1-RELATED	FALSE	FALSE	FALSE	_	FALSE	FALSE	0	1	1	0	FALSE
POPTR_008G005000v3	LOC7497778	-	V-type proton ATPase catalytic subunit A	B	PTHR43607	2	PTHR43607:SF1	2	V-TYPE PROTON ATPASE CATALYTIC SUBUNIT A	V-TYPE PROTON ATPASE CATALYTIC SUBUNIT A	FALSE	FALSE	FALSE	_	FALSE	FALSE	0	1	1	0	FALSE
POPTR_003G158100v3	LOC7465382	-	protein TOC75-3, chloroplastic	B	PTHR12815	8	PTHR12815:SF42	2	SORTING AND ASSEMBLY MACHINERY SAMM50 PROTEIN FAMILY MEMBER	PROTEIN TOC75-3, CHLOROPLASTIC-RELATED	FALSE	FALSE	FALSE	C	FALSE	FALSE	0	1	1	0	FALSE
POPTR_002G215900v3	LOC7481461	-	elongation factor Tu, mitochondrial	B	PTHR43721	4	PTHR43721:SF26	2	ELONGATION FACTOR TU-RELATED	ELONGATION FACTOR TU, MITOCHONDRIAL	FALSE	FALSE	FALSE	C	FALSE	FALSE	0	1	1	0	FALSE
POPTR_013G011000v3	LOC7478915	-	40S ribosomal protein S4-2	B	PTHR11581	5	PTHR11581:SF0	5	30S/40S RIBOSOMAL PROTEIN S4	40S RIBOSOMAL PROTEIN S4-RELATED	FALSE	FALSE	FALSE	C	FALSE	FALSE	0	1	1	0	FALSE
POPTR_018G048600v3	LOC7476677	-	guanine nucleotide-binding protein alpha-1 subunit	B	PTHR10218	10	PTHR10218:SF302	2	GTP-BINDING PROTEIN ALPHA SUBUNIT	GUANINE NUCLEOTIDE-BINDING PROTEIN G(O) SUBUNIT ALPHA	FALSE	FALSE	FALSE	M	FALSE	FALSE	0	1	1	0	FALSE
POPTR_013G117400v3	LOC18104503	-	exocyst complex component SEC6	B	PTHR21292	2	PTHR21292:SF1	2	EXOCYST COMPLEX COMPONENT SEC6-RELATED	EXOCYST COMPLEX COMPONENT 3	FALSE	FALSE	FALSE	_	FALSE	FALSE	0	1	1	0	TRUE
POPTR_009G142800v3	LOC7474956	-	serine/threonine-protein kinase BSK1	B	PTHR45863	14	PTHR45863:SF22	2	SERINE/THREONINE-PROTEIN KINASE BSK5	SERINE/THREONINE-PROTEIN KINASE BSK1	FALSE	FALSE	FALSE	_	FALSE	FALSE	0	1	1	0	FALSE
POPTR_018G139800	POPTR_018G139800	NA	NA	B	PTHR24093	30	PTHR24093:SF492	4	CATION TRANSPORTING ATPASE	CALCIUM-TRANSPORTING ATPASE 10, PLASMA MEMBRANE-TYPE	FALSE	FALSE	FALSE	FALSE	FALSE	FALSE	0	1	1	0	FALSE
POPTR_009G126600v3	LOC7494284	-	heavy metal-associated isoprenylated plant protein 6	B	PTHR45868	22	PTHR45868:SF74	5	HEAVY METAL-ASSOCIATED ISOPRENYLATED PLANT PROTEIN 33-RELATED	HEAVY METAL-ASSOCIATED ISOPRENYLATED PLANT PROTEIN 32	FALSE	FALSE	FALSE	_	FALSE	FALSE	0	0	1	1	FALSE
POPTR_006G103700v3	LOC7468069	-	40S ribosomal protein S4-3	B	PTHR11581	5	PTHR11581:SF0	5	30S/40S RIBOSOMAL PROTEIN S4	40S RIBOSOMAL PROTEIN S4-RELATED	FALSE	FALSE	FALSE	M	FALSE	FALSE	0	1	1	0	FALSE
POPTR_T095000	POPTR_T095000	NA	NA	B	PTHR45966	21	PTHR45966:SF28	13	GDSL-LIKE LIPASE/ACYLHYDROLASE	INACTIVE GDSL ESTERASE/LIPASE-LIKE PROTEIN 25	FALSE	FALSE	FALSE	FALSE	FALSE	FALSE	0	1	1	0	FALSE
POPTR_012G128600v3	LOC7482181	-	40S ribosomal protein S13-2	B	PTHR11885	4	PTHR11885:SF25	4	RIBOSOMAL PROTEIN S15P/S13E	40S RIBOSOMAL PROTEIN S13-1-RELATED	FALSE	FALSE	FALSE	M	FALSE	FALSE	0	1	1	0	FALSE
POPTR_006G086266	POPTR_006G086266	NA	NA	B	PTHR22936	8	PTHR22936:SF79	1	RHOMBOID-RELATED	RHOMBOID-LIKE PROTEIN 4	FALSE	FALSE	FALSE	FALSE	FALSE	FALSE	1	1	0	0	FALSE
POPTR_002G187000v3	LOC7481445	-	proline--tRNA ligase, cytoplasmic	B	PTHR43382	5	PTHR43382:SF2	2	PROLYL-TRNA SYNTHETASE	BIFUNCTIONAL GLUTAMATE/PROLINE--TRNA LIGASE	FALSE	FALSE	FALSE	_	FALSE	FALSE	0	1	1	0	FALSE
POPTR_001G061400v3	LOC7482805	-	pyruvate dehydrogenase E1 component subunit beta-1, mitochondrial	B	PTHR11624	4	PTHR11624:SF96	4	DEHYDROGENASE RELATED	PYRUVATE DEHYDROGENASE E1 COMPONENT SUBUNIT BETA, MITOCHONDRIAL	FALSE	FALSE	FALSE	M	FALSE	FALSE	0	1	0	1	FALSE
POPTR_011G126700v3	POPTR_011G126700v3	NA	NA	B	PTHR21649	25	PTHR21649:SF7	2	CHLOROPHYLL A/B BINDING PROTEIN	CHLOROPHYLL A-B BINDING PROTEIN 3, CHLOROPLASTIC	FALSE	FALSE	FALSE	_	FALSE	FALSE	0	1	1	0	FALSE
POPTR_007G065600v3	LOC7483077	-	elongation factor 2	B	PTHR42908	12	PTHR42908:SF10	2	TRANSLATION ELONGATION FACTOR-RELATED	ELONGATION FACTOR 2	FALSE	FALSE	FALSE	_	FALSE	FALSE	0	1	1	0	FALSE
POPTR_014G090100v3	LOC7496994	-	exocyst complex component SEC10b	B	PTHR12100	2	PTHR12100:SF0	2	SEC10	EXOCYST COMPLEX COMPONENT 5	FALSE	FALSE	FALSE	_	FALSE	FALSE	0	1	1	0	FALSE
POPTR_008G125900v3	LOC7488380	-	fructose-bisphosphate aldolase 3, chloroplastic	B	PTHR11627	9	PTHR11627:SF8	1	FRUCTOSE-BISPHOSPHATE ALDOLASE	FRUCTOSE-BISPHOSPHATE ALDOLASE 3, CHLOROPLASTIC	FALSE	FALSE	FALSE	C	FALSE	FALSE	0	0	1	1	FALSE
POPTR_006G182100v3	LOC7485255	-	eukaryotic translation initiation factor	B	PTHR23253	7	PTHR23253:SF53	3	EUKARYOTIC TRANSLATION INITIATION FACTOR 4 GAMMA	EUKARYOTIC TRANSLATION INITIATION FACTOR ISOFORM 4G-1	FALSE	FALSE	FALSE	C	FALSE	FALSE	0	1	1	0	FALSE
POPTR_006G219500v3	LOC7491983	-	guanine nucleotide-binding protein alpha-1 subunit	B	PTHR10218	10	PTHR10218:SF302	2	GTP-BINDING PROTEIN ALPHA SUBUNIT	GUANINE NUCLEOTIDE-BINDING PROTEIN G(O) SUBUNIT ALPHA	FALSE	FALSE	FALSE	_	FALSE	FALSE	0	1	1	0	FALSE
POPTR_001G383300v3	POPTR_001G383300v3	NA	NA	B	PTHR43000	5	PTHR43000:SF7	3	DTDP-D-GLUCOSE 4,6-DEHYDRATASE-RELATED	DTDP-D-GLUCOSE 4,6-DEHYDRATASE	FALSE	FALSE	FALSE	_	FALSE	FALSE	0	1	0	1	FALSE
POPTR_001G069100v3	LOC7491442	-	40S ribosomal protein S27-2	B	PTHR11594	1	PTHR11594:SF7	1	40S RIBOSOMAL PROTEIN S27	40S RIBOSOMAL PROTEIN S27-RELATED	FALSE	FALSE	FALSE	_	FALSE	FALSE	0	1	1	0	FALSE
POPTR_016G124100v3	LOC7460394	-	40S ribosomal protein S4-3	B	PTHR11581	5	PTHR11581:SF0	5	30S/40S RIBOSOMAL PROTEIN S4	40S RIBOSOMAL PROTEIN S4-RELATED	FALSE	FALSE	FALSE	M	FALSE	FALSE	0	1	1	0	FALSE
POPTR_012G010800v3	LOC7486699	-	stomatin-like protein 2, mitochondrial	B	PTHR43327	10	PTHR43327:SF10	5	STOMATIN-LIKE PROTEIN 2, MITOCHONDRIAL	STOMATIN-LIKE PROTEIN 2, MITOCHONDRIAL	FALSE	FALSE	FALSE	M	FALSE	FALSE	0	1	1	0	FALSE
POPTR_002G063400v3	LOC7467795	-	30S ribosomal protein S1	B	PTHR15838	2	PTHR15838:SF3	2	NUCLEOLAR PROTEIN OF 40 KDA	PROTEIN PIGMENT DEFECTIVE 338, CHLOROPLASTIC	FALSE	FALSE	FALSE	C	FALSE	FALSE	0	1	1	0	FALSE
POPTR_001G342500v3	LOC7462305	-	60S ribosomal protein L27-3	B	PTHR10497	3	PTHR10497:SF18	3	60S RIBOSOMAL PROTEIN L27	60S RIBOSOMAL PROTEIN L27-1-RELATED	FALSE	FALSE	FALSE	M	FALSE	FALSE	0	1	1	0	FALSE
POPTR_010G175800v3	LOC7464573	-	heavy metal-associated isoprenylated plant protein 32	B	PTHR45868	22	PTHR45868:SF74	5	HEAVY METAL-ASSOCIATED ISOPRENYLATED PLANT PROTEIN 33-RELATED	HEAVY METAL-ASSOCIATED ISOPRENYLATED PLANT PROTEIN 32	FALSE	FALSE	FALSE	_	FALSE	FALSE	0	0	1	1	FALSE
POPTR_007G032500v3	LOC7473141	-	protein DA1-related 1	B	PTHR24209	7	PTHR24209:SF25	3	PROTEIN DA1-RELATED 2	PROTEIN DA1-RELATED 1	FALSE	FALSE	FALSE	M	FALSE	FALSE	1	0	0	1	FALSE
POPTR_001G091032	POPTR_001G091032	NA	NA	B	PTHR11349	6	PTHR11349:SF101	3	NUCLEOSIDE DIPHOSPHATE KINASE	NUCLEOSIDE DIPHOSPHATE KINASE III, CHLOROPLASTIC/MITOCHONDRIAL	FALSE	FALSE	FALSE	FALSE	FALSE	FALSE	0	1	1	0	FALSE
POPTR_010G227100v3	LOC7468437	-	exocyst complex component SEC8	B	PTHR14146	2	PTHR14146:SF0	2	EXOCYST COMPLEX COMPONENT 4	EXOCYST COMPLEX COMPONENT 4	FALSE	FALSE	FALSE	_	FALSE	FALSE	0	1	1	0	FALSE
POPTR_017G134400v3	POPTR_017G134400v3	NA	NA	B	PTHR45966	21	PTHR45966:SF28	13	GDSL-LIKE LIPASE/ACYLHYDROLASE	INACTIVE GDSL ESTERASE/LIPASE-LIKE PROTEIN 25	FALSE	FALSE	FALSE	_	FALSE	FALSE	0	1	1	0	FALSE
POPTR_015G033700v3	LOC18105576	-	40S ribosomal protein S4-1	B	PTHR11581	5	PTHR11581:SF0	5	30S/40S RIBOSOMAL PROTEIN S4	40S RIBOSOMAL PROTEIN S4-RELATED	FALSE	FALSE	FALSE	M	FALSE	FALSE	0	1	1	0	FALSE
POPTR_004G007600	POPTR_004G007600	NA	NA	B	PTHR47966	7	PTHR47966:SF51	2	BETA-SITE APP-CLEAVING ENZYME, ISOFORM A-RELATED	CATHEPSIN E-RELATED	FALSE	FALSE	FALSE	FALSE	FALSE	FALSE	0	1	0	1	FALSE
POPTR_009G112800v3	LOC7464045	-	dolichyl-diphosphooligosaccharide--protein glycosyltransferase 48 kDa subunit	B	PTHR10830	8	PTHR10830:SF0	8	DOLICHYL-DIPHOSPHOOLIGOSACCHARIDE--PROTEIN GLYCOSYLTRANSFERASE 48 KDA SUBUNIT	DOLICHYL-DIPHOSPHOOLIGOSACCHARIDE--PROTEIN GLYCOSYLTRANSFERASE 48 KDA SUBUNIT	FALSE	FALSE	FALSE	_	FALSE	FALSE	0	1	1	0	FALSE
POPTR_005G108100v3	LOC18099133	-	aconitate hydratase 1	B	PTHR11670	4	PTHR11670:SF62	2	ACONITASE/IRON-RESPONSIVE ELEMENT FAMILY MEMBER	ACONITATE HYDRATASE 1	FALSE	FALSE	FALSE	_	FALSE	FALSE	0	1	1	0	FALSE
POPTR_T175200v3	POPTR_T175200v3	NA	NA	B	PTHR22595	24	PTHR22595:SF143	13	CHITINASE-RELATED	BASIC ENDOCHITINASE B	FALSE	FALSE	FALSE	M	FALSE	FALSE	0	0	1	1	FALSE
POPTR_009G065800v3	LOC7454890	-	60S ribosomal protein L6	B	PTHR10715	2	PTHR10715:SF0	2	60S RIBOSOMAL PROTEIN L6	60S RIBOSOMAL PROTEIN L6	FALSE	FALSE	FALSE	_	FALSE	FALSE	0	1	1	0	FALSE
Poptr_cp017	psbC	-	photosystem II 44 kDa protein	B	PTHR33180	8	PTHR33180:SF7	3	PHOTOSYSTEM II CP43 REACTION CENTER PROTEIN	PHOTOSYSTEM II CP43 REACTION CENTER PROTEIN	FALSE	FALSE	FALSE	FALSE	FALSE	FALSE	0	1	0	1	FALSE
POPTR_004G057000v3	LOC7470208	-	60S ribosomal protein L36-2	B	PTHR10114	4	PTHR10114:SF14	1	60S RIBOSOMAL PROTEIN L36	60S RIBOSOMAL PROTEIN L36-1-RELATED	FALSE	FALSE	FALSE	_	FALSE	FALSE	0	1	1	0	FALSE
POPTR_001G407100v3	LOC18095653	-	chlorophyll a-b binding protein 13, chloroplastic	B	PTHR21649	25	PTHR21649:SF7	2	CHLOROPHYLL A/B BINDING PROTEIN	CHLOROPHYLL A-B BINDING PROTEIN 3, CHLOROPLASTIC	FALSE	FALSE	FALSE	_	FALSE	FALSE	0	1	1	0	FALSE
POPTR_012G108200v3	LOC7484889	-	protein BONZAI 2	B	PTHR10857	4	PTHR10857:SF106	3	COPINE	NICOTINIC RECEPTOR-ASSOCIATED PROTEIN 1	FALSE	FALSE	FALSE	_	FALSE	FALSE	0	1	1	0	FALSE
POPTR_018G104100v3	LOC7493385	-	eukaryotic translation initiation factor	B	PTHR23253	7	PTHR23253:SF53	3	EUKARYOTIC TRANSLATION INITIATION FACTOR 4 GAMMA	EUKARYOTIC TRANSLATION INITIATION FACTOR ISOFORM 4G-1	FALSE	FALSE	FALSE	C	FALSE	FALSE	0	1	1	0	FALSE
POPTR_013G013600v3	LOC7478929	-	60S ribosomal protein L18-2	B	PTHR10934	4	PTHR10934:SF11	4	60S RIBOSOMAL PROTEIN L18	60S RIBOSOMAL PROTEIN L18-1-RELATED	FALSE	FALSE	FALSE	_	FALSE	FALSE	0	1	1	0	FALSE
POPTR_003G140600v3	LOC7497848	-	nucleoside diphosphate kinase 3	B	PTHR11349	6	PTHR11349:SF101	3	NUCLEOSIDE DIPHOSPHATE KINASE	NUCLEOSIDE DIPHOSPHATE KINASE III, CHLOROPLASTIC/MITOCHONDRIAL	FALSE	FALSE	FALSE	C	FALSE	FALSE	0	1	1	0	FALSE
POPTR_017G101900v3	LOC18107367	-	malate dehydrogenase, chloroplastic	B	PTHR11540	12	PTHR11540:SF46	3	MALATE AND LACTATE DEHYDROGENASE	MALATE DEHYDROGENASE, CHLOROPLASTIC	FALSE	FALSE	FALSE	C	FALSE	FALSE	0	1	1	0	FALSE
POPTR_002G202800v3	LOC7487794	-	60S ribosomal protein L18-2	B	PTHR10934	4	PTHR10934:SF11	4	60S RIBOSOMAL PROTEIN L18	60S RIBOSOMAL PROTEIN L18-1-RELATED	FALSE	FALSE	FALSE	_	FALSE	FALSE	0	1	1	0	TRUE
POPTR_002G191400v3	LOC7481423	-	ADP-ribosylation factor	B	PTHR11711	16	PTHR11711:SF398	1	ADP RIBOSYLATION FACTOR-RELATED	ADP-RIBOSYLATION FACTOR A1B	FALSE	FALSE	FALSE	M	FALSE	FALSE	0	1	1	0	FALSE
CHIB_POPTR	CHIB_POPTR	NA	NA	B	PTHR22595	24	PTHR22595:SF143	13	CHITINASE-RELATED	BASIC ENDOCHITINASE B	FALSE	FALSE	FALSE	FALSE	FALSE	FALSE	0	0	1	1	FALSE
POPTR_018G022900v3	LOC7458395	-	flotillin-like protein 4	B	PTHR13806	2	PTHR13806:SF31	2	FLOTILLIN-RELATED	FLOTILLIN-2	FALSE	FALSE	FALSE	_	FALSE	FALSE	0	1	1	0	FALSE
POPTR_015G062800	POPTR_015G062800	NA	NA	B	PTHR12300	17	PTHR12300:SF22	2	HVA22-LIKE PROTEINS	HVA22-LIKE PROTEIN A	FALSE	FALSE	FALSE	FALSE	FALSE	FALSE	1	0	1	0	FALSE
POPTR_012G129000v3	LOC7482142	-	hypersensitive-induced response protein 4	B	PTHR43327	10	PTHR43327:SF11	2	STOMATIN-LIKE PROTEIN 2, MITOCHONDRIAL	HYPERSENSITIVE-INDUCED RESPONSE PROTEIN 4	FALSE	FALSE	FALSE	_	FALSE	FALSE	0	1	1	0	FALSE
POPTR_014G153400	POPTR_014G153400	NA	NA	B	PTHR11670	4	PTHR11670:SF54	2	ACONITASE/IRON-RESPONSIVE ELEMENT FAMILY MEMBER	CITRATE HYDRO-LYASE	FALSE	FALSE	FALSE	FALSE	FALSE	FALSE	0	1	1	0	FALSE
POPTR_002G146800v3	LOC7461714	-	40S ribosomal protein S13	B	PTHR11885	4	PTHR11885:SF25	4	RIBOSOMAL PROTEIN S15P/S13E	40S RIBOSOMAL PROTEIN S13-1-RELATED	FALSE	FALSE	FALSE	_	FALSE	FALSE	0	1	1	0	FALSE
POPTR_001G263700v3	LOC18095100	-	cycloartenol-C-24-methyltransferase	B	PTHR44068	4	PTHR44068:SF1	2	ZGC:194242	CYCLOARTENOL-C-24-METHYLTRANSFERASE	FALSE	FALSE	FALSE	_	FALSE	FALSE	0	1	1	0	FALSE
POPTR_001G320500v3	LOC7495837	-	adenosylhomocysteinase	B	PTHR23420	2	PTHR23420:SF0	2	ADENOSYLHOMOCYSTEINASE	ADENOSYLHOMOCYSTEINASE	FALSE	FALSE	FALSE	_	FALSE	FALSE	0	1	1	0	FALSE
POPTR_001G052100v3	LOC7460524	-	probable voltage-gated potassium channel subunit beta	B	PTHR43150	1	PTHR43150:SF2	1	HYPERKINETIC, ISOFORM M	ALDO_KET_RED DOMAIN-CONTAINING PROTEIN	FALSE	FALSE	FALSE	M	FALSE	FALSE	0	1	1	0	FALSE
POPTR_012G005500	POPTR_012G005500	NA	NA	B	PTHR43327	10	PTHR43327:SF10	5	STOMATIN-LIKE PROTEIN 2, MITOCHONDRIAL	STOMATIN-LIKE PROTEIN 2, MITOCHONDRIAL	FALSE	FALSE	FALSE	FALSE	FALSE	FALSE	0	1	1	0	FALSE
POPTR_017G134332	POPTR_017G134332	NA	NA	B	PTHR45966	21	PTHR45966:SF28	13	GDSL-LIKE LIPASE/ACYLHYDROLASE	INACTIVE GDSL ESTERASE/LIPASE-LIKE PROTEIN 25	FALSE	FALSE	FALSE	FALSE	FALSE	FALSE	0	1	1	0	FALSE
POPTR_018G085900v3	POPTR_018G085900v3	NA	NA	B	PTHR31280	7	PTHR31280:SF16	1	PROTEIN UNC-13 HOMOLOG	GLS PROTEIN (DUF810)	FALSE	FALSE	FALSE	_	FALSE	FALSE	0	1	1	0	FALSE
POPTR_004G152400v3	LOC7469982	-	phosphatidylinositol 4-kinase alpha 1	B	PTHR10048	5	PTHR10048:SF15	2	PHOSPHATIDYLINOSITOL KINASE	PHOSPHATIDYLINOSITOL 4-KINASE ALPHA-RELATED	FALSE	FALSE	FALSE	_	FALSE	FALSE	0	1	1	0	FALSE
POPTR_004G015500v3	LOC7479055	-	calcium-dependent protein kinase	B	PTHR24349	51	PTHR24349:SF350	2	SERINE/THREONINE-PROTEIN KINASE	CALCIUM-DEPENDENT PROTEIN KINASE 21-RELATED	FALSE	FALSE	FALSE	_	FALSE	FALSE	0	1	1	0	FALSE
POPTR_019G087300v3	LOC7467447	-	ATP synthase subunit delta, chloroplastic	B	PTHR11910	4	PTHR11910:SF1	3	ATP SYNTHASE DELTA CHAIN	ATP SYNTHASE SUBUNIT O, MITOCHONDRIAL	FALSE	FALSE	FALSE	C	FALSE	FALSE	0	1	1	0	FALSE
POPTR_001G320400v3	LOC7461640	SHMT1	serine hydroxymethyltransferase 4	B	PTHR11680	9	PTHR11680:SF35	2	SERINE HYDROXYMETHYLTRANSFERASE	SERINE HYDROXYMETHYLTRANSFERASE 1	FALSE	FALSE	FALSE	_	FALSE	FALSE	0	1	1	0	FALSE
POPTR_014G068600v3	LOC7497358	-	40S ribosomal protein S13-1	B	PTHR11885	4	PTHR11885:SF25	4	RIBOSOMAL PROTEIN S15P/S13E	40S RIBOSOMAL PROTEIN S13-1-RELATED	FALSE	FALSE	FALSE	M	FALSE	FALSE	0	1	1	0	FALSE
POPTR_001G072800v3	LOC7477772	-	protein TOC75-3, chloroplastic	B	PTHR12815	8	PTHR12815:SF42	2	SORTING AND ASSEMBLY MACHINERY SAMM50 PROTEIN FAMILY MEMBER	PROTEIN TOC75-3, CHLOROPLASTIC-RELATED	FALSE	FALSE	FALSE	C	FALSE	FALSE	0	1	1	0	FALSE
POPTR_007G142300v3	LOC7459934	-	acetolactate synthase small subunit 2, chloroplastic	B	PTHR30239	3	PTHR30239:SF0	1	ACETOLACTATE SYNTHASE SMALL SUBUNIT	ACETOLACTATE SYNTHASE SMALL SUBUNIT 2, CHLOROPLASTIC	FALSE	FALSE	FALSE	C	FALSE	FALSE	1	1	0	0	FALSE
POPTR_012G139500v3	LOC112323570	-	60S ribosomal protein L24-like	B	PTHR10792	7	PTHR10792:SF1	4	60S RIBOSOMAL PROTEIN L24	TRASH DOMAIN-CONTAINING PROTEIN	FALSE	FALSE	FALSE	_	FALSE	FALSE	0	1	1	0	FALSE
POPTR_001G034400v3	LOC18094359	-	nascent polypeptide-associated complex subunit alpha-like protein 1	B	PTHR21713	5	PTHR21713:SF36	3	NASCENT POLYPEPTIDE ASSOCIATED COMPLEX ALPHA SUBUNIT-RELATED	NASCENT POLYPEPTIDE-ASSOCIATED COMPLEX SUBUNIT ALPHA-LIKE PROTEIN 1	FALSE	FALSE	FALSE	_	FALSE	FALSE	0	1	0	1	FALSE
POPTR_001G180100v3	LOC7486645	-	heat shock 70 kDa protein 15	B	PTHR45639	6	PTHR45639:SF4	2	HSC70CB, ISOFORM G-RELATED	HSC70CB, ISOFORM G	FALSE	FALSE	FALSE	_	FALSE	FALSE	0	1	1	0	FALSE
POPTR_016G019000v3	LOC7453726	-	60S ribosomal protein L27	B	PTHR10497	3	PTHR10497:SF18	3	60S RIBOSOMAL PROTEIN L27	60S RIBOSOMAL PROTEIN L27-1-RELATED	FALSE	FALSE	FALSE	M	FALSE	FALSE	0	1	1	0	FALSE
POPTR_014G043600v3	LOC18105028	-	dynamin-related protein 1E	B	PTHR11566	25	PTHR11566:SF151	2	DYNAMIN	DYNAMIN-RELATED PROTEIN 1E	FALSE	FALSE	FALSE	_	FALSE	FALSE	0	1	1	0	FALSE
POPTR_008G202800v3	LOC7454249	-	heavy metal-associated isoprenylated plant protein 32	B	PTHR45868	22	PTHR45868:SF74	5	HEAVY METAL-ASSOCIATED ISOPRENYLATED PLANT PROTEIN 33-RELATED	HEAVY METAL-ASSOCIATED ISOPRENYLATED PLANT PROTEIN 32	FALSE	FALSE	FALSE	_	FALSE	FALSE	0	0	1	1	TRUE
POPTR_002G066200v3	LOC7468770	-	60S ribosomal protein L3	B	PTHR11363	3	PTHR11363:SF16	2	60S RIBOSOMAL PROTEIN L3-RELATED	60S RIBOSOMAL PROTEIN L3-1	FALSE	FALSE	FALSE	M	FALSE	FALSE	0	1	1	0	FALSE
POPTR_015G034700v3	LOC18105568	-	glutamine synthetase nodule isozyme	B	PTHR20852	9	PTHR20852:SF93	1	GLUTAMINE SYNTHETASE	GLUTAMINE SYNTHETASE CYTOSOLIC ISOZYME 1-1	FALSE	FALSE	FALSE	_	FALSE	FALSE	0	1	1	0	FALSE
POPTR_009G058600v3	LOC7467341	-	cycloartenol-C-24-methyltransferase	B	PTHR44068	4	PTHR44068:SF1	2	ZGC:194242	CYCLOARTENOL-C-24-METHYLTRANSFERASE	FALSE	FALSE	FALSE	_	FALSE	FALSE	0	1	1	0	FALSE
POPTR_012G126000v3	LOC7482192	-	BAG family molecular chaperone regulator 7	B	PTHR33322	7	PTHR33322:SF3	2	BAG DOMAIN CONTAINING PROTEIN, EXPRESSED	BAG FAMILY MOLECULAR CHAPERONE REGULATOR 7	FALSE	FALSE	FALSE	_	FALSE	FALSE	0	1	1	0	FALSE
POPTR_009G142200v3	POPTR_009G142200v3	NA	NA	B	PTHR22595	24	PTHR22595:SF143	13	CHITINASE-RELATED	BASIC ENDOCHITINASE B	FALSE	FALSE	FALSE	_	FALSE	FALSE	0	0	1	1	FALSE
POPTR_006G044100v3	LOC7473584	-	H/ACA ribonucleoprotein complex subunit 4	B	PTHR23127	2	PTHR23127:SF0	2	CENTROMERE/MICROTUBULE BINDING PROTEIN CBF5	H/ACA RIBONUCLEOPROTEIN COMPLEX SUBUNIT DKC1	FALSE	FALSE	FALSE	_	FALSE	FALSE	0	1	1	0	FALSE
POPTR_012G009800	POPTR_012G009800	NA	NA	B	PTHR43327	10	PTHR43327:SF10	5	STOMATIN-LIKE PROTEIN 2, MITOCHONDRIAL	STOMATIN-LIKE PROTEIN 2, MITOCHONDRIAL	FALSE	FALSE	FALSE	FALSE	FALSE	FALSE	0	1	1	0	FALSE
POPTR_012G059700v3	POPTR_012G059700v3	NA	NA	B	PTHR48082	4	PTHR48082:SF5	4	ATP SYNTHASE SUBUNIT ALPHA, MITOCHONDRIAL	ATP SYNTHASE SUBUNIT ALPHA, CHLOROPLASTIC	FALSE	FALSE	FALSE	M	FALSE	FALSE	0	1	1	0	FALSE
POPTR_005G194500v3	LOC7492475	-	60S ribosomal protein L3	B	PTHR11363	3	PTHR11363:SF16	2	60S RIBOSOMAL PROTEIN L3-RELATED	60S RIBOSOMAL PROTEIN L3-1	FALSE	FALSE	FALSE	M	FALSE	FALSE	0	1	1	0	FALSE
POPTR_001G191100v3	LOC7475107	-	mitochondrial-processing peptidase subunit alpha	B	PTHR11851	5	PTHR11851:SF203	1	METALLOPROTEASE	MITOCHONDRIAL-PROCESSING PEPTIDASE SUBUNIT ALPHA-1, MITOCHONDRIAL-RELATED	FALSE	FALSE	FALSE	C	FALSE	FALSE	0	1	1	0	FALSE
POPTR_015G126800v3	LOC7481812	-	BAG family molecular chaperone regulator 7	B	PTHR33322	7	PTHR33322:SF3	2	BAG DOMAIN CONTAINING PROTEIN, EXPRESSED	BAG FAMILY MOLECULAR CHAPERONE REGULATOR 7	FALSE	FALSE	FALSE	M	FALSE	FALSE	0	1	1	0	FALSE
POPTR_010G241800v3	LOC7469522	-	exocyst complex component EXO70A1	B	PTHR12542	30	PTHR12542:SF41	2	EXOCYST COMPLEX PROTEIN EXO70	EXOCYST COMPLEX COMPONENT 7	FALSE	FALSE	FALSE	_	FALSE	FALSE	0	1	1	0	FALSE
POPTR_010G055400v3	LOC7460038	gapdh	glyceraldehyde-3-phosphate dehydrogenase GAPC1, cytosolic	B	PTHR10836	7	PTHR10836:SF112	2	GLYCERALDEHYDE 3-PHOSPHATE DEHYDROGENASE	GLYCERALDEHYDE-3-PHOSPHATE DEHYDROGENASE GAPC1, CYTOSOLIC-RELATED	FALSE	FALSE	FALSE	_	FALSE	FALSE	0	1	1	0	FALSE
POPTR_002G099200v3	LOC7461786	-	phospho-2-dehydro-3-deoxyheptonate aldolase 1, chloroplastic	B	PTHR21337	6	PTHR21337:SF0	2	PHOSPHO-2-DEHYDRO-3-DEOXYHEPTONATE ALDOLASE 1, 2	PHOSPHO-2-DEHYDRO-3-DEOXYHEPTONATE ALDOLASE	FALSE	FALSE	FALSE	C	FALSE	FALSE	0	1	0	1	FALSE
POPTR_009G135200	POPTR_009G135200	NA	NA	B	PTHR22814	28	PTHR22814:SF302	3	COPPER TRANSPORT PROTEIN ATOX1-RELATED	HEAVY METAL-ASSOCIATED ISOPRENYLATED PLANT PROTEIN 26	FALSE	FALSE	FALSE	FALSE	FALSE	FALSE	0	1	0	1	FALSE
POPTR_001G271500v3	LOC7480099	-	60S ribosomal protein L6	B	PTHR10715	2	PTHR10715:SF0	2	60S RIBOSOMAL PROTEIN L6	60S RIBOSOMAL PROTEIN L6	FALSE	FALSE	FALSE	_	FALSE	FALSE	0	1	1	0	FALSE
POPTR_017G059300v3	LOC18107098	SHMT6	serine hydroxymethyltransferase 4	B	PTHR11680	9	PTHR11680:SF35	2	SERINE HYDROXYMETHYLTRANSFERASE	SERINE HYDROXYMETHYLTRANSFERASE 1	FALSE	FALSE	FALSE	_	FALSE	FALSE	0	1	1	0	FALSE
POPTR_006G047000v3	LOC7473598	-	S-formylglutathione hydrolase	B	PTHR10061	1	PTHR10061:SF0	1	S-FORMYLGLUTATHIONE HYDROLASE	S-FORMYLGLUTATHIONE HYDROLASE	FALSE	FALSE	FALSE	_	FALSE	FALSE	0	0	1	1	TRUE
POPTR_009G061600v3	LOC7467328	-	ATP synthase subunit O, mitochondrial	B	PTHR11910	4	PTHR11910:SF1	3	ATP SYNTHASE DELTA CHAIN	ATP SYNTHASE SUBUNIT O, MITOCHONDRIAL	FALSE	FALSE	FALSE	M	FALSE	FALSE	0	1	1	0	FALSE
POPTR_016G041200v3	LOC7458946	-	H/ACA ribonucleoprotein complex subunit 4	B	PTHR23127	2	PTHR23127:SF0	2	CENTROMERE/MICROTUBULE BINDING PROTEIN CBF5	H/ACA RIBONUCLEOPROTEIN COMPLEX SUBUNIT DKC1	FALSE	FALSE	FALSE	_	FALSE	FALSE	0	1	1	0	FALSE
POPTR_001G209900	POPTR_001G209900	NA	NA	B	PTHR30272	2	PTHR30272:SF1	2	3-HYDROXYACYL-[ACYL-CARRIER-PROTEIN] DEHYDRATASE	(3R)-HYDROXYMYRISTOYL-[ACYL-CARRIER-PROTEIN] DEHYDRATASE	FALSE	FALSE	FALSE	FALSE	FALSE	FALSE	0	1	1	0	FALSE
POPTR_015G130000v3	LOC7476757	-	40S ribosomal protein S13	B	PTHR11885	4	PTHR11885:SF25	4	RIBOSOMAL PROTEIN S15P/S13E	40S RIBOSOMAL PROTEIN S13-1-RELATED	FALSE	FALSE	FALSE	_	FALSE	FALSE	0	1	1	0	FALSE
POPTR_006G258900v3	LOC7489129	-	flotillin-like protein 4	B	PTHR13806	2	PTHR13806:SF31	2	FLOTILLIN-RELATED	FLOTILLIN-2	FALSE	FALSE	FALSE	_	FALSE	FALSE	0	1	1	0	FALSE
POPTR_004G105300v3	LOC7494561	-	probable endo-1,3(4)-beta-glucanase ARB_01444	B	PTHR31983	1	PTHR31983:SF0	1	ENDO-1,3(4)-BETA-GLUCANASE 1	ENDO-1,3(4)-BETA-GLUCANASE 2	FALSE	FALSE	FALSE	C	FALSE	FALSE	0	1	1	0	FALSE
POPTR_017G061100v3	LOC18107118	-	V-type proton ATPase subunit C	B	PTHR10137	2	PTHR10137:SF0	2	V-TYPE PROTON ATPASE SUBUNIT C	V-TYPE PROTON ATPASE SUBUNIT C	FALSE	FALSE	FALSE	M	FALSE	FALSE	0	1	0	1	FALSE
POPTR_003G055800v3	LOC7483513	-	heat shock 70 kDa protein 14	B	PTHR45639	6	PTHR45639:SF4	2	HSC70CB, ISOFORM G-RELATED	HSC70CB, ISOFORM G	FALSE	FALSE	FALSE	_	FALSE	FALSE	0	1	1	0	FALSE
POPTR_005G191500v3	LOC18099621	-	exocyst complex component SEC5A	B	PTHR13043	2	PTHR13043:SF1	2	EXOCYST COMPLEX COMPONENT SEC5	EXOCYST COMPLEX COMPONENT 2	FALSE	FALSE	FALSE	_	FALSE	FALSE	0	1	1	0	FALSE
POPTR_009G142300v3	LOC18102173	-	acidic endochitinase WIN6-like	B	PTHR22595	24	PTHR22595:SF143	13	CHITINASE-RELATED	BASIC ENDOCHITINASE B	FALSE	FALSE	FALSE	_	FALSE	FALSE	0	0	1	1	FALSE
POPTR_005G162800v3	LOC7468890	-	phospho-2-dehydro-3-deoxyheptonate aldolase 1, chloroplastic	B	PTHR21337	6	PTHR21337:SF0	2	PHOSPHO-2-DEHYDRO-3-DEOXYHEPTONATE ALDOLASE 1, 2	PHOSPHO-2-DEHYDRO-3-DEOXYHEPTONATE ALDOLASE	FALSE	FALSE	FALSE	C	FALSE	FALSE	0	1	0	1	FALSE
POPTR_017G076500v3	LOC7482443	-	pyruvate dehydrogenase E1 component subunit beta-3, chloroplastic	B	PTHR11624	4	PTHR11624:SF96	4	DEHYDROGENASE RELATED	PYRUVATE DEHYDROGENASE E1 COMPONENT SUBUNIT BETA, MITOCHONDRIAL	FALSE	FALSE	FALSE	C	FALSE	FALSE	0	1	0	1	FALSE
POPTR_015G079600v3	LOC7457756	-	40S ribosomal protein S4-1	B	PTHR11581	5	PTHR11581:SF0	5	30S/40S RIBOSOMAL PROTEIN S4	40S RIBOSOMAL PROTEIN S4-RELATED	FALSE	FALSE	FALSE	M	FALSE	FALSE	0	1	1	0	FALSE
POPTR_T166100v3	LOC112326130	-	heavy metal-associated isoprenylated plant protein 32-like	B	PTHR45868	22	PTHR45868:SF74	5	HEAVY METAL-ASSOCIATED ISOPRENYLATED PLANT PROTEIN 33-RELATED	HEAVY METAL-ASSOCIATED ISOPRENYLATED PLANT PROTEIN 32	FALSE	FALSE	FALSE	_	FALSE	FALSE	0	0	1	1	FALSE
POPTR_002G111900v3	LOC7467233	TUA1	tubulin alpha chain	B	PTHR11588	32	PTHR11588:SF399	1	TUBULIN	TUBULIN ALPHA-6 CHAIN	FALSE	FALSE	FALSE	_	FALSE	FALSE	0	1	1	0	FALSE
POPTR_008G179300	POPTR_008G179300	NA	NA	B	PTHR10836	7	PTHR10836:SF112	2	GLYCERALDEHYDE 3-PHOSPHATE DEHYDROGENASE	GLYCERALDEHYDE-3-PHOSPHATE DEHYDROGENASE GAPC1, CYTOSOLIC-RELATED	FALSE	FALSE	FALSE	FALSE	FALSE	FALSE	0	1	1	0	FALSE
POPTR_015G038700	POPTR_015G038700	NA	NA	B	PTHR31752	15	PTHR31752:SF59	2	AUXIN EFFLUX CARRIER COMPONENT 1B-RELATED	AUXIN EFFLUX CARRIER COMPONENT 1	FALSE	FALSE	FALSE	FALSE	FALSE	FALSE	1	1	0	0	FALSE
POPTR_018G139900	POPTR_018G139900	NA	NA	B	PTHR24093	30	PTHR24093:SF492	4	CATION TRANSPORTING ATPASE	CALCIUM-TRANSPORTING ATPASE 10, PLASMA MEMBRANE-TYPE	FALSE	FALSE	FALSE	FALSE	FALSE	FALSE	0	1	1	0	FALSE
POPTR_014G017200v3	LOC7497332	-	adenine phosphoribosyltransferase 1	B	PTHR11776	4	PTHR11776:SF0	1	ADENINE PHOSPHORIBOSYLTRANSFERASE	ADENINE PHOSPHORIBOSYLTRANSFERASE 1, CHLOROPLASTIC	FALSE	FALSE	FALSE	_	FALSE	FALSE	0	1	1	0	FALSE
POPTR_017G059400v3	LOC18107099	-	adenosylhomocysteinase	B	PTHR23420	2	PTHR23420:SF0	2	ADENOSYLHOMOCYSTEINASE	ADENOSYLHOMOCYSTEINASE	FALSE	FALSE	FALSE	_	FALSE	FALSE	0	1	1	0	FALSE
POPTR_005G128800	POPTR_005G128800	NA	NA	B	PTHR24209	7	PTHR24209:SF25	3	PROTEIN DA1-RELATED 2	PROTEIN DA1-RELATED 1	FALSE	FALSE	FALSE	FALSE	FALSE	FALSE	1	0	0	1	FALSE
POPTR_006G021500	POPTR_006G021500	NA	NA	B	PTHR10497	3	PTHR10497:SF18	3	60S RIBOSOMAL PROTEIN L27	60S RIBOSOMAL PROTEIN L27-1-RELATED	FALSE	FALSE	FALSE	FALSE	FALSE	FALSE	0	1	1	0	FALSE
POPTR_003G134000v3	LOC7458208	-	calcium-dependent protein kinase 1	B	PTHR24349	51	PTHR24349:SF243	2	SERINE/THREONINE-PROTEIN KINASE	PROTEIN KINASE DOMAIN-CONTAINING PROTEIN	FALSE	FALSE	FALSE	C	FALSE	FALSE	0	1	1	0	FALSE
POPTR_005G146800v3	LOC7476423	-	mitochondrial outer membrane protein porin 2	B	PTHR11743	14	PTHR11743:SF23	2	VOLTAGE-DEPENDENT ANION-SELECTIVE CHANNEL	MITOCHONDRIAL OUTER MEMBRANE PROTEIN PORIN 2-RELATED	FALSE	FALSE	FALSE	_	FALSE	FALSE	0	1	1	0	FALSE
POPTR_001G326100v3	POPTR_001G326100v3	NA	NA	B	PTHR45868	22	PTHR45868:SF74	5	HEAVY METAL-ASSOCIATED ISOPRENYLATED PLANT PROTEIN 33-RELATED	HEAVY METAL-ASSOCIATED ISOPRENYLATED PLANT PROTEIN 32	FALSE	FALSE	FALSE	_	FALSE	FALSE	0	0	1	1	FALSE
POPTR_011G103700v3	LOC7470917	-	trifunctional UDP-glucose 4,6-dehydratase/UDP-4-keto-6-deoxy-D-glucose 3,5-epimerase/UDP-4-keto-L-rhamnose-reductase RHM1	B	PTHR43000	5	PTHR43000:SF7	3	DTDP-D-GLUCOSE 4,6-DEHYDRATASE-RELATED	DTDP-D-GLUCOSE 4,6-DEHYDRATASE	FALSE	FALSE	FALSE	_	FALSE	FALSE	0	1	0	1	FALSE
POPTR_004G074400v3	LOC18097549	-	UTP--glucose-1-phosphate uridylyltransferase	B	PTHR43511	4	PTHR43511:SF4	3	FAMILY NOT NAMED	UTP--GLUCOSE-1-PHOSPHATE URIDYLYLTRANSFERASE	FALSE	FALSE	FALSE	_	FALSE	FALSE	0	0	1	1	FALSE
POPTR_009G110800v3	LOC7456403	-	hemoglobin-2	B	PTHR22924	1	PTHR22924:SF39	1	LEGHEMOGLOBIN-RELATED	NON-SYMBIOTIC HEMOGLOBIN 1	FALSE	FALSE	FALSE	_	FALSE	FALSE	0	1	1	0	FALSE
POPTR_001G099600v3	LOC7479290	-	monodehydroascorbate reductase, chloroplastic/mitochondrial	B	PTHR43557	3	PTHR43557:SF6	1	APOPTOSIS-INDUCING FACTOR 1	MONODEHYDROASCORBATE REDUCTASE, CHLOROPLASTIC/MITOCHONDRIAL	FALSE	FALSE	FALSE	C	FALSE	FALSE	0	1	1	0	FALSE
POPTR_017G144700v3	LOC18106486	-	UTP--glucose-1-phosphate uridylyltransferase	B	PTHR43511	4	PTHR43511:SF4	3	FAMILY NOT NAMED	UTP--GLUCOSE-1-PHOSPHATE URIDYLYLTRANSFERASE	FALSE	FALSE	FALSE	_	FALSE	FALSE	0	0	1	1	FALSE
POPTR_017G060800v3	LOC18107115	-	mitochondrial phosphate carrier protein 3, mitochondrial	B	PTHR45671	7	PTHR45671:SF10	2	SOLUTE CARRIER FAMILY 25 (MITOCHONDRIAL CARRIER PHOSPHATE CARRIER), MEMBER 3, LIKE-RELATED-RELATED	PHOSPHATE CARRIER PROTEIN, MITOCHONDRIAL	FALSE	FALSE	FALSE	C	FALSE	FALSE	0	1	1	0	FALSE
Poptr_cp005	atpA	-	ATP synthase CF1 alpha subunit	B	PTHR48082	4	PTHR48082:SF5	4	ATP SYNTHASE SUBUNIT ALPHA, MITOCHONDRIAL	ATP SYNTHASE SUBUNIT ALPHA, CHLOROPLASTIC	FALSE	FALSE	FALSE	FALSE	FALSE	FALSE	0	1	1	0	FALSE
POPTR_017G134701	POPTR_017G134701	NA	NA	B	PTHR45966	21	PTHR45966:SF28	13	GDSL-LIKE LIPASE/ACYLHYDROLASE	INACTIVE GDSL ESTERASE/LIPASE-LIKE PROTEIN 25	FALSE	FALSE	FALSE	FALSE	FALSE	FALSE	0	1	1	0	FALSE
POPTR_006G032000v3	LOC18099796	-	nascent polypeptide-associated complex subunit alpha-like protein 1	B	PTHR21713	5	PTHR21713:SF36	3	NASCENT POLYPEPTIDE ASSOCIATED COMPLEX ALPHA SUBUNIT-RELATED	NASCENT POLYPEPTIDE-ASSOCIATED COMPLEX SUBUNIT ALPHA-LIKE PROTEIN 1	FALSE	FALSE	FALSE	_	FALSE	FALSE	0	1	0	1	FALSE
POPTR_001G097400v3	LOC7479284	-	calcium-dependent protein kinase 1	B	PTHR24349	51	PTHR24349:SF243	2	SERINE/THREONINE-PROTEIN KINASE	PROTEIN KINASE DOMAIN-CONTAINING PROTEIN	FALSE	FALSE	FALSE	C	FALSE	FALSE	0	1	1	0	FALSE
POPTR_009G052600v3	LOC7467371	-	sulfite reductase [ferredoxin], chloroplastic	B	PTHR11493	2	PTHR11493:SF47	2	SULFITE REDUCTASE [NADPH] SUBUNIT BETA-RELATED	SULFITE REDUCTASE [NADPH] SUBUNIT BETA	FALSE	FALSE	FALSE	C	FALSE	FALSE	0	1	1	0	FALSE
POPTR_T145600	POPTR_T145600	NA	NA	B	PTHR24093	30	PTHR24093:SF492	4	CATION TRANSPORTING ATPASE	CALCIUM-TRANSPORTING ATPASE 10, PLASMA MEMBRANE-TYPE	FALSE	FALSE	FALSE	FALSE	FALSE	FALSE	0	1	1	0	FALSE
POPTR_002G164100v3	LOC7497227	-	exocyst complex component SEC10b	B	PTHR12100	2	PTHR12100:SF0	2	SEC10	EXOCYST COMPLEX COMPONENT 5	FALSE	FALSE	FALSE	_	FALSE	FALSE	0	1	1	0	FALSE
POPTR_005G154600v3	POPTR_005G154600v3	NA	NA	B	PTHR48082	4	PTHR48082:SF5	4	ATP SYNTHASE SUBUNIT ALPHA, MITOCHONDRIAL	ATP SYNTHASE SUBUNIT ALPHA, CHLOROPLASTIC	FALSE	FALSE	FALSE	_	FALSE	FALSE	0	1	1	0	FALSE
POPTR_001G383500v3	LOC18095411	-	trifunctional UDP-glucose 4,6-dehydratase/UDP-4-keto-6-deoxy-D-glucose 3,5-epimerase/UDP-4-keto-L-rhamnose-reductase RHM1	B	PTHR43000	5	PTHR43000:SF7	3	DTDP-D-GLUCOSE 4,6-DEHYDRATASE-RELATED	DTDP-D-GLUCOSE 4,6-DEHYDRATASE	FALSE	FALSE	FALSE	_	FALSE	FALSE	0	1	0	1	FALSE
POPTR_011G052800v3	LOC18103026	-	vesicle-fusing ATPase	B	PTHR23078	2	PTHR23078:SF3	2	VESICULAR-FUSION PROTEIN NSF	VESICLE-FUSING ATPASE	FALSE	FALSE	FALSE	M	FALSE	FALSE	0	1	1	0	FALSE
POPTR_001G322300v3	LOC7495827	-	mitochondrial phosphate carrier protein 3, mitochondrial	B	PTHR45671	7	PTHR45671:SF10	2	SOLUTE CARRIER FAMILY 25 (MITOCHONDRIAL CARRIER PHOSPHATE CARRIER), MEMBER 3, LIKE-RELATED-RELATED	PHOSPHATE CARRIER PROTEIN, MITOCHONDRIAL	FALSE	FALSE	FALSE	C	FALSE	FALSE	0	1	1	0	FALSE
POPTR_005G023500v3	LOC18098647	-	60S ribosomal protein L18-2	B	PTHR10934	4	PTHR10934:SF11	4	60S RIBOSOMAL PROTEIN L18	60S RIBOSOMAL PROTEIN L18-1-RELATED	FALSE	FALSE	FALSE	_	FALSE	FALSE	0	1	1	0	FALSE
POPTR_019G038200v3	LOC112323225	-	5-methyltetrahydropteroyltriglutamate--homocysteine methyltransferase 1	B	PTHR30519	5	PTHR30519:SF0	3	5-METHYLTETRAHYDROPTEROYLTRIGLUTAMATE--HOMOCYSTEINE METHYLTRANSFERASE	5-METHYLTETRAHYDROPTEROYLTRIGLUTAMATE--HOMOCYSTEINE METHYLTRANSFERASE	FALSE	FALSE	FALSE	_	FALSE	FALSE	0	1	1	0	FALSE
POPTR_015G001900v3	LOC18105472	-	stomatin-like protein 2, mitochondrial	B	PTHR43327	10	PTHR43327:SF10	5	STOMATIN-LIKE PROTEIN 2, MITOCHONDRIAL	STOMATIN-LIKE PROTEIN 2, MITOCHONDRIAL	FALSE	FALSE	FALSE	C	FALSE	FALSE	0	1	1	0	FALSE
POPTR_008G075400v3	LOC7462108	-	alpha-soluble NSF attachment protein 2	B	PTHR13768	5	PTHR13768:SF8	3	SOLUBLE NSF ATTACHMENT PROTEIN SNAP	ALPHA-SOLUBLE NSF ATTACHMENT PROTEIN	FALSE	FALSE	FALSE	_	FALSE	FALSE	0	1	1	0	FALSE
POPTR_010G096500	POPTR_010G096500	NA	NA	B	PTHR11451	4	PTHR11451:SF46	3	THREONINE-TRNA LIGASE	THREONYL-TRNA SYNTHETASE	FALSE	FALSE	FALSE	FALSE	FALSE	FALSE	0	1	0	1	FALSE
POPTR_004G074601	POPTR_004G074601	NA	NA	B	PTHR43511	4	PTHR43511:SF4	3	FAMILY NOT NAMED	UTP--GLUCOSE-1-PHOSPHATE URIDYLYLTRANSFERASE	FALSE	FALSE	FALSE	FALSE	FALSE	FALSE	0	0	1	1	FALSE
POPTR_008G017800v3	LOC7490885	-	exocyst complex component EXO70A1	B	PTHR12542	30	PTHR12542:SF41	2	EXOCYST COMPLEX PROTEIN EXO70	EXOCYST COMPLEX COMPONENT 7	FALSE	FALSE	FALSE	_	FALSE	FALSE	0	1	1	0	FALSE
POPTR_010G253500v3	LOC7455516	-	V-type proton ATPase catalytic subunit A	B	PTHR43607	2	PTHR43607:SF1	2	V-TYPE PROTON ATPASE CATALYTIC SUBUNIT A	V-TYPE PROTON ATPASE CATALYTIC SUBUNIT A	FALSE	FALSE	FALSE	_	FALSE	FALSE	0	1	1	0	FALSE
POPTR_001G162800v3	LOC18094672	-	alanine aminotransferase 1, mitochondrial	B	PTHR11751	4	PTHR11751:SF29	2	ALANINE AMINOTRANSFERASE	AMINOTRAN_1_2 DOMAIN-CONTAINING PROTEIN	FALSE	FALSE	FALSE	C	FALSE	FALSE	0	0	1	1	FALSE
POPTR_015G106400v3	LOC7456649	-	protein BONZAI 1	B	PTHR10857	4	PTHR10857:SF106	3	COPINE	NICOTINIC RECEPTOR-ASSOCIATED PROTEIN 1	FALSE	FALSE	FALSE	_	FALSE	FALSE	0	1	1	0	FALSE
POPTR_001G413500v3	LOC18095684	-	stress-response A/B barrel domain-containing protein UP3	B	PTHR33178	14	PTHR33178:SF3	2	FAMILY NOT NAMED	STRESS-RESPONSE A/B BARREL DOMAIN-CONTAINING PROTEIN DABB1-RELATED	FALSE	FALSE	FALSE	M	FALSE	FALSE	0	1	1	0	FALSE
POPTR_004G043900v3	LOC7456793	-	vesicle-fusing ATPase	B	PTHR23078	2	PTHR23078:SF3	2	VESICULAR-FUSION PROTEIN NSF	VESICLE-FUSING ATPASE	FALSE	FALSE	FALSE	_	FALSE	FALSE	0	1	1	0	FALSE
POPTR_003G072600v3	LOC7461955	-	alanine aminotransferase 2	B	PTHR11751	4	PTHR11751:SF29	2	ALANINE AMINOTRANSFERASE	AMINOTRAN_1_2 DOMAIN-CONTAINING PROTEIN	FALSE	FALSE	FALSE	M	FALSE	FALSE	0	0	1	1	FALSE
POPTR_T070100v3	LOC7491056	-	5-methyltetrahydropteroyltriglutamate--homocysteine methyltransferase 1	B	PTHR30519	5	PTHR30519:SF0	3	5-METHYLTETRAHYDROPTEROYLTRIGLUTAMATE--HOMOCYSTEINE METHYLTRANSFERASE	5-METHYLTETRAHYDROPTEROYLTRIGLUTAMATE--HOMOCYSTEINE METHYLTRANSFERASE	FALSE	FALSE	FALSE	_	FALSE	FALSE	0	1	1	0	FALSE
POPTR_010G096550	POPTR_010G096550	NA	NA	B	PTHR11451	4	PTHR11451:SF46	3	THREONINE-TRNA LIGASE	THREONYL-TRNA SYNTHETASE	FALSE	FALSE	FALSE	FALSE	FALSE	FALSE	0	1	0	1	FALSE
POPTR_014G138100v3	LOC7457990	-	elongation factor Tu, mitochondrial	B	PTHR43721	4	PTHR43721:SF26	2	ELONGATION FACTOR TU-RELATED	ELONGATION FACTOR TU, MITOCHONDRIAL	FALSE	FALSE	FALSE	C	FALSE	FALSE	0	1	1	0	FALSE
POPTR_004G085300v3	LOC7493568	-	60S ribosomal protein L24	B	PTHR10792	7	PTHR10792:SF1	4	60S RIBOSOMAL PROTEIN L24	TRASH DOMAIN-CONTAINING PROTEIN	FALSE	FALSE	FALSE	M	FALSE	FALSE	0	1	1	0	FALSE
POPTR_013G061800v3	LOC7482366	-	5-methyltetrahydropteroyltriglutamate--homocysteine methyltransferase 1	B	PTHR30519	5	PTHR30519:SF0	3	5-METHYLTETRAHYDROPTEROYLTRIGLUTAMATE--HOMOCYSTEINE METHYLTRANSFERASE	5-METHYLTETRAHYDROPTEROYLTRIGLUTAMATE--HOMOCYSTEINE METHYLTRANSFERASE	FALSE	FALSE	FALSE	_	FALSE	FALSE	0	1	1	0	FALSE
POPTR_001G356300v3	LOC7478702	-	EH domain-containing protein 1	B	PTHR11216	8	PTHR11216:SF31	1	EH DOMAIN	AT21416P	FALSE	FALSE	FALSE	_	FALSE	FALSE	0	1	1	0	TRUE
POPTR_001G246900v3	LOC7468015	-	tubulin beta-2 chain	B	PTHR11588	32	PTHR11588:SF325	1	TUBULIN	TUBULIN BETA-2 CHAIN	FALSE	FALSE	FALSE	_	FALSE	FALSE	0	1	1	0	FALSE
POPTR_T175300	POPTR_T175300	NA	NA	B	PTHR22595	24	PTHR22595:SF143	13	CHITINASE-RELATED	BASIC ENDOCHITINASE B	FALSE	FALSE	FALSE	FALSE	FALSE	FALSE	0	0	1	1	FALSE
POPTR_014G049900v3	LOC7492795	-	nucleoside diphosphate kinase 1	B	PTHR11349	6	PTHR11349:SF105	2	NUCLEOSIDE DIPHOSPHATE KINASE	NUCLEOSIDE DIPHOSPHATE KINASE 1	FALSE	FALSE	FALSE	_	FALSE	FALSE	0	1	0	1	FALSE
POPTR_002G068900v3	LOC7468781	-	exocyst complex component SEC5B	B	PTHR13043	2	PTHR13043:SF1	2	EXOCYST COMPLEX COMPONENT SEC5	EXOCYST COMPLEX COMPONENT 2	FALSE	FALSE	FALSE	_	FALSE	FALSE	0	1	1	0	FALSE
POPTR_011G003400v3	LOC18111251	-	calcium-dependent protein kinase	B	PTHR24349	51	PTHR24349:SF350	2	SERINE/THREONINE-PROTEIN KINASE	CALCIUM-DEPENDENT PROTEIN KINASE 21-RELATED	FALSE	FALSE	FALSE	_	FALSE	FALSE	0	1	1	0	FALSE
POPTR_003G055501	POPTR_003G055501	NA	NA	B	PTHR10857	4	PTHR10857:SF106	3	COPINE	NICOTINIC RECEPTOR-ASSOCIATED PROTEIN 1	FALSE	FALSE	FALSE	FALSE	FALSE	FALSE	0	1	1	0	FALSE
POPTR_013G142800v3	POPTR_013G142800v3	NA	NA	B	PTHR48082	4	PTHR48082:SF5	4	ATP SYNTHASE SUBUNIT ALPHA, MITOCHONDRIAL	ATP SYNTHASE SUBUNIT ALPHA, CHLOROPLASTIC	FALSE	FALSE	FALSE	_	FALSE	FALSE	0	1	1	0	FALSE
POPTR_002G138800v3	LOC7453922	-	nucleoside diphosphate kinase 1	B	PTHR11349	6	PTHR11349:SF105	2	NUCLEOSIDE DIPHOSPHATE KINASE	NUCLEOSIDE DIPHOSPHATE KINASE 1	FALSE	FALSE	FALSE	_	FALSE	FALSE	0	1	0	1	FALSE
POPTR_001G090966	POPTR_001G090966	NA	NA	B	PTHR11349	6	PTHR11349:SF101	3	NUCLEOSIDE DIPHOSPHATE KINASE	NUCLEOSIDE DIPHOSPHATE KINASE III, CHLOROPLASTIC/MITOCHONDRIAL	FALSE	FALSE	FALSE	FALSE	FALSE	FALSE	0	1	1	0	FALSE
POPTR_007G065700v3	LOC7483076	-	elongation factor 2	B	PTHR42908	12	PTHR42908:SF10	2	TRANSLATION ELONGATION FACTOR-RELATED	ELONGATION FACTOR 2	FALSE	FALSE	FALSE	_	FALSE	FALSE	0	1	1	0	FALSE
POPTR_006G117400v3	LOC18100084	-	pyruvate kinase 1, cytosolic	B	PTHR11817	17	PTHR11817:SF4	1	PYRUVATE KINASE	PYRUVATE KINASE	FALSE	FALSE	FALSE	C	FALSE	FALSE	0	1	0	1	FALSE
POPTR_004G126100v3	LOC7463055	-	probable mitochondrial saccharopine dehydrogenase-like oxidoreductase At5g39410	B	PTHR12286	1	PTHR12286:SF5	1	UNCHARACTERIZED	SACCHAROPINE DEHYDROGENASE-LIKE OXIDOREDUCTASE	FALSE	FALSE	FALSE	_	FALSE	FALSE	0	1	1	0	FALSE
POPTR_017G134266	POPTR_017G134266	NA	NA	B	PTHR45966	21	PTHR45966:SF28	13	GDSL-LIKE LIPASE/ACYLHYDROLASE	INACTIVE GDSL ESTERASE/LIPASE-LIKE PROTEIN 25	FALSE	FALSE	FALSE	FALSE	FALSE	FALSE	0	1	1	0	FALSE
POPTR_006G116800v3	LOC18100078	-	enolase 2	B	PTHR11902	6	PTHR11902:SF47	1	ENOLASE	BIFUNCTIONAL ENOLASE 2/TRANSCRIPTIONAL ACTIVATOR	FALSE	FALSE	FALSE	_	FALSE	FALSE	0	1	1	0	FALSE
POPTR_010G108350	POPTR_010G108350	NA	NA	B	PTHR12691	2	PTHR12691:SF10	2	MEDIATOR OF RNA POLYMERASE II TRANSCRIPTION SUBUNIT 23	MEDIATOR OF RNA POLYMERASE II TRANSCRIPTION SUBUNIT 23	FALSE	FALSE	FALSE	FALSE	FALSE	FALSE	0	1	1	0	FALSE
POPTR_015G130600v3	LOC7476760	-	hypersensitive-induced response protein 4	B	PTHR43327	10	PTHR43327:SF11	2	STOMATIN-LIKE PROTEIN 2, MITOCHONDRIAL	HYPERSENSITIVE-INDUCED RESPONSE PROTEIN 4	FALSE	FALSE	FALSE	_	FALSE	FALSE	0	1	1	0	FALSE
POPTR_017G078200v3	LOC7482451	-	mitochondrial outer membrane protein porin of 34 kDa	B	PTHR11743	14	PTHR11743:SF60	1	VOLTAGE-DEPENDENT ANION-SELECTIVE CHANNEL	MITOCHONDRIAL OUTER MEMBRANE PROTEIN PORIN 1	FALSE	FALSE	FALSE	_	FALSE	FALSE	0	1	1	0	FALSE
POPTR_004G175400v3	LOC7453647	-	heavy metal-associated isoprenylated plant protein 26	B	PTHR22814	28	PTHR22814:SF302	3	COPPER TRANSPORT PROTEIN ATOX1-RELATED	HEAVY METAL-ASSOCIATED ISOPRENYLATED PLANT PROTEIN 26	FALSE	FALSE	FALSE	_	FALSE	FALSE	0	1	0	1	FALSE
POPTR_T175401	POPTR_T175401	NA	NA	B	PTHR22595	24	PTHR22595:SF143	13	CHITINASE-RELATED	BASIC ENDOCHITINASE B	FALSE	FALSE	FALSE	FALSE	FALSE	FALSE	0	0	1	1	FALSE
POPTR_002G135100v3	LOC7453905	-	dynamin-related protein 1E	B	PTHR11566	25	PTHR11566:SF151	2	DYNAMIN	DYNAMIN-RELATED PROTEIN 1E	FALSE	FALSE	FALSE	_	FALSE	FALSE	0	1	1	0	TRUE
POPTR_012G139400v3	LOC7484389	-	60S ribosomal protein L24	B	PTHR10792	7	PTHR10792:SF1	4	60S RIBOSOMAL PROTEIN L24	TRASH DOMAIN-CONTAINING PROTEIN	FALSE	FALSE	FALSE	_	FALSE	FALSE	0	1	1	0	FALSE
WIN8	WIN8	NA	NA	B	PTHR22595	24	PTHR22595:SF143	13	CHITINASE-RELATED	BASIC ENDOCHITINASE B	FALSE	FALSE	FALSE	FALSE	FALSE	FALSE	0	0	1	1	FALSE
POPTR_007G060900v3	LOC18101054	-	aconitate hydratase 1	B	PTHR11670	4	PTHR11670:SF62	2	ACONITASE/IRON-RESPONSIVE ELEMENT FAMILY MEMBER	ACONITATE HYDRATASE 1	FALSE	FALSE	FALSE	_	FALSE	FALSE	0	1	1	0	FALSE
POPTR_007G055600v3	LOC112328167	-	mitochondrial outer membrane protein porin 2-like	B	PTHR11743	14	PTHR11743:SF23	2	VOLTAGE-DEPENDENT ANION-SELECTIVE CHANNEL	MITOCHONDRIAL OUTER MEMBRANE PROTEIN PORIN 2-RELATED	FALSE	FALSE	FALSE	_	FALSE	FALSE	0	1	1	0	FALSE
POPTR_004G182800v3	LOC7470440	-	serine/threonine-protein kinase BSK1	B	PTHR45863	14	PTHR45863:SF22	2	SERINE/THREONINE-PROTEIN KINASE BSK5	SERINE/THREONINE-PROTEIN KINASE BSK1	FALSE	FALSE	FALSE	_	FALSE	FALSE	0	1	1	0	FALSE
POPTR_001G413700v3	LOC18095682	-	G-type lectin S-receptor-like serine/threonine-protein kinase At4g27290	C	PTHR27002	138	PTHR27002:SF851	3	RECEPTOR-LIKE SERINE/THREONINE-PROTEIN KINASE SD1-8	RECEPTOR-LIKE SERINE/THREONINE-PROTEIN KINASE	TRUE	TRUE	TRUE	S	FALSE	TRUE	0	0	2	0	FALSE
POPTR_010G065800v3	LOC7459991	-	cysteine-rich repeat secretory protein 3	C	PTHR32080	11	PTHR32080:SF24	2	ANTIFUNGAL PROTEIN GINKBILOBIN-2-LIKE	PLASMODESMATA-LOCATED PROTEIN 3	TRUE	TRUE	TRUE	S	TRUE	TRUE	1	0	0	0	FALSE
POPTR_008G133200v3	LOC7482904	-	glucan endo-1,3-beta-glucosidase 3	C	PTHR32227	89	PTHR32227:SF403	2	GLUCAN ENDO-1,3-BETA-GLUCOSIDASE BG1-RELATED-RELATED	GLUCAN ENDO-1,3-BETA-GLUCOSIDASE 3	TRUE	TRUE	TRUE	S	TRUE	TRUE	1	0	0	0	FALSE
POPTR_002G145400v3	LOC7453959	-	cysteine-rich repeat secretory protein 15	C	PTHR32080	11	PTHR32080:SF2	2	ANTIFUNGAL PROTEIN GINKBILOBIN-2-LIKE	PLASMODESMATA-LOCATED PROTEIN 8	TRUE	TRUE	TRUE	M	TRUE	TRUE	1	0	0	0	FALSE
POPTR_008G171700v3	LOC7480736	-	cysteine-rich repeat secretory protein 3	C	PTHR32080	11	PTHR32080:SF24	2	ANTIFUNGAL PROTEIN GINKBILOBIN-2-LIKE	PLASMODESMATA-LOCATED PROTEIN 3	TRUE	TRUE	TRUE	S	TRUE	TRUE	1	0	0	0	FALSE
POPTR_014G067000v3	LOC7488886	-	cysteine-rich repeat secretory protein 15	C	PTHR32080	11	PTHR32080:SF2	2	ANTIFUNGAL PROTEIN GINKBILOBIN-2-LIKE	PLASMODESMATA-LOCATED PROTEIN 8	TRUE	TRUE	TRUE	M	TRUE	TRUE	1	0	0	0	FALSE
POPTR_010G108500v3	LOC7459761	-	glucan endo-1,3-beta-glucosidase 3	C	PTHR32227	89	PTHR32227:SF403	2	GLUCAN ENDO-1,3-BETA-GLUCOSIDASE BG1-RELATED-RELATED	GLUCAN ENDO-1,3-BETA-GLUCOSIDASE 3	TRUE	TRUE	TRUE	S	TRUE	TRUE	1	0	0	0	FALSE
POPTR_001G006500v3	LOC7483251	-	glucan endo-1,3-beta-glucosidase 4	C	PTHR32227	89	PTHR32227:SF274	2	GLUCAN ENDO-1,3-BETA-GLUCOSIDASE BG1-RELATED-RELATED	GLUCAN ENDO-1,3-BETA-GLUCOSIDASE 4	TRUE	TRUE	TRUE	S	TRUE	TRUE	1	0	0	0	FALSE
POPTR_004G086400v3	LOC7493561	-	glucan endo-1,3-beta-glucosidase 2	C	PTHR32227	89	PTHR32227:SF52	2	GLUCAN ENDO-1,3-BETA-GLUCOSIDASE BG1-RELATED-RELATED	GLUCAN ENDO-1,3-BETA-GLUCOSIDASE 2	TRUE	TRUE	TRUE	S	TRUE	TRUE	1	0	0	0	FALSE
POPTR_011G106400v3	LOC7472333	-	probable LRR receptor-like serine/threonine-protein kinase At1g53440	C	PTHR27006	197	PTHR27006:SF289	6	PROMASTIGOTE SURFACE ANTIGEN PROTEIN PSA	PROTEIN KINASE DOMAIN-CONTAINING PROTEIN	FALSE	TRUE	TRUE	S	FALSE	TRUE	0	0	4	0	FALSE
POPTR_001G385300v3	LOC18095427	-	probable LRR receptor-like serine/threonine-protein kinase At1g53440	C	PTHR27006	197	PTHR27006:SF289	6	PROMASTIGOTE SURFACE ANTIGEN PROTEIN PSA	PROTEIN KINASE DOMAIN-CONTAINING PROTEIN	FALSE	TRUE	TRUE	S	FALSE	TRUE	0	0	4	0	TRUE
POPTR_001G385400v3	LOC18095430	-	probable LRR receptor-like serine/threonine-protein kinase At1g53430	C	PTHR27006	197	PTHR27006:SF289	6	PROMASTIGOTE SURFACE ANTIGEN PROTEIN PSA	PROTEIN KINASE DOMAIN-CONTAINING PROTEIN	FALSE	TRUE	TRUE	S	FALSE	TRUE	0	0	4	0	TRUE
POPTR_019G005700v3	LOC18108112	-	probable leucine-rich repeat receptor-like serine/threonine-protein kinase At3g14840	C	PTHR27006	197	PTHR27006:SF177	22	PROMASTIGOTE SURFACE ANTIGEN PROTEIN PSA	NON-SPECIFIC SERINE/THREONINE PROTEIN KINASE	FALSE	TRUE	TRUE	S	FALSE	TRUE	0	0	3	0	FALSE
POPTR_019G005900v3	LOC18108110	-	probable leucine-rich repeat receptor-like serine/threonine-protein kinase At3g14840	C	PTHR27006	197	PTHR27006:SF177	22	PROMASTIGOTE SURFACE ANTIGEN PROTEIN PSA	NON-SPECIFIC SERINE/THREONINE PROTEIN KINASE	FALSE	TRUE	TRUE	S	FALSE	TRUE	0	0	3	0	FALSE
POPTR_001G385200v3	POPTR_001G385200v3	NA	NA	C	PTHR27006	197	PTHR27006:SF177	22	PROMASTIGOTE SURFACE ANTIGEN PROTEIN PSA	NON-SPECIFIC SERINE/THREONINE PROTEIN KINASE	FALSE	TRUE	TRUE	_	FALSE	TRUE	0	0	3	0	TRUE
POPTR_019G005300v3	LOC7465920	-	probable leucine-rich repeat receptor-like serine/threonine-protein kinase At3g14840	C	PTHR27006	197	PTHR27006:SF177	22	PROMASTIGOTE SURFACE ANTIGEN PROTEIN PSA	NON-SPECIFIC SERINE/THREONINE PROTEIN KINASE	FALSE	TRUE	TRUE	S	FALSE	TRUE	0	0	3	0	FALSE
POPTR_019G009700v3	LOC18109895	-	probable leucine-rich repeat receptor-like serine/threonine-protein kinase At3g14840	C	PTHR27006	197	PTHR27006:SF177	22	PROMASTIGOTE SURFACE ANTIGEN PROTEIN PSA	NON-SPECIFIC SERINE/THREONINE PROTEIN KINASE	FALSE	TRUE	TRUE	S	FALSE	TRUE	0	0	3	0	FALSE
POPTR_001G308600v3	LOC112325690	-	probable LRR receptor-like serine/threonine-protein kinase At1g07650	C	PTHR27006	197	PTHR27006:SF177	22	PROMASTIGOTE SURFACE ANTIGEN PROTEIN PSA	NON-SPECIFIC SERINE/THREONINE PROTEIN KINASE	FALSE	TRUE	TRUE	S	FALSE	TRUE	0	0	3	0	TRUE
POPTR_019G007900v3	LOC18110615	-	probable LRR receptor-like serine/threonine-protein kinase At1g07650	C	PTHR27006	197	PTHR27006:SF177	22	PROMASTIGOTE SURFACE ANTIGEN PROTEIN PSA	NON-SPECIFIC SERINE/THREONINE PROTEIN KINASE	FALSE	TRUE	TRUE	S	FALSE	TRUE	0	0	3	0	FALSE
POPTR_019G009800v3	LOC18108104	-	probable leucine-rich repeat receptor-like serine/threonine-protein kinase At3g14840	C	PTHR27006	197	PTHR27006:SF177	22	PROMASTIGOTE SURFACE ANTIGEN PROTEIN PSA	NON-SPECIFIC SERINE/THREONINE PROTEIN KINASE	FALSE	TRUE	TRUE	S	FALSE	TRUE	0	0	3	0	FALSE
POPTR_001G412000v3	LOC18095701	-	G-type lectin S-receptor-like serine/threonine-protein kinase At4g27290	C	PTHR27002	138	PTHR27002:SF851	3	RECEPTOR-LIKE SERINE/THREONINE-PROTEIN KINASE SD1-8	RECEPTOR-LIKE SERINE/THREONINE-PROTEIN KINASE	FALSE	TRUE	TRUE	S	FALSE	TRUE	0	0	2	0	TRUE
POPTR_015G027000v3	LOC18105638	-	reticulon-like protein B1	C	PTHR10994	19	PTHR10994:SF166	3	RETICULON	RETICULON-LIKE PROTEIN B3-RELATED	TRUE	FALSE	TRUE	_	TRUE	TRUE	0	2	0	0	FALSE
POPTR_T022800v3	LOC18103397	-	G-type lectin S-receptor-like serine/threonine-protein kinase At4g27290	C	PTHR27002	138	PTHR27002:SF851	3	RECEPTOR-LIKE SERINE/THREONINE-PROTEIN KINASE SD1-8	RECEPTOR-LIKE SERINE/THREONINE-PROTEIN KINASE	FALSE	TRUE	TRUE	S	FALSE	TRUE	0	0	2	0	FALSE
POPTR_005G001300v3	LOC18098473	-	germin-like protein 5-1	C	PTHR31238	65	PTHR31238:SF144	2	GERMIN-LIKE PROTEIN SUBFAMILY 3 MEMBER 3	GERMIN-LIKE PROTEIN SUBFAMILY 2 MEMBER 1	FALSE	TRUE	TRUE	S	TRUE	TRUE	0	0	2	0	TRUE
POPTR_015G027300v3	LOC112324386	-	reticulon-like protein B1	C	PTHR10994	19	PTHR10994:SF166	3	RETICULON	RETICULON-LIKE PROTEIN B3-RELATED	TRUE	FALSE	TRUE	_	TRUE	TRUE	0	2	0	0	FALSE
POPTR_001G234200v3	LOC7485732	-	receptor-like protein kinase HERK 1	C	PTHR27003	53	PTHR27003:SF426	1	OS07G0166700 PROTEIN	OS06G0334300 PROTEIN	FALSE	TRUE	TRUE	S	FALSE	TRUE	0	0	1	0	TRUE
POPTR_017G026300v3	LOC18106880	-	calreticulin-3	C	PTHR11073	9	PTHR11073:SF6	2	CALRETICULIN AND CALNEXIN	CALRETICULIN-3	FALSE	TRUE	TRUE	S	FALSE	TRUE	0	0	1	0	FALSE
POPTR_017G130600v3	LOC18106629	-	probable inactive receptor kinase RLK902	C	PTHR48010	20	PTHR48010:SF32	2	OS05G0588300 PROTEIN	PROTEIN KINASE DOMAIN-CONTAINING PROTEIN	FALSE	TRUE	TRUE	S	TRUE	TRUE	0	1	0	0	FALSE
POPTR_011G037100v3	LOC7495286	-	receptor-like serine/threonine-protein kinase SD1-8	C	PTHR27002	138	PTHR27002:SF150	2	RECEPTOR-LIKE SERINE/THREONINE-PROTEIN KINASE SD1-8	RECEPTOR-LIKE SERINE/THREONINE-PROTEIN KINASE SD1-8	FALSE	TRUE	TRUE	S	TRUE	TRUE	0	1	0	0	FALSE
POPTR_009G134200v3	LOC7472122	-	synaptotagmin-2	C	PTHR10774	11	PTHR10774:SF192	2	EXTENDED SYNAPTOTAGMIN-RELATED	PUTATIVE-RELATED	FALSE	TRUE	TRUE	_	FALSE	TRUE	0	0	1	0	FALSE
POPTR_016G061500v3	LOC7469905	-	probable LRR receptor-like serine/threonine-protein kinase At1g53440	C	PTHR27006	197	PTHR27006:SF531	13	PROMASTIGOTE SURFACE ANTIGEN PROTEIN PSA	PROTEIN KINASE DOMAIN-CONTAINING PROTEIN	FALSE	TRUE	TRUE	S	FALSE	TRUE	0	0	1	0	TRUE
POPTR_010G043800v3	LOC7492389	-	cysteine-rich receptor-like protein kinase 2	C	PTHR47973	6	PTHR47973:SF2	4	CYSTEINE-RICH RECEPTOR-LIKE PROTEIN KINASE 3	CYSTEINE-RICH RECEPTOR-LIKE PROTEIN KINASE 2	FALSE	TRUE	TRUE	S	TRUE	TRUE	0	1	0	0	FALSE
POPTR_004G079700v3	LOC7493593	-	probable receptor-like protein kinase At5g24010	C	PTHR27003	53	PTHR27003:SF318	3	OS07G0166700 PROTEIN	PROTEIN KINASE DOMAIN-CONTAINING PROTEIN	FALSE	TRUE	TRUE	S	TRUE	TRUE	0	1	0	0	FALSE
POPTR_003G148000v3	LOC7497528	-	probable LRR receptor-like serine/threonine-protein kinase At1g56140	C	PTHR27006	197	PTHR27006:SF539	5	PROMASTIGOTE SURFACE ANTIGEN PROTEIN PSA	PROTEIN KINASE DOMAIN-CONTAINING PROTEIN	FALSE	TRUE	TRUE	S	FALSE	TRUE	0	0	1	0	FALSE
POPTR_003G218500v3	LOC7461366	-	glucan endo-1,3-beta-glucosidase 4	C	PTHR32227	89	PTHR32227:SF274	2	GLUCAN ENDO-1,3-BETA-GLUCOSIDASE BG1-RELATED-RELATED	GLUCAN ENDO-1,3-BETA-GLUCOSIDASE 4	TRUE	TRUE	FALSE	S	TRUE	TRUE	1	0	0	0	FALSE
POPTR_001G082900v3	LOC7477817	-	probable LRR receptor-like serine/threonine-protein kinase At1g56140	C	PTHR27006	197	PTHR27006:SF539	5	PROMASTIGOTE SURFACE ANTIGEN PROTEIN PSA	PROTEIN KINASE DOMAIN-CONTAINING PROTEIN	FALSE	TRUE	TRUE	S	FALSE	TRUE	0	0	1	0	FALSE
POPTR_001G414000v3	LOC18095679	-	G-type lectin S-receptor-like serine/threonine-protein kinase At4g27290	C	PTHR27002	138	PTHR27002:SF880	1	RECEPTOR-LIKE SERINE/THREONINE-PROTEIN KINASE SD1-8	G-TYPE LECTIN S-RECEPTOR-LIKE SERINE/THREONINE-PROTEIN KINASE SD1-1	FALSE	TRUE	TRUE	S	FALSE	TRUE	0	1	0	0	FALSE
POPTR_002G165400v3	LOC7457367	-	reticulon-like protein B5	C	PTHR10994	19	PTHR10994:SF153	2	RETICULON	RETICULON-LIKE PROTEIN B5	TRUE	FALSE	TRUE	_	FALSE	TRUE	0	0	1	0	FALSE
POPTR_011G072300v3	LOC7463807	-	probable LRR receptor-like serine/threonine-protein kinase RFK1	C	PTHR27006	197	PTHR27006:SF526	2	PROMASTIGOTE SURFACE ANTIGEN PROTEIN PSA	PROTEIN KINASE DOMAIN-CONTAINING PROTEIN	FALSE	TRUE	TRUE	S	FALSE	TRUE	0	1	0	0	FALSE
POPTR_004G063500v3	LOC7476304	-	probable LRR receptor-like serine/threonine-protein kinase RFK1	C	PTHR27006	197	PTHR27006:SF531	13	PROMASTIGOTE SURFACE ANTIGEN PROTEIN PSA	PROTEIN KINASE DOMAIN-CONTAINING PROTEIN	FALSE	TRUE	TRUE	S	FALSE	TRUE	0	0	1	0	FALSE
POPTR_008G056000v3	LOC7487959	-	glucan endo-1,3-beta-glucosidase	C	PTHR32227	89	PTHR32227:SF243	1	GLUCAN ENDO-1,3-BETA-GLUCOSIDASE BG1-RELATED-RELATED	GLUCAN ENDO-1,3-BETA-D-GLUCOSIDASE	FALSE	TRUE	TRUE	S	FALSE	TRUE	0	1	0	0	FALSE
POPTR_017G130200v3	LOC18106633	-	glucan endo-1,3-beta-glucosidase 2	C	PTHR32227	89	PTHR32227:SF52	2	GLUCAN ENDO-1,3-BETA-GLUCOSIDASE BG1-RELATED-RELATED	GLUCAN ENDO-1,3-BETA-GLUCOSIDASE 2	TRUE	TRUE	FALSE	S	TRUE	TRUE	1	0	0	0	FALSE
POPTR_010G213200v3	LOC7489609	-	probable receptor-like protein kinase At5g59700	C	PTHR27003	53	PTHR27003:SF69	1	OS07G0166700 PROTEIN	PROTEIN KINASE DOMAIN-CONTAINING PROTEIN	FALSE	TRUE	TRUE	_	FALSE	TRUE	0	0	1	0	TRUE
POPTR_016G139200v3	LOC18106361	-	probable inactive receptor kinase At5g58300	C	PTHR48010	20	PTHR48010:SF64	1	OS05G0588300 PROTEIN	PROTEIN KINASE DOMAIN-CONTAINING PROTEIN	FALSE	TRUE	TRUE	S	FALSE	TRUE	0	1	0	0	FALSE
POPTR_006G110000v3	LOC7484636	-	receptor-like protein kinase FERONIA	C	PTHR27003	53	PTHR27003:SF53	5	OS07G0166700 PROTEIN	RECEPTOR-LIKE PROTEIN KINASE FERONIA	FALSE	TRUE	TRUE	S	FALSE	TRUE	0	1	0	0	FALSE
POPTR_016G138700v3	LOC7472486	-	receptor-like protein kinase FERONIA	C	PTHR27003	53	PTHR27003:SF421	1	OS07G0166700 PROTEIN	PROTEIN KINASE DOMAIN-CONTAINING PROTEIN	FALSE	TRUE	TRUE	S	FALSE	TRUE	0	0	1	0	TRUE
POPTR_010G142800v3	LOC7482272	-	glucan endo-1,3-beta-glucosidase, basic vacuolar isoform	C	PTHR32227	89	PTHR32227:SF232	2	GLUCAN ENDO-1,3-BETA-GLUCOSIDASE BG1-RELATED-RELATED	GLUCAN ENDO-1,3-BETA-GLUCOSIDASE, ACIDIC ISOFORM	FALSE	TRUE	TRUE	_	FALSE	TRUE	0	0	1	0	FALSE
POPTR_010G183400v3	LOC7474409	-	probably inactive leucine-rich repeat receptor-like protein kinase IMK2	C	PTHR48008	4	PTHR48008:SF6	1	LEUCINE-RICH REPEAT RECEPTOR-LIKE PROTEIN KINASE IMK3-RELATED	LEUCINE-RICH REPEAT RECEPTOR-LIKE PROTEIN KINASE IMK3-RELATED	FALSE	TRUE	TRUE	S	FALSE	TRUE	0	0	1	0	TRUE
POPTR_001G255100v3	LOC7478511	-	glucan endo-1,3-beta-glucosidase	C	PTHR32227	89	PTHR32227:SF267	3	GLUCAN ENDO-1,3-BETA-GLUCOSIDASE BG1-RELATED-RELATED	GLUCAN ENDO-1,3-BETA-GLUCOSIDASE	FALSE	TRUE	TRUE	S	FALSE	TRUE	0	0	0	1	FALSE
POPTR_T061100v3	LOC18110498	-	probable receptor-like protein kinase At5g24010	C	PTHR27003	53	PTHR27003:SF318	3	OS07G0166700 PROTEIN	PROTEIN KINASE DOMAIN-CONTAINING PROTEIN	FALSE	TRUE	TRUE	S	TRUE	TRUE	0	1	0	0	FALSE
POPTR_004G135500v3	LOC7472591	-	probable LRR receptor-like serine/threonine-protein kinase At1g07650	C	PTHR27006	197	PTHR27006:SF462	2	PROMASTIGOTE SURFACE ANTIGEN PROTEIN PSA	NON-SPECIFIC SERINE/THREONINE PROTEIN KINASE	FALSE	TRUE	TRUE	S	FALSE	TRUE	0	0	1	0	FALSE
POPTR_007G131500v3	LOC18100843	-	calreticulin-3	C	PTHR11073	9	PTHR11073:SF6	2	CALRETICULIN AND CALNEXIN	CALRETICULIN-3	FALSE	TRUE	TRUE	S	FALSE	TRUE	0	0	1	0	FALSE
POPTR_010G078700v3	LOC7498045	-	serine/threonine receptor-like kinase NFP	C	PTHR45927	18	PTHR45927:SF15	2	LYSM-DOMAIN RECEPTOR-LIKE KINASE-RELATED	OS02G0681700 PROTEIN	FALSE	TRUE	TRUE	S	FALSE	TRUE	0	0	1	0	FALSE
POPTR_004G086100v3	LOC7487396	-	probable inactive receptor kinase At1g48480	C	PTHR48010	20	PTHR48010:SF32	2	OS05G0588300 PROTEIN	PROTEIN KINASE DOMAIN-CONTAINING PROTEIN	FALSE	TRUE	TRUE	S	TRUE	TRUE	0	1	0	0	FALSE
POPTR_004G174600v3	LOC7453644	-	synaptotagmin-1	C	PTHR10774	11	PTHR10774:SF192	2	EXTENDED SYNAPTOTAGMIN-RELATED	PUTATIVE-RELATED	FALSE	TRUE	TRUE	S	FALSE	TRUE	0	0	1	0	FALSE
POPTR_014G091200v3	LOC7492738	-	reticulon-like protein B5	C	PTHR10994	19	PTHR10994:SF153	2	RETICULON	RETICULON-LIKE PROTEIN B5	TRUE	FALSE	TRUE	_	FALSE	TRUE	0	0	1	0	FALSE
POPTR_002G258400v3	POPTR_002G258400v3	NA	NA	C	PTHR48053	48	PTHR48053:SF32	4	LEUCINE RICH REPEAT FAMILY PROTEIN, EXPRESSED	LRR RECEPTOR-LIKE SERINE/THREONINE-PROTEIN KINASE EFR-RELATED	FALSE	TRUE	TRUE	S	FALSE	TRUE	0	0	1	0	FALSE
POPTR_010G043900v3	LOC18102402	-	cysteine-rich receptor-like protein kinase 3	C	PTHR47973	6	PTHR47973:SF5	1	CYSTEINE-RICH RECEPTOR-LIKE PROTEIN KINASE 3	PROTEIN KINASE DOMAIN-CONTAINING PROTEIN	FALSE	TRUE	TRUE	S	FALSE	TRUE	0	0	1	0	FALSE
POPTR_017G143000v3	LOC18106512	-	probable receptor-like protein kinase At5g24010	C	PTHR27003	53	PTHR27003:SF318	3	OS07G0166700 PROTEIN	PROTEIN KINASE DOMAIN-CONTAINING PROTEIN	FALSE	TRUE	TRUE	S	TRUE	TRUE	0	1	0	0	FALSE
POPTR_001G403600v3	LOC18095617	-	uncharacterized LOC18095617	C	PTHR31769	21	PTHR31769:SF66	1	OS07G0462200 PROTEIN-RELATED	BNAC05G37760D PROTEIN	FALSE	TRUE	TRUE	S	TRUE	TRUE	0	1	0	0	FALSE
POPTR_007G009200v3	LOC7465545	-	leucine-rich repeat receptor-like serine/threonine-protein kinase BAM1	C	PTHR48053	48	PTHR48053:SF77	1	LEUCINE RICH REPEAT FAMILY PROTEIN, EXPRESSED	LEUCINE-RICH REPEAT RECEPTOR-LIKE SERINE/THREONINE-PROTEIN KINASE BAM2	FALSE	TRUE	TRUE	S	TRUE	TRUE	0	0	1	0	FALSE
POPTR_001G161600v3	LOC18094659	-	protein STRUBBELIG-RECEPTOR FAMILY 6	C	PTHR27001	68	PTHR27001:SF510	2	OS01G0253100 PROTEIN	PROTEIN STRUBBELIG-RECEPTOR FAMILY 6	FALSE	TRUE	TRUE	S	FALSE	TRUE	0	0	1	0	FALSE
POPTR_004G028000v3	LOC7458588	-	receptor-like serine/threonine-protein kinase SD1-8	C	PTHR27002	138	PTHR27002:SF150	2	RECEPTOR-LIKE SERINE/THREONINE-PROTEIN KINASE SD1-8	RECEPTOR-LIKE SERINE/THREONINE-PROTEIN KINASE SD1-8	FALSE	TRUE	TRUE	S	TRUE	TRUE	0	1	0	0	FALSE
POPTR_003G073700v3	LOC7461960	-	protein STRUBBELIG-RECEPTOR FAMILY 6	C	PTHR27001	68	PTHR27001:SF510	2	OS01G0253100 PROTEIN	PROTEIN STRUBBELIG-RECEPTOR FAMILY 6	FALSE	TRUE	TRUE	S	FALSE	TRUE	0	0	1	0	FALSE
POPTR_T032400v3	LOC18103122	-	probable LRR receptor-like serine/threonine-protein kinase RFK1	C	PTHR27006	197	PTHR27006:SF531	13	PROMASTIGOTE SURFACE ANTIGEN PROTEIN PSA	PROTEIN KINASE DOMAIN-CONTAINING PROTEIN	FALSE	TRUE	TRUE	S	FALSE	TRUE	0	0	1	0	FALSE
POPTR_017G097500v3	LOC7484582	-	receptor-like protein kinase FERONIA	C	PTHR27003	53	PTHR27003:SF53	5	OS07G0166700 PROTEIN	RECEPTOR-LIKE PROTEIN KINASE FERONIA	FALSE	TRUE	TRUE	S	FALSE	TRUE	0	1	0	0	FALSE
POPTR_012G090500v3	LOC7458077	-	leucine-rich repeat receptor-like serine/threonine/tyrosine-protein kinase SOBIR1	C	PTHR27006	197	PTHR27006:SF272	2	PROMASTIGOTE SURFACE ANTIGEN PROTEIN PSA	PROTEIN KINASE DOMAIN-CONTAINING PROTEIN	FALSE	TRUE	TRUE	S	FALSE	TRUE	0	0	1	0	FALSE
POPTR_008G160600v3	LOC7473444	-	serine/threonine receptor-like kinase NFP	C	PTHR45927	18	PTHR45927:SF15	2	LYSM-DOMAIN RECEPTOR-LIKE KINASE-RELATED	OS02G0681700 PROTEIN	FALSE	TRUE	TRUE	C	FALSE	TRUE	0	0	1	0	TRUE
POPTR_017G097800v3	LOC18110355	-	receptor-like protein kinase FERONIA	C	PTHR27003	53	PTHR27003:SF53	5	OS07G0166700 PROTEIN	RECEPTOR-LIKE PROTEIN KINASE FERONIA	FALSE	TRUE	TRUE	S	FALSE	TRUE	0	1	0	0	FALSE
POPTR_001G386300v3	POPTR_001G386300v3	NA	NA	C	PTHR27006	197	PTHR27006:SF289	6	PROMASTIGOTE SURFACE ANTIGEN PROTEIN PSA	PROTEIN KINASE DOMAIN-CONTAINING PROTEIN	FALSE	FALSE	TRUE	C	FALSE	TRUE	0	0	4	0	FALSE
POPTR_001G385500v3	POPTR_001G385500v3	NA	NA	C	PTHR27006	197	PTHR27006:SF177	22	PROMASTIGOTE SURFACE ANTIGEN PROTEIN PSA	NON-SPECIFIC SERINE/THREONINE PROTEIN KINASE	FALSE	FALSE	TRUE	_	FALSE	TRUE	0	0	3	0	FALSE
POPTR_003G026100v3	LOC112326791	-	probable leucine-rich repeat receptor-like serine/threonine-protein kinase At3g14840	C	PTHR27006	197	PTHR27006:SF177	22	PROMASTIGOTE SURFACE ANTIGEN PROTEIN PSA	NON-SPECIFIC SERINE/THREONINE PROTEIN KINASE	FALSE	FALSE	TRUE	_	FALSE	TRUE	0	0	3	0	FALSE
POPTR_019G006000v3	LOC18108106	-	probable LRR receptor-like serine/threonine-protein kinase At1g07650	C	PTHR27006	197	PTHR27006:SF177	22	PROMASTIGOTE SURFACE ANTIGEN PROTEIN PSA	NON-SPECIFIC SERINE/THREONINE PROTEIN KINASE	FALSE	FALSE	TRUE	_	FALSE	TRUE	0	0	3	0	FALSE
POPTR_013G000500v3	LOC7482221	-	germin-like protein subfamily 2 member 1	C	PTHR31238	65	PTHR31238:SF144	2	GERMIN-LIKE PROTEIN SUBFAMILY 3 MEMBER 3	GERMIN-LIKE PROTEIN SUBFAMILY 2 MEMBER 1	FALSE	TRUE	FALSE	S	TRUE	TRUE	0	0	2	0	TRUE
POPTR_012G035600v3	LOC7489790	-	reticulon-like protein B1	C	PTHR10994	19	PTHR10994:SF166	3	RETICULON	RETICULON-LIKE PROTEIN B3-RELATED	FALSE	FALSE	TRUE	_	TRUE	TRUE	0	2	0	0	FALSE
POPTR_014G110400v3	LOC7486830	-	germin-like protein subfamily 2 member 4	C	PTHR31238	65	PTHR31238:SF18	2	GERMIN-LIKE PROTEIN SUBFAMILY 3 MEMBER 3	GERMIN-LIKE PROTEIN SUBFAMILY 2 MEMBER 4	FALSE	TRUE	FALSE	S	FALSE	TRUE	0	0	1	0	FALSE
POPTR_001G222200v3	LOC18094942	-	calmodulin	C	PTHR23050	29	PTHR23050:SF436	1	CALCIUM BINDING PROTEIN	CALMODULIN-LIKE PROTEIN 12	TRUE	FALSE	FALSE	_	FALSE	TRUE	0	1	0	0	FALSE
POPTR_016G029800v3	LOC7464059	-	probable LRR receptor-like serine/threonine-protein kinase At3g47570	C	PTHR48053	48	PTHR48053:SF32	4	LEUCINE RICH REPEAT FAMILY PROTEIN, EXPRESSED	LRR RECEPTOR-LIKE SERINE/THREONINE-PROTEIN KINASE EFR-RELATED	FALSE	TRUE	FALSE	S	FALSE	TRUE	0	0	1	0	FALSE
POPTR_002G055600v3	LOC7480709	-	reticulon-like protein B8	C	PTHR10994	19	PTHR10994:SF173	2	RETICULON	RETICULON-LIKE PROTEIN B8	FALSE	FALSE	TRUE	_	FALSE	TRUE	0	0	1	0	TRUE
POPTR_011G052400v3	LOC7471839	-	callose synthase 11	C	PTHR12741	12	PTHR12741:SF89	1	LYST-INTERACTING PROTEIN LIP5 DOPAMINE RESPONSIVE PROTEIN DRG-1	CALLOSE SYNTHASE 11	FALSE	FALSE	TRUE	M	FALSE	TRUE	1	0	0	0	FALSE
POPTR_008G188400v3	POPTR_008G188400v3	NA	NA	C	PTHR47973	6	PTHR47973:SF2	4	CYSTEINE-RICH RECEPTOR-LIKE PROTEIN KINASE 3	CYSTEINE-RICH RECEPTOR-LIKE PROTEIN KINASE 2	FALSE	TRUE	FALSE	S	TRUE	TRUE	0	1	0	0	FALSE
POPTR_004G063200v3	LOC7476309	-	probable LRR receptor-like serine/threonine-protein kinase RFK1	C	PTHR27006	197	PTHR27006:SF526	2	PROMASTIGOTE SURFACE ANTIGEN PROTEIN PSA	PROTEIN KINASE DOMAIN-CONTAINING PROTEIN	FALSE	FALSE	TRUE	_	FALSE	TRUE	0	1	0	0	FALSE
POPTR_003G133600v3	LOC7458203	-	reticulon-like protein B1	C	PTHR10994	19	PTHR10994:SF144	1	RETICULON	RETICULON-LIKE PROTEIN	FALSE	FALSE	TRUE	_	FALSE	TRUE	0	0	1	0	FALSE
POPTR_017G096200v3	POPTR_017G096200v3	NA	NA	C	PTHR27003	53	PTHR27003:SF53	5	OS07G0166700 PROTEIN	RECEPTOR-LIKE PROTEIN KINASE FERONIA	FALSE	FALSE	TRUE	_	FALSE	TRUE	0	1	0	0	FALSE
POPTR_002G184900v3	LOC7478825	-	germin-like protein subfamily 2 member 4	C	PTHR31238	65	PTHR31238:SF18	2	GERMIN-LIKE PROTEIN SUBFAMILY 3 MEMBER 3	GERMIN-LIKE PROTEIN SUBFAMILY 2 MEMBER 4	FALSE	TRUE	FALSE	S	FALSE	TRUE	0	0	1	0	FALSE
POPTR_001G385900v3	POPTR_001G385900v3	NA	NA	C	PTHR27006	197	PTHR27006:SF517	5	PROMASTIGOTE SURFACE ANTIGEN PROTEIN PSA	PROTEIN KINASE DOMAIN-CONTAINING PROTEIN	FALSE	FALSE	TRUE	_	FALSE	TRUE	0	0	1	0	FALSE
POPTR_002G258100v3	POPTR_002G258100v3	NA	NA	C	PTHR48053	48	PTHR48053:SF32	4	LEUCINE RICH REPEAT FAMILY PROTEIN, EXPRESSED	LRR RECEPTOR-LIKE SERINE/THREONINE-PROTEIN KINASE EFR-RELATED	FALSE	FALSE	TRUE	_	FALSE	TRUE	0	0	1	0	FALSE
POPTR_015G086800v3	LOC7453813	-	leucine-rich repeat receptor-like serine/threonine/tyrosine-protein kinase SOBIR1	C	PTHR27006	197	PTHR27006:SF272	2	PROMASTIGOTE SURFACE ANTIGEN PROTEIN PSA	PROTEIN KINASE DOMAIN-CONTAINING PROTEIN	FALSE	FALSE	TRUE	_	FALSE	TRUE	0	0	1	0	TRUE
POPTR_016G011400v3	POPTR_016G011400v3	NA	NA	C	PTHR27006	197	PTHR27006:SF531	13	PROMASTIGOTE SURFACE ANTIGEN PROTEIN PSA	PROTEIN KINASE DOMAIN-CONTAINING PROTEIN	TRUE	FALSE	FALSE	_	FALSE	TRUE	0	0	1	0	FALSE
POPTR_015G118300v3	LOC7481781	-	vesicle-associated membrane protein 722	C	PTHR21136	13	PTHR21136:SF92	2	SNARE PROTEINS	V-SNARE COILED-COIL HOMOLOGY DOMAIN-CONTAINING PROTEIN	TRUE	TRUE	TRUE	S	FALSE	FALSE	0	0	2	0	TRUE
POPTR_004G168500v3	LOC7477863	-	translocon-associated protein subunit alpha	C	PTHR12924	2	PTHR12924:SF0	2	TRANSLOCON-ASSOCIATED PROTEIN, ALPHA SUBUNIT	TRANSLOCON-ASSOCIATED PROTEIN SUBUNIT ALPHA	TRUE	TRUE	TRUE	S	FALSE	FALSE	0	0	2	0	FALSE
POPTR_006G080700v3	LOC7454903	-	uncharacterized LOC7454903	C	PTHR31515	6	PTHR31515:SF2	3	TRANSMEMBRANE PROTEIN-RELATED	TRANSMEMBRANE PROTEIN	TRUE	TRUE	TRUE	S	FALSE	FALSE	0	0	2	0	FALSE
POPTR_012G119600v3	LOC18103896	-	vesicle-associated membrane protein 722	C	PTHR21136	13	PTHR21136:SF92	2	SNARE PROTEINS	V-SNARE COILED-COIL HOMOLOGY DOMAIN-CONTAINING PROTEIN	TRUE	TRUE	TRUE	S	FALSE	FALSE	0	0	2	0	FALSE
POPTR_006G067400v3	LOC7485466	-	umecyanin	C	PTHR33021	74	PTHR33021:SF302	2	BLUE COPPER PROTEIN	BLUE COPPER PROTEIN	TRUE	TRUE	TRUE	S	FALSE	FALSE	0	0	1	0	FALSE
POPTR_018G129400v3	LOC7470088	-	umecyanin	C	PTHR33021	74	PTHR33021:SF302	2	BLUE COPPER PROTEIN	BLUE COPPER PROTEIN	TRUE	TRUE	TRUE	S	FALSE	FALSE	0	0	1	0	FALSE
POPTR_009G088900v3	LOC7478736	-	vacuolar-sorting receptor 3	C	PTHR22765	29	PTHR22765:SF372	2	RING FINGER AND PROTEASE ASSOCIATED DOMAIN-CONTAINING	EGF_CA DOMAIN-CONTAINING PROTEIN	TRUE	TRUE	TRUE	S	FALSE	FALSE	0	0	1	0	FALSE
POPTR_018G119500v3	LOC112324981	-	pyrophosphate-energized vacuolar membrane proton pump-like	C	PTHR31998	9	PTHR31998:SF52	4	K(+)-INSENSITIVE PYROPHOSPHATE-ENERGIZED PROTON PUMP	PYROPHOSPHATE-ENERGIZED VACUOLAR MEMBRANE PROTON PUMP 1	TRUE	TRUE	TRUE	S	FALSE	FALSE	0	1	0	0	FALSE
POPTR_002G023900v3	LOC7479687	GH9B1	endoglucanase 2	C	PTHR22298	30	PTHR22298:SF114	2	ENDO-1,4-BETA-GLUCANASE	ENDOGLUCANASE	TRUE	TRUE	TRUE	S	FALSE	FALSE	0	0	1	0	FALSE
POPTR_004G084000v3	LOC7493575	-	receptor protein kinase TMK1	C	PTHR47986	12	PTHR47986:SF1	2	OSJNBA0070M12.3 PROTEIN	RECEPTOR PROTEIN KINASE TMK1	TRUE	TRUE	TRUE	S	FALSE	FALSE	0	0	1	0	FALSE
POPTR_018G113500v3	LOC7470035	-	transmembrane 9 superfamily member 11	C	PTHR10766	19	PTHR10766:SF138	2	TRANSMEMBRANE 9 SUPERFAMILY PROTEIN	TRANSMEMBRANE 9 SUPERFAMILY MEMBER 11	TRUE	TRUE	TRUE	S	FALSE	FALSE	0	0	1	0	FALSE
POPTR_019G101900v3	LOC18108571	-	expansin-B3	C	PTHR31692	9	PTHR31692:SF5	2	EXPANSIN-B3	EXPANSIN-B3	TRUE	TRUE	TRUE	S	FALSE	FALSE	0	1	0	0	FALSE
POPTR_006G189300v3	LOC7455659	-	transmembrane 9 superfamily member 11	C	PTHR10766	19	PTHR10766:SF138	2	TRANSMEMBRANE 9 SUPERFAMILY PROTEIN	TRANSMEMBRANE 9 SUPERFAMILY MEMBER 11	TRUE	TRUE	TRUE	S	FALSE	FALSE	0	0	1	0	TRUE
POPTR_006G063000v3	LOC18099906	-	pyrophosphate-energized vacuolar membrane proton pump	C	PTHR31998	9	PTHR31998:SF52	4	K(+)-INSENSITIVE PYROPHOSPHATE-ENERGIZED PROTON PUMP	PYROPHOSPHATE-ENERGIZED VACUOLAR MEMBRANE PROTON PUMP 1	TRUE	TRUE	TRUE	S	FALSE	FALSE	0	1	0	0	FALSE
POPTR_015G058400v3	LOC18105750	-	glycerophosphodiester phosphodiesterase GDPD6	C	PTHR43620	5	PTHR43620:SF7	1	GLYCEROPHOSPHORYL DIESTER PHOSPHODIESTERASE	GLYCEROPHOSPHODIESTER PHOSPHODIESTERASE GDPD6	TRUE	TRUE	TRUE	S	FALSE	FALSE	0	0	1	0	TRUE
POPTR_001G342600v3	LOC7467652	-	GDSL esterase/lipase At5g14450	C	PTHR22835	32	PTHR22835:SF219	1	ZINC FINGER FYVE DOMAIN CONTAINING PROTEIN	LIPASE_GDSL DOMAIN-CONTAINING PROTEIN	TRUE	TRUE	TRUE	S	FALSE	FALSE	0	1	0	0	FALSE
POPTR_003G139600v3	LOC7497843	GH9C2	endoglucanase 6	C	PTHR22298	30	PTHR22298:SF19	1	ENDO-1,4-BETA-GLUCANASE	ENDOGLUCANASE 6	TRUE	TRUE	TRUE	S	FALSE	FALSE	0	0	0	1	FALSE
POPTR_004G082900v3	LOC7487409	-	nicastrin	C	PTHR21092	1	PTHR21092:SF0	1	NICASTRIN	NICASTRIN	TRUE	TRUE	TRUE	S	FALSE	FALSE	0	0	1	0	TRUE
POPTR_015G008100v3	LOC7464524	-	molybdate-anion transporter	C	PTHR23516	7	PTHR23516:SF24	5	SAM (S-ADENOSYL METHIONINE) TRANSPORTER	MAJOR FACILITATOR SUPERFAMILY DOMAIN-CONTAINING PROTEIN 5	TRUE	TRUE	TRUE	S	FALSE	FALSE	0	0	1	0	FALSE
POPTR_007G144100v3	LOC7469535	-	polygalacturonase	C	PTHR31375	62	PTHR31375:SF246	6	FAMILY NOT NAMED	PECTIN LYASE-LIKE SUPERFAMILY PROTEIN	TRUE	TRUE	TRUE	S	FALSE	FALSE	0	0	1	0	FALSE
POPTR_013G009400v3	LOC7478904	-	pyrophosphate-energized vacuolar membrane proton pump 1	C	PTHR31998	9	PTHR31998:SF46	3	K(+)-INSENSITIVE PYROPHOSPHATE-ENERGIZED PROTON PUMP	H(+)-EXPORTING DIPHOSPHATASE	TRUE	TRUE	TRUE	S	FALSE	FALSE	0	0	1	0	FALSE
POPTR_001G328800v3	POPTR_001G328800v3	NA	NA	C	PTHR33128	16	PTHR33128:SF6	2	OS05G0103400 PROTEIN	TRANSMEMBRANE PROTEIN	TRUE	TRUE	TRUE	S	FALSE	FALSE	0	0	1	0	FALSE
POPTR_003G119300v3	LOC7465827	-	histone deacetylase complex subunit SAP18	C	PTHR13082	3	PTHR13082:SF4	1	SAP18	HISTONE DEACETYLASE COMPLEX SUBUNIT SAP18-LIKE	TRUE	TRUE	TRUE	_	FALSE	FALSE	0	0	1	0	FALSE
POPTR_006G098300v3	LOC7487306	-	auxin transporter-like protein 2	C	PTHR48017	68	PTHR48017:SF188	2	OS05G0424000 PROTEIN-RELATED	AUXIN TRANSPORTER PROTEIN 1	TRUE	TRUE	TRUE	_	FALSE	FALSE	0	0	1	0	TRUE
POPTR_014G164500v3	LOC7455990	-	transmembrane protein 256 homolog	C	PTHR43461	1	PTHR43461:SF1	1	TRANSMEMBRANE PROTEIN 256	TRANSMEMBRANE PROTEIN 256	TRUE	TRUE	TRUE	_	FALSE	FALSE	0	0	1	0	FALSE
POPTR_019G054900v3	LOC7455214	-	aspartic proteinase-like protein 2	C	PTHR13683	41	PTHR13683:SF768	1	ASPARTYL PROTEASES	PEPTIDASE A1 DOMAIN-CONTAINING PROTEIN	TRUE	TRUE	TRUE	S	FALSE	FALSE	0	1	0	0	FALSE
POPTR_005G237700v3	LOC7477666	GH9B2	endoglucanase 2	C	PTHR22298	30	PTHR22298:SF114	2	ENDO-1,4-BETA-GLUCANASE	ENDOGLUCANASE	TRUE	TRUE	TRUE	S	FALSE	FALSE	0	0	1	0	TRUE
POPTR_006G095500v3	LOC7487292	-	mitochondrial uncoupling protein 1	C	PTHR45618	15	PTHR45618:SF12	2	MITOCHONDRIAL DICARBOXYLATE CARRIER-RELATED	MITOCHONDRIAL UNCOUPLING PROTEIN 1	TRUE	TRUE	TRUE	S	FALSE	FALSE	0	1	0	0	FALSE
POPTR_014G024100v3	LOC18104848	-	probable cysteine protease RD21B	C	PTHR12411	49	PTHR12411:SF854	1	CYSTEINE PROTEASE FAMILY C1-RELATED	ORYZAIN ALPHA CHAIN	TRUE	TRUE	TRUE	S	FALSE	FALSE	0	0	1	0	TRUE
POPTR_005G018700v3	LOC18098598	-	pyrophosphate-energized vacuolar membrane proton pump 1	C	PTHR31998	9	PTHR31998:SF46	3	K(+)-INSENSITIVE PYROPHOSPHATE-ENERGIZED PROTON PUMP	H(+)-EXPORTING DIPHOSPHATASE	TRUE	TRUE	TRUE	S	FALSE	FALSE	0	0	1	0	FALSE
POPTR_001G366100v3	LOC7487536	-	zinc transporter 11	C	PTHR11040	23	PTHR11040:SF140	3	ZINC/IRON TRANSPORTER	ZINC TRANSPORTER 11	TRUE	TRUE	TRUE	S	FALSE	FALSE	0	0	1	0	TRUE
POPTR_001G261900v3	LOC7480062	-	protein PNS1	C	PTHR12385	10	PTHR12385:SF93	3	CHOLINE TRANSPORTER-LIKE (SLC FAMILY 44)	PLASMA-MEMBRANE CHOLINE TRANSPORTER FAMILY PROTEIN	TRUE	TRUE	TRUE	_	FALSE	FALSE	1	0	0	0	FALSE
POPTR_007G045700v3	LOC7483103	-	PI-PLC X domain-containing protein At5g67130	C	PTHR13593	13	PTHR13593:SF113	4	UNCHARACTERIZED	PLCXC DOMAIN-CONTAINING PROTEIN-RELATED	TRUE	TRUE	TRUE	S	FALSE	FALSE	1	0	0	0	FALSE
POPTR_006G108800v3	LOC7468091	-	vacuolar-sorting receptor 1	C	PTHR22765	29	PTHR22765:SF300	2	RING FINGER AND PROTEASE ASSOCIATED DOMAIN-CONTAINING	VACUOLAR-SORTING RECEPTOR 1	TRUE	TRUE	TRUE	S	FALSE	FALSE	0	0	1	0	FALSE
POPTR_006G141700v3	LOC18100334	-	thiol protease aleurain	C	PTHR12411	49	PTHR12411:SF642	1	CYSTEINE PROTEASE FAMILY C1-RELATED	PRO-CATHEPSIN H	TRUE	TRUE	TRUE	_	FALSE	FALSE	0	0	1	0	FALSE
POPTR_012G130800v3	LOC7482171	-	embryo-specific protein ATS3B	C	PTHR31718	13	PTHR31718:SF32	4	PLAT DOMAIN-CONTAINING PROTEIN	EMBRYO-SPECIFIC PROTEIN ATS3B	TRUE	TRUE	TRUE	S	FALSE	FALSE	0	0	1	0	FALSE
POPTR_008G224000v3	POPTR_008G224000v3	NA	NA	C	PTHR35285	3	PTHR35285:SF1	3	2-C-METHYL-D-ERYTHRITOL 4-PHOSPHATE CYTIDYLYLTRANSFERASE	2-C-METHYL-D-ERYTHRITOL 4-PHOSPHATE CYTIDYLYLTRANSFERASE	TRUE	TRUE	TRUE	S	FALSE	FALSE	0	0	1	0	FALSE
POPTR_014G049600v3	LOC18105079	-	uclacyanin-3	C	PTHR33021	74	PTHR33021:SF350	1	BLUE COPPER PROTEIN	UCLACYANIN-2	TRUE	TRUE	TRUE	S	FALSE	FALSE	0	1	0	0	FALSE
POPTR_010G223500v3	LOC7463436	-	dolichyl-diphosphooligosaccharide--protein glycosyltransferase subunit 1B	C	PTHR21049	4	PTHR21049:SF2	2	RIBOPHORIN I	DOLICHYL-DIPHOSPHOOLIGOSACCHARIDE--PROTEIN GLYCOSYLTRANSFERASE SUBUNIT 1B	TRUE	TRUE	TRUE	S	FALSE	FALSE	0	0	1	0	FALSE
POPTR_015G132900v3	LOC7481842	-	embryo-specific protein ATS3B	C	PTHR31718	13	PTHR31718:SF32	4	PLAT DOMAIN-CONTAINING PROTEIN	EMBRYO-SPECIFIC PROTEIN ATS3B	TRUE	TRUE	TRUE	S	FALSE	FALSE	0	0	1	0	FALSE
POPTR_006G264600v3	LOC7489155	-	early nodulin-like protein 1	C	PTHR33021	74	PTHR33021:SF197	3	BLUE COPPER PROTEIN	EARLY NODULIN-LIKE PROTEIN 3	TRUE	TRUE	TRUE	S	FALSE	FALSE	0	1	0	0	FALSE
POPTR_004G058600v3	POPTR_004G058600v3	NA	NA	C	PTHR19271	11	PTHR19271:SF16	7	CYTOCHROME B	CYTOCHROME B	TRUE	TRUE	TRUE	S	FALSE	FALSE	0	1	0	0	FALSE
POPTR_017G064500v3	POPTR_017G064500v3	NA	NA	C	PTHR33128	16	PTHR33128:SF6	2	OS05G0103400 PROTEIN	TRANSMEMBRANE PROTEIN	TRUE	TRUE	TRUE	S	FALSE	FALSE	0	0	1	0	FALSE
POPTR_006G111100v3	LOC18100019	-	probable LRR receptor-like serine/threonine-protein kinase At1g06840	C	PTHR45974	65	PTHR45974:SF216	2	RECEPTOR-LIKE PROTEIN 55	PROTEIN KINASE DOMAIN-CONTAINING PROTEIN	TRUE	TRUE	TRUE	S	FALSE	FALSE	0	0	1	0	FALSE
POPTR_009G153900v3	LOC7478601	-	beta-glucosidase BoGH3B	C	PTHR30620	10	PTHR30620:SF75	3	PERIPLASMIC BETA-GLUCOSIDASE-RELATED	GLYCOSYL HYDROLASE FAMILY PROTEIN	TRUE	TRUE	TRUE	S	FALSE	FALSE	0	0	1	0	FALSE
POPTR_T120300v3	LOC18097552	-	transmembrane 9 superfamily member 4	C	PTHR10766	19	PTHR10766:SF153	5	TRANSMEMBRANE 9 SUPERFAMILY PROTEIN	TRANSMEMBRANE 9 SUPERFAMILY MEMBER 4	FALSE	TRUE	TRUE	S	FALSE	FALSE	0	0	4	0	FALSE
POPTR_T059600v3	LOC18106493	-	transmembrane 9 superfamily member 4	C	PTHR10766	19	PTHR10766:SF153	5	TRANSMEMBRANE 9 SUPERFAMILY PROTEIN	TRANSMEMBRANE 9 SUPERFAMILY MEMBER 4	FALSE	TRUE	TRUE	S	FALSE	FALSE	0	0	4	0	FALSE
POPTR_T059700v3	LOC18106494	-	transmembrane 9 superfamily member 3	C	PTHR10766	19	PTHR10766:SF153	5	TRANSMEMBRANE 9 SUPERFAMILY PROTEIN	TRANSMEMBRANE 9 SUPERFAMILY MEMBER 4	FALSE	TRUE	TRUE	S	FALSE	FALSE	0	0	4	0	FALSE
POPTR_T120400v3	LOC7468336	-	transmembrane 9 superfamily member 4	C	PTHR10766	19	PTHR10766:SF153	5	TRANSMEMBRANE 9 SUPERFAMILY PROTEIN	TRANSMEMBRANE 9 SUPERFAMILY MEMBER 4	FALSE	TRUE	TRUE	S	FALSE	FALSE	0	0	4	0	FALSE
POPTR_004G075500v3	LOC112327308	-	transmembrane 9 superfamily member 4-like	C	PTHR10766	19	PTHR10766:SF153	5	TRANSMEMBRANE 9 SUPERFAMILY PROTEIN	TRANSMEMBRANE 9 SUPERFAMILY MEMBER 4	FALSE	TRUE	TRUE	S	FALSE	FALSE	0	0	4	0	FALSE
POPTR_019G006900v3	LOC112325330	-	alpha-amylase/subtilisin inhibitor-like	C	PTHR33107	31	PTHR33107:SF51	5	KUNITZ TRYPSIN INHIBITOR 2	KUNITZ TYPE TRYPSIN INHIBITOR	TRUE	TRUE	FALSE	S	FALSE	FALSE	0	0	3	0	FALSE
POPTR_001G464800v3	LOC7480418	-	tetrahydrocannabinolic acid synthase	C	PTHR32448	69	PTHR32448:SF113	17	OS08G0158400 PROTEIN	BERBERINE BRIDGE ENZYME-LIKE 18	FALSE	TRUE	TRUE	S	FALSE	FALSE	0	0	3	0	FALSE
POPTR_011G163000v3	POPTR_011G163000v3	NA	NA	C	PTHR32448	69	PTHR32448:SF113	17	OS08G0158400 PROTEIN	BERBERINE BRIDGE ENZYME-LIKE 18	FALSE	TRUE	TRUE	S	FALSE	FALSE	0	0	3	0	FALSE
POPTR_001G461700v3	LOC7471680	-	berberine bridge enzyme-like 18	C	PTHR32448	69	PTHR32448:SF113	17	OS08G0158400 PROTEIN	BERBERINE BRIDGE ENZYME-LIKE 18	FALSE	TRUE	TRUE	S	FALSE	FALSE	0	0	3	0	FALSE
POPTR_008G042700v3	LOC7457880	-	elongation factor 1-alpha	C	PTHR23115	13	PTHR23115:SF277	7	TRANSLATION FACTOR	ELONGATION FACTOR 1-ALPHA	TRUE	TRUE	FALSE	_	FALSE	FALSE	0	0	3	0	FALSE
POPTR_008G039600v3	LOC7495325	-	aquaporin PIP2-1	C	PTHR45687	16	PTHR45687:SF52	2	AQUAPORIN OR AQUAGLYCEROPORIN RELATED	AQUAPORIN PIP2-5-RELATED	TRUE	FALSE	TRUE	_	FALSE	FALSE	0	0	2	0	TRUE
POPTR_006G240300v3	LOC7495703	-	ER membrane protein complex subunit 1	C	PTHR21573	2	PTHR21573:SF0	2	UNCHARACTERIZED	ER MEMBRANE PROTEIN COMPLEX SUBUNIT 1	FALSE	TRUE	TRUE	_	FALSE	FALSE	0	0	2	0	FALSE
POPTR_018G150600v3	LOC18107893	-	uncharacterized LOC18107893	C	PTHR31515	6	PTHR31515:SF2	3	TRANSMEMBRANE PROTEIN-RELATED	TRANSMEMBRANE PROTEIN	TRUE	FALSE	TRUE	_	FALSE	FALSE	0	0	2	0	FALSE
POPTR_010G222700v3	LOC7468416	-	probable aquaporin PIP2-5	C	PTHR45687	16	PTHR45687:SF52	2	AQUAPORIN OR AQUAGLYCEROPORIN RELATED	AQUAPORIN PIP2-5-RELATED	TRUE	FALSE	TRUE	_	FALSE	FALSE	0	0	2	0	TRUE
POPTR_009G040600v3	LOC7468593	-	neutral ceramidase 1	C	PTHR12670	5	PTHR12670:SF1	2	CERAMIDASE	NEUTRAL CERAMIDASE-RELATED	FALSE	TRUE	TRUE	S	FALSE	FALSE	0	0	2	0	FALSE
POPTR_018G039800v3	LOC7462934	-	ER membrane protein complex subunit 1	C	PTHR21573	2	PTHR21573:SF0	2	UNCHARACTERIZED	ER MEMBRANE PROTEIN COMPLEX SUBUNIT 1	FALSE	TRUE	TRUE	S	FALSE	FALSE	0	0	2	0	FALSE
POPTR_001G191400v3	LOC7470587	-	GDSL esterase/lipase APG	C	PTHR45642	18	PTHR45642:SF35	3	GDSL ESTERASE/LIPASE EXL3	GDSL ESTERASE/LIPASE APG	TRUE	TRUE	FALSE	S	FALSE	FALSE	0	0	0	2	FALSE
POPTR_002G198300v3	LOC7478863	-	probable protein disulfide-isomerase A6	C	PTHR45672	3	PTHR45672:SF13	2	PROTEIN DISULFIDE-ISOMERASE C17H9.14C-RELATED	PROTEIN DISULFIDE-ISOMERASE LIKE 2-1	FALSE	TRUE	TRUE	S	FALSE	FALSE	0	0	2	0	FALSE
POPTR_001G011200v3	LOC7483270	PRX3	peroxidase A2	C	PTHR31388	51	PTHR31388:SF210	7	PEROXIDASE 72-RELATED	PEROXIDASE	FALSE	TRUE	TRUE	S	FALSE	FALSE	0	0	2	0	FALSE
POPTR_010G116600v3	LOC7459801	-	ATP synthase subunit beta, mitochondrial	C	PTHR15184	3	PTHR15184:SF60	2	ATP SYNTHASE	ATP SYNTHASE SUBUNIT BETA, MITOCHONDRIAL	FALSE	TRUE	TRUE	C	FALSE	FALSE	0	0	2	0	FALSE
POPTR_008G008300v3	LOC18101267	-	protein MANNAN SYNTHESIS-RELATED 2	C	PTHR31288	8	PTHR31288:SF5	2	O-FUCOSYLTRANSFERASE FAMILY PROTEIN	PROTEIN MANNAN SYNTHESIS-RELATED 1	TRUE	TRUE	FALSE	S	FALSE	FALSE	0	0	2	0	FALSE
POPTR_003G214900v3	LOC7461382	PRX21	peroxidase 15	C	PTHR31388	51	PTHR31388:SF210	7	PEROXIDASE 72-RELATED	PEROXIDASE	FALSE	TRUE	TRUE	S	FALSE	FALSE	0	0	2	0	TRUE
POPTR_010G097200v3	LOC18102532	-	inactive leucine-rich repeat receptor-like serine/threonine-protein kinase At1g60630	C	PTHR48007	25	PTHR48007:SF39	2	LEUCINE-RICH REPEAT RECEPTOR-LIKE PROTEIN KINASE PXC1	PROTEIN KINASE DOMAIN-CONTAINING PROTEIN	FALSE	TRUE	TRUE	S	FALSE	FALSE	0	0	2	0	TRUE
POPTR_002G006600v3	LOC7474556	-	dolichyl-diphosphooligosaccharide--protein glycosyltransferase subunit 1A	C	PTHR21049	4	PTHR21049:SF0	2	RIBOPHORIN I	DOLICHYL-DIPHOSPHOOLIGOSACCHARIDE--PROTEIN GLYCOSYLTRANSFERASE SUBUNIT 1	FALSE	TRUE	TRUE	S	FALSE	FALSE	0	0	2	0	FALSE
POPTR_007G019300v3	LOC7495509	PRX52	peroxidase 72	C	PTHR31388	51	PTHR31388:SF3	2	PEROXIDASE 72-RELATED	PEROXIDASE 72	FALSE	TRUE	TRUE	S	FALSE	FALSE	0	0	2	0	FALSE
POPTR_004G024900v3	LOC112327256	-	cysteine-rich receptor-like protein kinase 10	C	PTHR32099	15	PTHR32099:SF81	6	CYSTEINE-RICH REPEAT SECRETORY PROTEIN	CYSTEINE-RICH RECEPTOR-LIKE PROTEIN KINASE 9-RELATED	FALSE	TRUE	TRUE	S	FALSE	FALSE	0	0	2	0	FALSE
POPTR_011G003000v3	LOC18111255	-	uncharacterized GPI-anchored protein At1g61900	C	PTHR33831	5	PTHR33831:SF5	1	GPI-ANCHORED PROTEIN	OS07G0102300 PROTEIN	TRUE	TRUE	FALSE	S	FALSE	FALSE	0	2	0	0	FALSE
POPTR_008G147800v3	LOC7457855	-	probable methyltransferase PMT2	C	PTHR10108	40	PTHR10108:SF1119	2	SAM-DEPENDENT METHYLTRANSFERASE	METHYLTRANSFERASE PMT2-RELATED	FALSE	TRUE	TRUE	S	FALSE	FALSE	0	0	2	0	FALSE
POPTR_002G187500v3	LOC7460499	-	ABC transporter B family member 11	C	PTHR24221	39	PTHR24221:SF567	4	ATP-BINDING CASSETTE SUB-FAMILY B	ABC TRANSPORTER B FAMILY MEMBER 21	FALSE	TRUE	TRUE	_	FALSE	FALSE	0	0	2	0	FALSE
POPTR_005G118300v3	LOC7468882	-	uncharacterized LOC7468882	C	PTHR34284	2	PTHR34284:SF1	2	FG-GAP REPEAT-CONTAINING PROTEIN	FG-GAP REPEAT-CONTAINING PROTEIN	FALSE	TRUE	TRUE	S	FALSE	FALSE	0	0	2	0	FALSE
POPTR_005G118700v3	LOC18099238	PRX34	peroxidase 72	C	PTHR31388	51	PTHR31388:SF3	2	PEROXIDASE 72-RELATED	PEROXIDASE 72	FALSE	TRUE	TRUE	S	FALSE	FALSE	0	0	2	0	FALSE
POPTR_005G095600v3	LOC18099089	-	basic 7S globulin 2	C	PTHR47965	26	PTHR47965:SF6	9	ASPARTYL PROTEASE-RELATED	ASPARTIC PROTEINASE GIP1-RELATED	FALSE	TRUE	TRUE	M	FALSE	FALSE	0	0	2	0	FALSE
POPTR_001G013000v3	LOC7455766	PRX7|peroxidase	peroxidase E5	C	PTHR31388	51	PTHR31388:SF210	7	PEROXIDASE 72-RELATED	PEROXIDASE	FALSE	TRUE	TRUE	S	FALSE	FALSE	0	0	2	0	FALSE
POPTR_013G128600v3	LOC18104605	-	60S ribosomal protein L5	C	PTHR23410	4	PTHR23410:SF12	4	RIBOSOMAL PROTEIN L5-RELATED	60S RIBOSOMAL PROTEIN L5	TRUE	FALSE	TRUE	M	FALSE	FALSE	0	2	0	0	FALSE
POPTR_005G207100v3	LOC7464823	-	uncharacterized oxidoreductase At1g06690, chloroplastic	C	PTHR43625	21	PTHR43625:SF40	8	AFLATOXIN B1 ALDEHYDE REDUCTASE	PYRIDOXAL REDUCTASE-RELATED	FALSE	TRUE	TRUE	_	FALSE	FALSE	0	0	2	0	FALSE
POPTR_005G255000v3	LOC7485655	-	dolichyl-diphosphooligosaccharide--protein glycosyltransferase subunit 1A	C	PTHR21049	4	PTHR21049:SF0	2	RIBOPHORIN I	DOLICHYL-DIPHOSPHOOLIGOSACCHARIDE--PROTEIN GLYCOSYLTRANSFERASE SUBUNIT 1	FALSE	TRUE	TRUE	S	FALSE	FALSE	0	0	2	0	FALSE
POPTR_002G036800v3	LOC7479745	-	probable methyltransferase PMT8	C	PTHR10108	40	PTHR10108:SF1120	3	SAM-DEPENDENT METHYLTRANSFERASE	METHYLTRANSFERASE PMT8-RELATED	FALSE	TRUE	TRUE	S	FALSE	FALSE	0	0	2	0	FALSE
POPTR_002G253800v3	LOC7471200	-	photosystem I reaction center subunit IV A, chloroplastic	C	PTHR34549	1	PTHR34549:SF2	1	PHOTOSYSTEM I REACTION CENTER SUBUNIT IV A, CHLOROPLASTIC-RELATED	PHOTOSYSTEM I REACTION CENTER SUBUNIT IV A, CHLOROPLASTIC-RELATED	FALSE	TRUE	TRUE	C	FALSE	FALSE	0	2	0	0	FALSE
POPTR_008G219300v3	POPTR_008G219300v3	NA	NA	C	PTHR10795	67	PTHR10795:SF442	5	PROPROTEIN CONVERTASE SUBTILISIN/KEXIN	SUBTILISIN-LIKE PROTEASE SBT1.4-RELATED	TRUE	FALSE	TRUE	C	FALSE	FALSE	0	0	2	0	FALSE
POPTR_013G070300v3	LOC18109727	-	basic 7S globulin	C	PTHR47965	26	PTHR47965:SF6	9	ASPARTYL PROTEASE-RELATED	ASPARTIC PROTEINASE GIP1-RELATED	FALSE	TRUE	TRUE	S	FALSE	FALSE	0	0	2	0	FALSE
POPTR_007G017600v3	LOC7480155	-	uncharacterized LOC7480155	C	PTHR34284	2	PTHR34284:SF1	2	FG-GAP REPEAT-CONTAINING PROTEIN	FG-GAP REPEAT-CONTAINING PROTEIN	FALSE	TRUE	TRUE	S	FALSE	FALSE	0	0	2	0	FALSE
POPTR_010G094100v3	LOC7459052	-	probable methyltransferase PMT2	C	PTHR10108	40	PTHR10108:SF1119	2	SAM-DEPENDENT METHYLTRANSFERASE	METHYLTRANSFERASE PMT2-RELATED	FALSE	TRUE	TRUE	S	FALSE	FALSE	0	0	2	0	FALSE
POPTR_005G226000v3	LOC7454354	-	probable methyltransferase PMT3	C	PTHR10108	40	PTHR10108:SF1120	3	SAM-DEPENDENT METHYLTRANSFERASE	METHYLTRANSFERASE PMT8-RELATED	FALSE	TRUE	TRUE	S	FALSE	FALSE	0	0	2	0	FALSE
POPTR_005G207000v3	LOC7464822	-	uncharacterized oxidoreductase At1g06690, chloroplastic	C	PTHR43625	21	PTHR43625:SF40	8	AFLATOXIN B1 ALDEHYDE REDUCTASE	PYRIDOXAL REDUCTASE-RELATED	TRUE	FALSE	TRUE	_	FALSE	FALSE	0	0	2	0	FALSE
POPTR_T128300v3	LOC18107163	-	putative cysteine-rich receptor-like protein kinase 9	C	PTHR32099	15	PTHR32099:SF81	6	CYSTEINE-RICH REPEAT SECRETORY PROTEIN	CYSTEINE-RICH RECEPTOR-LIKE PROTEIN KINASE 9-RELATED	TRUE	TRUE	FALSE	S	FALSE	FALSE	0	0	2	0	FALSE
POPTR_018G126000v3	LOC7470074	-	36.4 kDa proline-rich protein	C	PTHR31731	20	PTHR31731:SF1	2	FAMILY NOT NAMED	AAI DOMAIN-CONTAINING PROTEIN	FALSE	TRUE	TRUE	S	FALSE	FALSE	0	2	0	0	FALSE
POPTR_009G129800v3	LOC7494266	-	translocon-associated protein subunit alpha	C	PTHR12924	2	PTHR12924:SF0	2	TRANSLOCON-ASSOCIATED PROTEIN, ALPHA SUBUNIT	TRANSLOCON-ASSOCIATED PROTEIN SUBUNIT ALPHA	FALSE	TRUE	TRUE	S	FALSE	FALSE	0	0	2	0	FALSE
POPTR_015G037700v3	LOC7474824	-	protein STRICTOSIDINE SYNTHASE-LIKE 11	C	PTHR10426	11	PTHR10426:SF57	2	STRICTOSIDINE SYNTHASE-RELATED	PROTEIN STRICTOSIDINE SYNTHASE-LIKE 11-RELATED	FALSE	TRUE	TRUE	S	FALSE	FALSE	0	2	0	0	FALSE
POPTR_001G247400v3	LOC7478556	-	neutral ceramidase 2	C	PTHR12670	5	PTHR12670:SF1	2	CERAMIDASE	NEUTRAL CERAMIDASE-RELATED	FALSE	TRUE	TRUE	S	FALSE	FALSE	0	0	2	0	FALSE
POPTR_001G011000v3	LOC7483269	PRX2	peroxidase A2	C	PTHR31388	51	PTHR31388:SF210	7	PEROXIDASE 72-RELATED	PEROXIDASE	FALSE	TRUE	TRUE	S	FALSE	FALSE	0	0	2	0	FALSE
POPTR_014G122800v3	LOC7491269	-	probable protein disulfide-isomerase A6	C	PTHR45672	3	PTHR45672:SF13	2	PROTEIN DISULFIDE-ISOMERASE C17H9.14C-RELATED	PROTEIN DISULFIDE-ISOMERASE LIKE 2-1	FALSE	TRUE	TRUE	S	FALSE	FALSE	0	0	2	0	FALSE
POPTR_014G113500v3	LOC18110028	-	ABC transporter B family member 11	C	PTHR24221	39	PTHR24221:SF567	4	ATP-BINDING CASSETTE SUB-FAMILY B	ABC TRANSPORTER B FAMILY MEMBER 21	FALSE	TRUE	TRUE	_	FALSE	FALSE	0	0	2	0	FALSE
POPTR_015G085100v3	LOC18105851	-	high-affinity nitrate transporter 3.1	C	PTHR34806	4	PTHR34806:SF1	4	HIGH-AFFINITY NITRATE TRANSPORTER 3.2	HIGH-AFFINITY NITRATE TRANSPORTER 3.1	FALSE	TRUE	TRUE	S	FALSE	FALSE	0	0	1	0	FALSE
POPTR_T148300v3	LOC7468651	-	pectinesterase	C	PTHR31707	70	PTHR31707:SF3	15	PECTINESTERASE	PECTINESTERASE/PECTINESTERASE INHIBITOR 3	FALSE	TRUE	TRUE	S	FALSE	FALSE	0	0	1	0	FALSE
POPTR_004G123900v3	LOC7472608	-	uncharacterized LOC7472608	C	PTHR31515	6	PTHR31515:SF4	2	TRANSMEMBRANE PROTEIN-RELATED	TRANSMEMBRANE PROTEIN	FALSE	TRUE	TRUE	_	FALSE	FALSE	0	0	1	0	FALSE
POPTR_016G081300v3	LOC7465277	-	protein GPR107	C	PTHR21229	13	PTHR21229:SF2	2	LUNG SEVEN TRANSMEMBRANE RECEPTOR	RE59932P	FALSE	TRUE	TRUE	S	FALSE	FALSE	0	0	1	0	FALSE
POPTR_011G091600v3	POPTR_011G091600v3	NA	NA	C	PTHR10644	7	PTHR10644:SF3	3	DNA REPAIR/RNA PROCESSING CPSF FAMILY	DNA DAMAGE-BINDING PROTEIN 1	TRUE	FALSE	TRUE	_	FALSE	FALSE	0	0	1	0	FALSE
POPTR_017G078700v3	LOC7482453	-	uncharacterized LOC7482453	C	PTHR31515	6	PTHR31515:SF4	2	TRANSMEMBRANE PROTEIN-RELATED	TRANSMEMBRANE PROTEIN	FALSE	TRUE	TRUE	S	FALSE	FALSE	0	0	1	0	FALSE
POPTR_002G194000v3	LOC7481407	-	nodal modulator 1	C	PTHR23303	1	PTHR23303:SF14	1	CARBOXYPEPTIDASE REGULATORY REGION-CONTAINING	NODAL MODULATOR 1-RELATED	FALSE	TRUE	TRUE	_	FALSE	FALSE	0	0	1	0	FALSE
POPTR_001G391200v3	LOC18095491	-	epidermis-specific secreted glycoprotein EP1	C	PTHR32444	89	PTHR32444:SF10	10	BULB-TYPE LECTIN DOMAIN-CONTAINING PROTEIN	BULB-TYPE LECTIN DOMAIN-CONTAINING PROTEIN-RELATED	FALSE	TRUE	TRUE	S	FALSE	FALSE	0	0	1	0	FALSE
POPTR_008G197700v3	LOC7469094	-	probable prolyl 4-hydroxylase 4	C	PTHR10869	13	PTHR10869:SF194	1	PROLYL 4-HYDROXYLASE ALPHA SUBUNIT	PROLYL 4-HYDROXYLASE 4-RELATED	TRUE	TRUE	FALSE	S	FALSE	FALSE	0	0	1	0	FALSE
POPTR_008G120000v3	LOC7488355	-	alpha-xylosidase 1	C	PTHR22762	10	PTHR22762:SF157	1	ALPHA-GLUCOSIDASE	SUBFAMILY NOT NAMED	FALSE	TRUE	TRUE	S	FALSE	FALSE	0	0	1	0	FALSE
POPTR_002G183700v3	LOC7487763	-	probable plastid-lipid-associated protein 10, chloroplastic	C	PTHR31906	16	PTHR31906:SF6	1	PLASTID-LIPID-ASSOCIATED PROTEIN 4, CHLOROPLASTIC-RELATED	PLASTID-LIPID-ASSOCIATED PROTEIN 10, CHLOROPLASTIC-RELATED	FALSE	TRUE	TRUE	C	FALSE	FALSE	0	0	1	0	FALSE
POPTR_003G039000v3	LOC18096754	-	protein HOTHEAD	C	PTHR45968	10	PTHR45968:SF5	3	OSJNBA0019K04.7 PROTEIN	PROTEIN HOTHEAD	FALSE	TRUE	TRUE	_	FALSE	FALSE	0	0	0	1	FALSE
POPTR_005G079400v3	LOC7486317	-	L-ascorbate oxidase	C	PTHR11709	88	PTHR11709:SF218	5	MULTI-COPPER OXIDASE	L-ASCORBATE OXIDASE	FALSE	TRUE	TRUE	S	FALSE	FALSE	0	0	1	0	FALSE
POPTR_014G180100v3	LOC7469392	-	putative ABC transporter C family member 15	C	PTHR24223	30	PTHR24223:SF165	1	ATP-BINDING CASSETTE SUB-FAMILY C	ABC TRANSPORTER C FAMILY MEMBER 15-RELATED	FALSE	TRUE	TRUE	S	FALSE	FALSE	0	1	0	0	FALSE
POPTR_014G085300v3	LOC18105227	-	signal peptide peptidase-like 4	C	PTHR12174	10	PTHR12174:SF68	1	SIGNAL PEPTIDE PEPTIDASE	INTRAMEMBRANE PROTEASE (IMPAS) FAMILY	FALSE	TRUE	TRUE	S	FALSE	FALSE	0	0	1	0	FALSE
POPTR_004G167700v3	LOC7477861	-	uncharacterized LOC7477861	C	PTHR33306	15	PTHR33306:SF7	3	EXPRESSED PROTEIN-RELATED-RELATED	EXPRESSED PROTEIN	TRUE	FALSE	TRUE	_	FALSE	FALSE	1	0	0	0	FALSE
POPTR_003G038700v3	LOC18096750	-	transmembrane 9 superfamily member 7	C	PTHR10766	19	PTHR10766:SF111	1	TRANSMEMBRANE 9 SUPERFAMILY PROTEIN	TRANSMEMBRANE 9 SUPERFAMILY MEMBER 6-RELATED	FALSE	TRUE	TRUE	S	FALSE	FALSE	0	0	1	0	FALSE
POPTR_009G107200v3	LOC7456415	-	salicylic acid-binding protein 2	C	PTHR10992	28	PTHR10992:SF1002	3	METHYLESTERASE FAMILY MEMBER	AB HYDROLASE-1 DOMAIN-CONTAINING PROTEIN	FALSE	TRUE	TRUE	S	FALSE	FALSE	0	0	1	0	FALSE
POPTR_006G139800v3	LOC18100313	-	ubiquinone biosynthesis protein COQ9-B, mitochondrial	C	PTHR21427	1	PTHR21427:SF19	1	UBIQUINONE BIOSYNTHESIS PROTEIN COQ9, MITOCHONDRIAL	UBIQUINONE BIOSYNTHESIS PROTEIN COQ9, MITOCHONDRIAL	FALSE	TRUE	TRUE	M	FALSE	FALSE	0	1	0	0	FALSE
POPTR_001G259300v3	LOC7480054	-	vicilin-like seed storage protein At2g28490	C	PTHR31189	20	PTHR31189:SF2	3	OS03G0336100 PROTEIN-RELATED	OS03G0336100 PROTEIN	FALSE	TRUE	TRUE	S	FALSE	FALSE	0	1	0	0	FALSE
POPTR_011G009900v3	LOC7484537	-	calcium permeable stress-gated cation channel 1	C	PTHR13018	18	PTHR13018:SF93	6	PROBABLE MEMBRANE PROTEIN DUF221-RELATED	PROTEIN OSCA1	FALSE	TRUE	TRUE	S	FALSE	FALSE	0	0	1	0	FALSE
POPTR_017G134900v3	LOC18106595	-	receptor protein kinase TMK1	C	PTHR47986	12	PTHR47986:SF1	2	OSJNBA0070M12.3 PROTEIN	RECEPTOR PROTEIN KINASE TMK1	FALSE	TRUE	TRUE	S	FALSE	FALSE	0	0	1	0	FALSE
POPTR_T061300v3	LOC18110504	-	ferric reduction oxidase 4	C	PTHR11972	19	PTHR11972:SF79	3	NADPH OXIDASE	FERRIC REDUCTION OXIDASE 4-RELATED	FALSE	TRUE	TRUE	S	FALSE	FALSE	0	0	1	0	FALSE
POPTR_002G245300v3	LOC7459491	-	uncharacterized LOC7459491	C	PTHR12701	11	PTHR12701:SF13	2	BCR-ASSOCIATED PROTEIN, BAP	ENDOPLASMIC RETICULUM TRANSMEMBRANE PROTEIN	FALSE	TRUE	TRUE	S	FALSE	FALSE	0	0	0	1	FALSE
POPTR_018G129200v3	LOC7470086	-	cucumber peeling cupredoxin	C	PTHR33021	74	PTHR33021:SF368	2	BLUE COPPER PROTEIN	PHYTOCYANIN DOMAIN-CONTAINING PROTEIN	TRUE	TRUE	FALSE	S	FALSE	FALSE	0	0	1	0	FALSE
POPTR_002G082100v3	LOC7466459	-	protein disulfide-isomerase	C	PTHR18929	8	PTHR18929:SF237	2	PROTEIN DISULFIDE ISOMERASE	PROTEIN DISULFIDE ISOMERASE-LIKE 1-1	FALSE	TRUE	TRUE	S	FALSE	FALSE	0	0	1	0	FALSE
POPTR_001G391300v3	LOC18095492	-	epidermis-specific secreted glycoprotein EP1	C	PTHR32444	89	PTHR32444:SF10	10	BULB-TYPE LECTIN DOMAIN-CONTAINING PROTEIN	BULB-TYPE LECTIN DOMAIN-CONTAINING PROTEIN-RELATED	FALSE	TRUE	TRUE	S	FALSE	FALSE	0	0	1	0	FALSE
POPTR_016G066500v3	LOC7488074	-	fasciclin-like arabinogalactan protein 15	C	PTHR32499	7	PTHR32499:SF3	2	FASCICLIN-LIKE ARABINOGALACTAN PROTEIN 16	FASCICLIN-LIKE ARABINOGALACTAN PROTEIN 16	FALSE	TRUE	TRUE	S	FALSE	FALSE	0	0	1	0	FALSE
POPTR_009G155000v3	POPTR_009G155000v3	NA	NA	C	PTHR27005	64	PTHR27005:SF335	14	WALL-ASSOCIATED RECEPTOR KINASE-LIKE 21	PROTEIN KINASE DOMAIN-CONTAINING PROTEIN	FALSE	TRUE	TRUE	S	FALSE	FALSE	0	0	1	0	FALSE
POPTR_002G253500v3	LOC7471198	-	tetraspanin-20	C	PTHR19282	10	PTHR19282:SF136	1	TETRASPANIN	TETRASPANIN-18	FALSE	TRUE	TRUE	S	FALSE	FALSE	0	0	1	0	FALSE
POPTR_003G002800v3	LOC18111120	-	pectinesterase	C	PTHR31707	70	PTHR31707:SF3	15	PECTINESTERASE	PECTINESTERASE/PECTINESTERASE INHIBITOR 3	FALSE	TRUE	TRUE	S	FALSE	FALSE	0	0	1	0	FALSE
POPTR_016G037900v3	LOC7464107	-	protein STRICTOSIDINE SYNTHASE-LIKE 10	C	PTHR10426	11	PTHR10426:SF69	1	STRICTOSIDINE SYNTHASE-RELATED	PROTEIN STRICTOSIDINE SYNTHASE-LIKE 10	FALSE	TRUE	TRUE	S	FALSE	FALSE	0	1	0	0	FALSE
POPTR_010G120800v3	LOC7475567	-	LEAF RUST 10 DISEASE-RESISTANCE LOCUS RECEPTOR-LIKE PROTEIN KINASE-like 1.2	C	PTHR46008	15	PTHR46008:SF2	3	LEAF RUST 10 DISEASE-RESISTANCE LOCUS RECEPTOR-LIKE PROTEIN KINASE-LIKE 1.4	LEAF RUST 10 DISEASE-RESISTANCE LOCUS RECEPTOR-LIKE PROTEIN KINASE-LIKE 1.1	FALSE	TRUE	TRUE	S	FALSE	FALSE	0	0	1	0	FALSE
POPTR_010G121100v3	LOC18110128	-	LEAF RUST 10 DISEASE-RESISTANCE LOCUS RECEPTOR-LIKE PROTEIN KINASE-like 1.1	C	PTHR46008	15	PTHR46008:SF2	3	LEAF RUST 10 DISEASE-RESISTANCE LOCUS RECEPTOR-LIKE PROTEIN KINASE-LIKE 1.4	LEAF RUST 10 DISEASE-RESISTANCE LOCUS RECEPTOR-LIKE PROTEIN KINASE-LIKE 1.1	FALSE	TRUE	TRUE	S	FALSE	FALSE	0	0	1	0	FALSE
POPTR_003G185800v3	LOC18097147	-	wall-associated receptor kinase-like 8	C	PTHR27005	64	PTHR27005:SF335	14	WALL-ASSOCIATED RECEPTOR KINASE-LIKE 21	PROTEIN KINASE DOMAIN-CONTAINING PROTEIN	FALSE	TRUE	TRUE	S	FALSE	FALSE	0	0	1	0	FALSE
POPTR_001G315800v3	LOC7492008	-	ER lumen protein-retaining receptor	C	PTHR10585	8	PTHR10585:SF87	2	ER LUMEN PROTEIN RETAINING RECEPTOR	ER LUMEN PROTEIN-RETAINING RECEPTOR	FALSE	TRUE	TRUE	S	FALSE	FALSE	0	0	1	0	FALSE
POPTR_004G223000v3	LOC18098309	-	uncharacterized protein At5g49945	C	PTHR12883	2	PTHR12883:SF0	2	ADIPOCYTE-SPECIFIC PROTEIN 4-RELATED	COILED-COIL DOMAIN-CONTAINING PROTEIN 47	FALSE	TRUE	TRUE	S	FALSE	FALSE	0	0	1	0	FALSE
POPTR_019G057500v3	LOC7459236	-	expansin-A8	C	PTHR31867	30	PTHR31867:SF180	1	EXPANSIN-A15	EXPANSIN-A8	FALSE	TRUE	TRUE	S	FALSE	FALSE	0	0	0	1	FALSE
POPTR_012G027800v3	LOC18103666	-	metal-nicotianamine transporter YSL3	C	PTHR31645	19	PTHR31645:SF4	4	OLIGOPEPTIDE TRANSPORTER YGL114W-RELATED	METAL-NICOTIANAMINE TRANSPORTER YSL3	TRUE	FALSE	TRUE	_	FALSE	FALSE	0	0	1	0	FALSE
POPTR_010G001600v3	LOC7496480	-	probable receptor-like protein kinase At5g18500	C	PTHR47984	13	PTHR47984:SF13	2	OS01G0323000 PROTEIN	PROTEIN KINASE DOMAIN-CONTAINING PROTEIN	FALSE	TRUE	TRUE	S	FALSE	FALSE	0	0	1	0	FALSE
POPTR_013G017400v3	LOC7481736	-	rapid alkalinization factor	C	PTHR33136	14	PTHR33136:SF99	2	RAPID ALKALINIZATION FACTOR-LIKE	PROTEIN RALF-LIKE 33	FALSE	TRUE	TRUE	S	FALSE	FALSE	0	0	1	0	FALSE
POPTR_009G015400v3	LOC7491126	-	L-ascorbate peroxidase, cytosolic	C	PTHR31356	11	PTHR31356:SF35	4	THYLAKOID LUMENAL 29 KDA PROTEIN, CHLOROPLASTIC-RELATED	L-ASCORBATE PEROXIDASE 2, CYTOSOLIC	TRUE	FALSE	TRUE	_	FALSE	FALSE	0	0	1	0	FALSE
POPTR_006G109000v3	LOC7484629	-	transmembrane protein 87B	C	PTHR21229	13	PTHR21229:SF55	3	LUNG SEVEN TRANSMEMBRANE RECEPTOR	EXPRESSED PROTEIN-RELATED	FALSE	TRUE	TRUE	M	FALSE	FALSE	0	1	0	0	FALSE
POPTR_001G108700v3	LOC7479337	-	RHOMBOID-like protein 2	C	PTHR22936	8	PTHR22936:SF90	2	RHOMBOID-RELATED	RHOMBOID-LIKE PROTEIN	TRUE	FALSE	TRUE	_	FALSE	FALSE	0	0	1	0	FALSE
POPTR_014G075700v3	LOC7496925	-	probable methyltransferase PMT15	C	PTHR10108	40	PTHR10108:SF1059	2	SAM-DEPENDENT METHYLTRANSFERASE	METHYLTRANSFERASE PMT15-RELATED	FALSE	TRUE	TRUE	S	FALSE	FALSE	0	0	1	0	FALSE
POPTR_007G082400v3	LOC7457126	-	somatic embryogenesis receptor kinase 2	C	PTHR47988	16	PTHR47988:SF3	2	SOMATIC EMBRYOGENESIS RECEPTOR KINASE 1	NON-SPECIFIC SERINE/THREONINE PROTEIN KINASE	FALSE	TRUE	TRUE	S	FALSE	FALSE	0	0	1	0	FALSE
POPTR_008G088300v3	LOC7460697	-	expansin-A1	C	PTHR31867	30	PTHR31867:SF223	1	EXPANSIN-A15	EXPANSIN-A11	FALSE	TRUE	TRUE	S	FALSE	FALSE	0	0	1	0	FALSE
POPTR_001G000900v3	LOC7457682	-	uncharacterized LOC7457682	C	PTHR35285	3	PTHR35285:SF1	3	2-C-METHYL-D-ERYTHRITOL 4-PHOSPHATE CYTIDYLYLTRANSFERASE	2-C-METHYL-D-ERYTHRITOL 4-PHOSPHATE CYTIDYLYLTRANSFERASE	FALSE	TRUE	TRUE	M	FALSE	FALSE	0	0	1	0	FALSE
POPTR_001G122100v3	LOC18093974	-	pollen-specific leucine-rich repeat extensin-like protein 3	C	PTHR31731	20	PTHR31731:SF135	4	FAMILY NOT NAMED	AAI DOMAIN-CONTAINING PROTEIN	FALSE	TRUE	TRUE	S	FALSE	FALSE	0	0	0	1	FALSE
POPTR_008G141000v3	LOC7457831	-	non-specific lipid-transfer protein 4	C	PTHR33122	10	PTHR33122:SF13	2	LIPID BINDING PROTEIN-RELATED	AAI DOMAIN-CONTAINING PROTEIN	FALSE	TRUE	TRUE	M	FALSE	FALSE	0	1	0	0	FALSE
POPTR_002G137200v3	LOC7453914	-	palmitoyl-protein thioesterase 1	C	PTHR11247	9	PTHR11247:SF8	2	PALMITOYL-PROTEIN THIOESTERASE/DOLICHYLDIPHOSPHATASE 1	PALMITOYL-PROTEIN THIOESTERASE 1	FALSE	TRUE	TRUE	_	FALSE	FALSE	0	0	1	0	FALSE
POPTR_010G093500v3	POPTR_010G093500v3	NA	NA	C	PTHR33180	8	PTHR33180:SF14	3	PHOTOSYSTEM II CP43 REACTION CENTER PROTEIN	PHOTOSYSTEM II CP47 REACTION CENTER PROTEIN	TRUE	FALSE	TRUE	_	FALSE	FALSE	0	1	0	0	FALSE
POPTR_017G037900v3	LOC18106986	PRX86	peroxidase 3	C	PTHR31235	50	PTHR31235:SF223	3	PEROXIDASE 25-RELATED	PEROXIDASE	FALSE	TRUE	TRUE	S	FALSE	FALSE	0	0	1	0	FALSE
POPTR_001G364400v3	POPTR_001G364400v3	NA	NA	C	PTHR11040	23	PTHR11040:SF140	3	ZINC/IRON TRANSPORTER	ZINC TRANSPORTER 11	FALSE	TRUE	TRUE	S	FALSE	FALSE	0	0	1	0	FALSE
POPTR_009G034600v3	LOC7481522	-	zinc transporter 1	C	PTHR11040	23	PTHR11040:SF137	2	ZINC/IRON TRANSPORTER	SOLUTE CARRIER FAMILY 39 MEMBER 3-RELATED	FALSE	TRUE	TRUE	S	FALSE	FALSE	0	0	1	0	FALSE
POPTR_012G130900v3	LOC7482170	-	embryo-specific protein ATS3B	C	PTHR31718	13	PTHR31718:SF32	4	PLAT DOMAIN-CONTAINING PROTEIN	EMBRYO-SPECIFIC PROTEIN ATS3B	TRUE	TRUE	FALSE	S	FALSE	FALSE	0	0	1	0	FALSE
POPTR_010G178000v3	LOC18102672	-	probably inactive leucine-rich repeat receptor-like protein kinase At5g48380	C	PTHR45974	65	PTHR45974:SF127	3	RECEPTOR-LIKE PROTEIN 55	OS05G0414700 PROTEIN	FALSE	TRUE	TRUE	S	FALSE	FALSE	0	1	0	0	FALSE
POPTR_009G164900v3	LOC7474905	-	uncharacterized LOC7474905	C	PTHR45763	12	PTHR45763:SF21	2	HYDROLASE, ALPHA/BETA FOLD FAMILY PROTEIN, EXPRESSED-RELATED	HYDROLASE_4 DOMAIN-CONTAINING PROTEIN	FALSE	TRUE	TRUE	S	FALSE	FALSE	0	1	0	0	FALSE
POPTR_013G049100v3	LOC7487719	-	inositol phosphorylceramide glucuronosyltransferase 1	C	PTHR11183	19	PTHR11183:SF100	1	GLYCOGENIN SUBFAMILY MEMBER	GLYCOGENIN, ISOFORM E	FALSE	TRUE	TRUE	S	FALSE	FALSE	0	0	1	0	FALSE
POPTR_001G158400v3	LOC18094629	-	14 kDa proline-rich protein DC2.15	C	PTHR31731	20	PTHR31731:SF135	4	FAMILY NOT NAMED	AAI DOMAIN-CONTAINING PROTEIN	FALSE	TRUE	TRUE	S	FALSE	FALSE	0	0	0	1	FALSE
POPTR_001G150300v3	LOC18096759	-	uncharacterized LOC18096759	C	PTHR46873	4	PTHR46873:SF1	2	EXPRESSED PROTEIN	PEPTIDYLPROLYL ISOMERASE	FALSE	TRUE	TRUE	S	FALSE	FALSE	0	0	1	0	FALSE
POPTR_006G256600v3	LOC18109254	-	pectinesterase	C	PTHR31707	70	PTHR31707:SF3	15	PECTINESTERASE	PECTINESTERASE/PECTINESTERASE INHIBITOR 3	FALSE	TRUE	TRUE	S	FALSE	FALSE	0	0	1	0	FALSE
POPTR_015G104100v3	LOC7457569	-	sialyltransferase-like protein 2	C	PTHR47379	2	PTHR47379:SF3	2	SIALYLTRANSFERASE-LIKE PROTEIN 2	SIALYLTRANSFERASE-LIKE PROTEIN 2	FALSE	TRUE	TRUE	S	FALSE	FALSE	0	0	1	0	FALSE
POPTR_017G148800v3	LOC18106448	-	dnaJ protein ERDJ2A	C	PTHR24075	5	PTHR24075:SF0	2	SEC63 DOMAIN-CONTAINING	TRANSLOCATION PROTEIN SEC63 HOMOLOG	FALSE	TRUE	TRUE	S	FALSE	FALSE	0	0	1	0	FALSE
POPTR_005G193300v3	LOC7492471	-	uncharacterized LOC7492471	C	PTHR21290	7	PTHR21290:SF25	2	SPHINGOMYELIN SYNTHETASE	SPHINGOMYELIN SYNTHASE-RELATED PROTEIN 1	TRUE	FALSE	TRUE	M	FALSE	FALSE	0	1	0	0	FALSE
POPTR_001G225900v3	LOC7486657	-	cyanogenic beta-glucosidase	C	PTHR10353	42	PTHR10353:SF267	24	GLYCOSYL HYDROLASE	BETA-GLUCOSIDASE 33	FALSE	TRUE	TRUE	S	FALSE	FALSE	0	0	1	0	FALSE
POPTR_009G107300v3	LOC18102120	-	salicylic acid-binding protein 2	C	PTHR10992	28	PTHR10992:SF1002	3	METHYLESTERASE FAMILY MEMBER	AB HYDROLASE-1 DOMAIN-CONTAINING PROTEIN	FALSE	TRUE	TRUE	S	FALSE	FALSE	0	0	1	0	FALSE
POPTR_006G248700v3	LOC7495751	-	V-type proton ATPase subunit c''2	C	PTHR10263	7	PTHR10263:SF55	1	V-TYPE PROTON ATPASE PROTEOLIPID SUBUNIT	V-TYPE PROTON ATPASE SUBUNIT C''1-RELATED	FALSE	TRUE	TRUE	S	FALSE	FALSE	0	0	1	0	TRUE
POPTR_003G219200v3	POPTR_003G219200v3	NA	NA	C	PTHR31469	5	PTHR31469:SF4	2	OS07G0633600 PROTEIN	O-FUCOSYLTRANSFERASE FAMILY PROTEIN	FALSE	TRUE	TRUE	S	FALSE	FALSE	0	0	1	0	FALSE
POPTR_013G093600v3	POPTR_013G093600v3	NA	NA	C	PTHR31998	9	PTHR31998:SF52	4	K(+)-INSENSITIVE PYROPHOSPHATE-ENERGIZED PROTON PUMP	PYROPHOSPHATE-ENERGIZED VACUOLAR MEMBRANE PROTON PUMP 1	FALSE	TRUE	TRUE	S	FALSE	FALSE	0	1	0	0	FALSE
POPTR_004G232400v3	LOC18098395	-	probable leucine-rich repeat receptor-like protein kinase At5g49770	C	PTHR45974	65	PTHR45974:SF205	4	RECEPTOR-LIKE PROTEIN 55	LEUCINE-RICH REPEAT RECEPTOR PROTEIN KINASE HPCA1	FALSE	TRUE	TRUE	S	FALSE	FALSE	0	0	1	0	FALSE
POPTR_004G076100v3	POPTR_004G076100v3	NA	NA	C	PTHR27009	94	PTHR27009:SF128	21	RUST RESISTANCE KINASE LR10-RELATED	PR5-LIKE RECEPTOR KINASE	FALSE	TRUE	TRUE	S	FALSE	FALSE	0	1	0	0	FALSE
POPTR_004G006100v3	LOC18097335	-	calcium permeable stress-gated cation channel 1	C	PTHR13018	18	PTHR13018:SF93	6	PROBABLE MEMBRANE PROTEIN DUF221-RELATED	PROTEIN OSCA1	FALSE	TRUE	TRUE	S	FALSE	FALSE	0	0	1	0	FALSE
POPTR_002G251700v3	LOC7459520	-	putative kinase-like protein TMKL1	C	PTHR48007	25	PTHR48007:SF32	1	LEUCINE-RICH REPEAT RECEPTOR-LIKE PROTEIN KINASE PXC1	KINASE-LIKE PROTEIN TMKL1-RELATED	FALSE	TRUE	TRUE	S	FALSE	FALSE	0	1	0	0	FALSE
POPTR_005G039500v3	LOC18098836	-	tropinone reductase homolog At2g29150	C	PTHR42898	12	PTHR42898:SF79	8	TROPINONE REDUCTASE	SENESCENCE-ASSOCIATED PROTEIN 13	FALSE	TRUE	TRUE	S	FALSE	FALSE	0	0	1	0	FALSE
POPTR_006G161500v3	POPTR_006G161500v3	NA	NA	C	PTHR33149	5	PTHR33149:SF31	2	PHOTOSYSTEM II PROTEIN D1	PHOTOSYSTEM II D2 PROTEIN	FALSE	TRUE	TRUE	S	FALSE	FALSE	0	1	0	0	FALSE
POPTR_003G195500v3	LOC7460244	-	aspartyl protease AED3	C	PTHR47965	26	PTHR47965:SF12	2	ASPARTYL PROTEASE-RELATED	PEPTIDASE A1 DOMAIN-CONTAINING PROTEIN	FALSE	TRUE	TRUE	S	FALSE	FALSE	0	0	1	0	FALSE
POPTR_014G121600v3	LOC112324100	-	histidine kinase CKI1-like	C	PTHR43719	17	PTHR43719:SF43	3	TWO-COMPONENT HISTIDINE KINASE	HISTIDINE KINASE CKI1	FALSE	TRUE	TRUE	S	FALSE	FALSE	0	1	0	0	FALSE
POPTR_007G076500v3	LOC7457156	-	cellulose synthase A catalytic subunit 2 [UDP-forming]	C	PTHR13301	42	PTHR13301:SF167	2	X-BOX TRANSCRIPTION FACTOR-RELATED	CELLULOSE SYNTHASE A CATALYTIC SUBUNIT 9 [UDP-FORMING]-RELATED	TRUE	FALSE	TRUE	_	FALSE	FALSE	0	0	1	0	FALSE
POPTR_002G229900v3	LOC7489904	-	glutamate receptor 3.7	C	PTHR18966	67	PTHR18966:SF427	1	IONOTROPIC GLUTAMATE RECEPTOR	GLUTAMATE RECEPTOR 3.7	FALSE	TRUE	TRUE	S	FALSE	FALSE	0	1	0	0	FALSE
POPTR_019G125000v3	LOC7498139	-	xyloglucan endotransglucosylase/hydrolase protein 9	C	PTHR31062	40	PTHR31062:SF108	2	XYLOGLUCAN ENDOTRANSGLUCOSYLASE/HYDROLASE PROTEIN 8-RELATED	XYLOGLUCAN ENDOTRANSGLUCOSYLASE/HYDROLASE PROTEIN 9	FALSE	TRUE	TRUE	_	FALSE	FALSE	1	0	0	0	FALSE
POPTR_015G132700v3	LOC7481840	-	embryo-specific protein ATS3B	C	PTHR31718	13	PTHR31718:SF32	4	PLAT DOMAIN-CONTAINING PROTEIN	EMBRYO-SPECIFIC PROTEIN ATS3B	TRUE	TRUE	FALSE	S	FALSE	FALSE	0	0	1	0	TRUE
POPTR_003G050900v3	LOC7478410	-	aquaporin TIP2-1	C	PTHR45665	18	PTHR45665:SF48	2	AQUAPORIN-8	AQUAPORIN TIP2-1	FALSE	TRUE	TRUE	S	FALSE	FALSE	0	1	0	0	FALSE
POPTR_006G136400v3	LOC18100280	-	phosphoinositide phosphatase SAC3	C	PTHR45738	7	PTHR45738:SF3	2	POLYPHOSPHOINOSITIDE PHOSPHATASE	PHOSPHOINOSITIDE PHOSPHATASE SAC3-RELATED	FALSE	TRUE	TRUE	_	FALSE	FALSE	0	1	0	0	FALSE
POPTR_005G255400v3	LOC7485658	-	monosaccharide-sensing protein 2	C	PTHR48021	22	PTHR48021:SF72	2	FAMILY NOT NAMED	MONOSACCHARIDE-SENSING PROTEIN 1	FALSE	TRUE	TRUE	S	FALSE	FALSE	0	0	1	0	FALSE
POPTR_006G152900v3	LOC7497627	-	acid phosphatase 1	C	PTHR31284	8	PTHR31284:SF10	1	ACID PHOSPHATASE-LIKE PROTEIN	ACID PHOSPHATASE-LIKE PROTEIN	FALSE	TRUE	TRUE	S	FALSE	FALSE	0	0	1	0	FALSE
POPTR_005G043700v3	LOC7480438	-	uncharacterized protein At1g24485	C	PTHR45631	22	PTHR45631:SF44	1	OS07G0107800 PROTEIN-RELATED	PROTEIN KINASE DOMAIN-CONTAINING PROTEIN	FALSE	TRUE	TRUE	S	FALSE	FALSE	0	0	1	0	FALSE
POPTR_003G141200v3	LOC7497854	-	uncharacterized LOC7497854	C	PTHR31852	55	PTHR31852:SF22	2	LATE EMBRYOGENESIS ABUNDANT (LEA) HYDROXYPROLINE-RICH GLYCOPROTEIN FAMILY	OS05G0238400 PROTEIN	FALSE	TRUE	TRUE	S	FALSE	FALSE	1	0	0	0	FALSE
POPTR_001G299500v3	LOC7465047	-	uncharacterized LOC7465047	C	PTHR33321	7	PTHR33321:SF12	5	FAMILY NOT NAMED	PLANT BASIC SECRETORY PROTEIN (BSP) FAMILY PROTEIN	FALSE	TRUE	TRUE	S	FALSE	FALSE	0	0	0	1	FALSE
POPTR_011G068200v3	LOC7455900	-	nucleobase-ascorbate transporter 2	C	PTHR11119	14	PTHR11119:SF106	2	XANTHINE-URACIL / VITAMIN C PERMEASE FAMILY MEMBER	NUCLEOBASE-ASCORBATE TRANSPORTER 2	TRUE	FALSE	TRUE	_	FALSE	FALSE	0	0	1	0	FALSE
POPTR_014G026100v3	LOC7496943	-	probable serine/threonine-protein kinase At1g01540	C	PTHR47984	13	PTHR47984:SF10	1	OS01G0323000 PROTEIN	PROTEIN KINASE DOMAIN-CONTAINING PROTEIN	TRUE	FALSE	TRUE	_	FALSE	FALSE	0	1	0	0	FALSE
POPTR_001G208900v3	LOC18094901	-	uncharacterized LOC18094901	C	PTHR16056	2	PTHR16056:SF2	2	UNCHARACTERIZED	TESTIS-EXPRESSED PROTEIN 10	FALSE	TRUE	TRUE	_	FALSE	FALSE	0	1	0	0	FALSE
POPTR_005G140100v3	LOC7489742	-	PI-PLC X domain-containing protein At5g67130	C	PTHR13593	13	PTHR13593:SF113	4	UNCHARACTERIZED	PLCXC DOMAIN-CONTAINING PROTEIN-RELATED	TRUE	TRUE	FALSE	S	FALSE	FALSE	1	0	0	0	FALSE
POPTR_009G058800v3	LOC7482294	-	uncharacterized LOC7482294	C	PTHR31265	10	PTHR31265:SF2	2	OS02G0527500 PROTEIN-RELATED	F17A17.37 PROTEIN	FALSE	TRUE	TRUE	S	FALSE	FALSE	0	0	0	1	FALSE
POPTR_T080500v3	LOC18110413	-	wall-associated receptor kinase-like 8	C	PTHR27005	64	PTHR27005:SF335	14	WALL-ASSOCIATED RECEPTOR KINASE-LIKE 21	PROTEIN KINASE DOMAIN-CONTAINING PROTEIN	FALSE	TRUE	TRUE	S	FALSE	FALSE	0	0	1	0	FALSE
POPTR_006G256700v3	LOC112327928	-	pectinesterase-like	C	PTHR31707	70	PTHR31707:SF3	15	PECTINESTERASE	PECTINESTERASE/PECTINESTERASE INHIBITOR 3	FALSE	TRUE	TRUE	S	FALSE	FALSE	0	0	1	0	FALSE
POPTR_001G246000v3	LOC7478565	-	copper transporter 1	C	PTHR12483	7	PTHR12483:SF24	2	SOLUTE CARRIER FAMILY 31 COPPER TRANSPORTERS	COPPER TRANSPORTER 1	FALSE	TRUE	TRUE	_	FALSE	FALSE	0	0	1	0	FALSE
POPTR_019G093700v3	LOC7467473	-	endochitinase EP3	C	PTHR22595	24	PTHR22595:SF131	2	CHITINASE-RELATED	ENDOCHITINASE EP3	FALSE	TRUE	TRUE	S	FALSE	FALSE	0	1	0	0	FALSE
POPTR_003G134800v3	POPTR_003G134800v3	NA	NA	C	PTHR46442	8	PTHR46442:SF9	4	DIRIGENT PROTEIN	DIRIGENT PROTEIN	FALSE	TRUE	TRUE	_	FALSE	FALSE	0	0	1	0	FALSE
POPTR_007G044700v3	LOC7462607	-	protein RALF-like 34	C	PTHR33136	14	PTHR33136:SF6	2	RAPID ALKALINIZATION FACTOR-LIKE	PROTEIN RALF-LIKE 34	FALSE	TRUE	TRUE	S	FALSE	FALSE	0	0	1	0	FALSE
POPTR_006G139700v3	LOC18100312	-	pollen receptor-like kinase 3	C	PTHR48007	25	PTHR48007:SF29	1	LEUCINE-RICH REPEAT RECEPTOR-LIKE PROTEIN KINASE PXC1	POLLEN RECEPTOR-LIKE KINASE 3	FALSE	TRUE	TRUE	S	FALSE	FALSE	0	1	0	0	FALSE
POPTR_007G122200v3	POPTR_007G122200v3	NA	NA	C	PTHR31235	50	PTHR31235:SF83	2	PEROXIDASE 25-RELATED	PEROXIDASE 1-RELATED	FALSE	TRUE	TRUE	S	FALSE	FALSE	0	1	0	0	FALSE
POPTR_001G455500v3	LOC7480363	-	probable L-type lectin-domain containing receptor kinase S.5	C	PTHR27007	59	PTHR27007:SF48	2	FAMILY NOT NAMED	OS04G0123700 PROTEIN	FALSE	TRUE	TRUE	S	FALSE	FALSE	0	0	1	0	FALSE
POPTR_011G074700v3	POPTR_011G074700v3	NA	NA	C	PTHR19271	11	PTHR19271:SF16	7	CYTOCHROME B	CYTOCHROME B	TRUE	FALSE	TRUE	_	FALSE	FALSE	0	1	0	0	FALSE
POPTR_009G129200v3	POPTR_009G129200v3	NA	NA	C	PTHR33306	15	PTHR33306:SF7	3	EXPRESSED PROTEIN-RELATED-RELATED	EXPRESSED PROTEIN	TRUE	FALSE	TRUE	_	FALSE	FALSE	1	0	0	0	FALSE
POPTR_014G191500v3	LOC18109779	-	uncharacterized LOC18109779	C	PTHR12701	11	PTHR12701:SF13	2	BCR-ASSOCIATED PROTEIN, BAP	ENDOPLASMIC RETICULUM TRANSMEMBRANE PROTEIN	FALSE	TRUE	TRUE	S	FALSE	FALSE	0	0	0	1	FALSE
POPTR_009G075700v3	LOC7474995	-	ubiquitin-activating enzyme E1 1	C	PTHR10953	16	PTHR10953:SF215	3	UBIQUITIN-ACTIVATING ENZYME E1	UBIQUITIN-ACTIVATING ENZYME E1 1	FALSE	TRUE	TRUE	S	FALSE	FALSE	0	1	0	0	FALSE
POPTR_004G171300v3	LOC18109837	-	probable amidase At4g34880	C	PTHR42678	9	PTHR42678:SF32	2	AMIDASE	AMIDASE DOMAIN-CONTAINING PROTEIN	FALSE	TRUE	TRUE	S	FALSE	FALSE	0	0	1	0	TRUE
POPTR_016G113600v3	LOC7466059	-	auxin transporter-like protein 2	C	PTHR48017	68	PTHR48017:SF188	2	OS05G0424000 PROTEIN-RELATED	AUXIN TRANSPORTER PROTEIN 1	FALSE	TRUE	TRUE	S	FALSE	FALSE	0	0	1	0	FALSE
POPTR_014G146100v3	LOC7466318	-	xyloglucan endotransglucosylase/hydrolase 2	C	PTHR31062	40	PTHR31062:SF176	2	XYLOGLUCAN ENDOTRANSGLUCOSYLASE/HYDROLASE PROTEIN 8-RELATED	XYLOGLUCAN ENDOTRANSGLUCOSYLASE/HYDROLASE PROTEIN 15	FALSE	TRUE	TRUE	S	FALSE	FALSE	1	0	0	0	FALSE
POPTR_012G041900v3	LOC7485180	-	annexin D5	C	PTHR10502	12	PTHR10502:SF102	2	ANNEXIN	ANNEXIN A7	TRUE	TRUE	FALSE	_	FALSE	FALSE	0	0	1	0	FALSE
POPTR_005G025800v3	LOC18098674	-	protein RALF-like 33	C	PTHR33136	14	PTHR33136:SF99	2	RAPID ALKALINIZATION FACTOR-LIKE	PROTEIN RALF-LIKE 33	FALSE	TRUE	TRUE	S	FALSE	FALSE	0	0	1	0	FALSE
POPTR_003G105000v3	LOC7465483	-	LRR receptor-like serine/threonine-protein kinase FEI 1	C	PTHR31215	18	PTHR31215:SF32	3	OS05G0510400 PROTEIN-RELATED	F-BOX DOMAIN-CONTAINING PROTEIN	FALSE	TRUE	TRUE	M	FALSE	FALSE	0	1	0	0	FALSE
POPTR_014G143600v3	LOC7458009	-	probable alpha-mannosidase At5g13980	C	PTHR11607	9	PTHR11607:SF3	4	ALPHA-MANNOSIDASE	ALPHA-MANNOSIDASE 2-RELATED	FALSE	TRUE	TRUE	M	FALSE	FALSE	0	0	1	0	TRUE
POPTR_014G118600v3	LOC7495211	-	uncharacterized LOC7495211	C	PTHR36044	1	PTHR36044:SF1	1	HEME BINDING PROTEIN	EB_DH DOMAIN-CONTAINING PROTEIN	FALSE	TRUE	TRUE	S	FALSE	FALSE	0	0	1	0	FALSE
POPTR_T080900v3	LOC18110414	-	wall-associated receptor kinase-like 8	C	PTHR27005	64	PTHR27005:SF335	14	WALL-ASSOCIATED RECEPTOR KINASE-LIKE 21	PROTEIN KINASE DOMAIN-CONTAINING PROTEIN	FALSE	TRUE	TRUE	S	FALSE	FALSE	0	0	1	0	FALSE
POPTR_001G048900v3	LOC7460508	-	pleiotropic drug resistance protein 1	C	PTHR48040	11	PTHR48040:SF20	3	PLEIOTROPIC DRUG RESISTANCE PROTEIN 1-LIKE ISOFORM X1	PLEIOTROPIC DRUG RESISTANCE PROTEIN 1-LIKE	FALSE	TRUE	TRUE	_	FALSE	FALSE	0	0	1	0	FALSE
POPTR_008G226400v3	LOC112328416	-	universal stress protein PHOS34-like	C	PTHR46553	8	PTHR46553:SF3	6	FAMILY NOT NAMED	USP DOMAIN-CONTAINING PROTEIN	FALSE	TRUE	TRUE	S	FALSE	FALSE	0	0	1	0	FALSE
POPTR_001G356900v3	LOC7478710	-	aspartic proteinase A1	C	PTHR47966	7	PTHR47966:SF54	1	BETA-SITE APP-CLEAVING ENZYME, ISOFORM A-RELATED	ASPARTIC PROTEINASE-LIKE ISOFORM X1	FALSE	TRUE	TRUE	S	FALSE	FALSE	0	0	1	0	FALSE
POPTR_005G163000v3	LOC7486583	-	protein EXORDIUM-like 2	C	PTHR31279	23	PTHR31279:SF58	1	PROTEIN EXORDIUM-LIKE 5	PROTEIN EXORDIUM-LIKE 2	FALSE	TRUE	TRUE	S	FALSE	FALSE	0	0	1	0	TRUE
POPTR_010G068500v3	LOC7475408	-	50S ribosomal protein L28, chloroplastic	C	PTHR13528	3	PTHR13528:SF13	1	39S RIBOSOMAL PROTEIN L28, MITOCHONDRIAL	50S RIBOSOMAL PROTEIN L28, CHLOROPLASTIC	TRUE	FALSE	TRUE	_	FALSE	FALSE	0	1	0	0	FALSE
POPTR_002G204400v3	LOC7478842	-	UDP-glucuronic acid decarboxylase 2	C	PTHR43078	7	PTHR43078:SF6	2	UDP-GLUCURONIC ACID DECARBOXYLASE-RELATED	UDP-GLUCURONIC ACID DECARBOXYLASE 1	TRUE	FALSE	TRUE	_	FALSE	FALSE	0	0	1	0	FALSE
POPTR_011G119700v3	LOC7462334	-	proton pump-interactor 1	C	PTHR32219	6	PTHR32219:SF2	2	RNA-BINDING PROTEIN YLMH-RELATED	PROTON PUMP-INTERACTOR 1	TRUE	FALSE	TRUE	_	FALSE	FALSE	0	1	0	0	FALSE
POPTR_009G013600v3	LOC7489337	-	protein disulfide isomerase-like 1-4	C	PTHR18929	8	PTHR18929:SF132	1	PROTEIN DISULFIDE ISOMERASE	PROTEIN DISULFIDE-ISOMERASE A3	FALSE	TRUE	TRUE	S	FALSE	FALSE	0	0	1	0	FALSE
POPTR_003G174500v3	POPTR_003G174500v3	NA	NA	C	PTHR33306	15	PTHR33306:SF7	3	EXPRESSED PROTEIN-RELATED-RELATED	EXPRESSED PROTEIN	FALSE	TRUE	TRUE	S	FALSE	FALSE	1	0	0	0	FALSE
POPTR_004G203700v3	LOC18098128	-	uncharacterized LOC18098128	C	PTHR45763	12	PTHR45763:SF21	2	HYDROLASE, ALPHA/BETA FOLD FAMILY PROTEIN, EXPRESSED-RELATED	HYDROLASE_4 DOMAIN-CONTAINING PROTEIN	TRUE	TRUE	FALSE	S	FALSE	FALSE	0	1	0	0	FALSE
POPTR_008G221300v3	LOC18101803	-	universal stress protein PHOS34	C	PTHR46553	8	PTHR46553:SF3	6	FAMILY NOT NAMED	USP DOMAIN-CONTAINING PROTEIN	FALSE	TRUE	TRUE	S	FALSE	FALSE	0	0	1	0	FALSE
POPTR_002G202900v3	POPTR_002G202900v3	NA	NA	C	PTHR23309	4	PTHR23309:SF9	3	3-HYDROXYACYL-COA DEHYROGENASE	PEROXISOMAL FATTY ACID BETA-OXIDATION MULTIFUNCTIONAL PROTEIN MFP2	FALSE	TRUE	TRUE	S	FALSE	FALSE	0	1	0	0	FALSE
POPTR_004G171200v3	POPTR_004G171200v3	NA	NA	C	PTHR42678	9	PTHR42678:SF32	2	AMIDASE	AMIDASE DOMAIN-CONTAINING PROTEIN	FALSE	TRUE	TRUE	S	FALSE	FALSE	0	0	1	0	FALSE
POPTR_002G027200v3	LOC7479700	-	V-type proton ATPase subunit c2	C	PTHR10263	7	PTHR10263:SF5	1	V-TYPE PROTON ATPASE PROTEOLIPID SUBUNIT	V-TYPE PROTON ATPASE 16 KDA PROTEOLIPID SUBUNIT	FALSE	TRUE	TRUE	S	FALSE	FALSE	0	0	1	0	FALSE
POPTR_012G020500v3	LOC7464295	-	molybdate-anion transporter	C	PTHR23516	7	PTHR23516:SF24	5	SAM (S-ADENOSYL METHIONINE) TRANSPORTER	MAJOR FACILITATOR SUPERFAMILY DOMAIN-CONTAINING PROTEIN 5	FALSE	TRUE	TRUE	S	FALSE	FALSE	0	0	1	0	TRUE
POPTR_018G018200v3	LOC7458424	-	early nodulin-like protein 1	C	PTHR33021	74	PTHR33021:SF197	3	BLUE COPPER PROTEIN	EARLY NODULIN-LIKE PROTEIN 3	TRUE	TRUE	FALSE	S	FALSE	FALSE	0	1	0	0	FALSE
POPTR_006G086100v3	LOC7487259	-	expansin-A6	C	PTHR31867	30	PTHR31867:SF149	1	EXPANSIN-A15	EXPANSIN-A3	FALSE	TRUE	TRUE	S	FALSE	FALSE	0	0	1	0	FALSE
POPTR_010G114200v3	LOC7459791	-	multicopper oxidase LPR2	C	PTHR11709	88	PTHR11709:SF2	1	MULTI-COPPER OXIDASE	MULTICOPPER OXIDASE LPR2	FALSE	TRUE	TRUE	S	FALSE	FALSE	1	0	0	0	FALSE
POPTR_001G186700v3	LOC7470570	-	aquaporin TIP2-1	C	PTHR45665	18	PTHR45665:SF48	2	AQUAPORIN-8	AQUAPORIN TIP2-1	FALSE	TRUE	TRUE	_	FALSE	FALSE	0	1	0	0	FALSE
POPTR_001G366200v3	LOC18095372	-	zinc transporter 11	C	PTHR11040	23	PTHR11040:SF140	3	ZINC/IRON TRANSPORTER	ZINC TRANSPORTER 11	FALSE	TRUE	TRUE	S	FALSE	FALSE	0	0	1	0	FALSE
POPTR_003G076300v3	LOC7471622	-	probable aspartyl protease At4g16563	C	PTHR13683	41	PTHR13683:SF276	2	ASPARTYL PROTEASES	PEPTIDASE A1 DOMAIN-CONTAINING PROTEIN	FALSE	TRUE	TRUE	S	FALSE	FALSE	0	1	0	0	FALSE
POPTR_007G101600v3	LOC7466760	-	farnesylcysteine lyase	C	PTHR15944	2	PTHR15944:SF0	2	FARNESYLCYSTEINE LYASE	PRENYLCYS_LYASE DOMAIN-CONTAINING PROTEIN	FALSE	TRUE	TRUE	S	FALSE	FALSE	0	0	1	0	FALSE
POPTR_019G082400v3	LOC7467418	-	protein disulfide-isomerase 5-2	C	PTHR18929	8	PTHR18929:SF218	2	PROTEIN DISULFIDE ISOMERASE	PROTEIN DISULFIDE-ISOMERASE 5-2	FALSE	TRUE	TRUE	S	FALSE	FALSE	0	1	0	0	FALSE
POPTR_018G000300v3	POPTR_018G000300v3	NA	NA	C	PTHR27005	64	PTHR27005:SF335	14	WALL-ASSOCIATED RECEPTOR KINASE-LIKE 21	PROTEIN KINASE DOMAIN-CONTAINING PROTEIN	FALSE	TRUE	TRUE	S	FALSE	FALSE	0	0	1	0	FALSE
POPTR_005G259700v3	LOC7458447	-	uncharacterized LOC7458447	C	PTHR33987	1	PTHR33987:SF1	1	CALCINEURIN-LIKE METALLO-PHOSPHOESTERASE SUPERFAMILY PROTEIN	CALCINEURIN-LIKE METALLO-PHOSPHOESTERASE SUPERFAMILY PROTEIN	FALSE	TRUE	TRUE	S	FALSE	FALSE	0	0	1	0	TRUE
POPTR_001G041100v3	LOC7476790	-	wall-associated receptor kinase-like 22	C	PTHR27005	64	PTHR27005:SF335	14	WALL-ASSOCIATED RECEPTOR KINASE-LIKE 21	PROTEIN KINASE DOMAIN-CONTAINING PROTEIN	FALSE	TRUE	TRUE	S	FALSE	FALSE	0	0	1	0	FALSE
POPTR_013G149500v3	LOC7494446	-	G-type lectin S-receptor-like serine/threonine-protein kinase At2g19130	C	PTHR47975	5	PTHR47975:SF33	2	S-LOCUS LECTIN KINASE FAMILY PROTEIN	OS01G0890600 PROTEIN	FALSE	TRUE	TRUE	S	FALSE	FALSE	0	0	1	0	FALSE
POPTR_002G006200v3	LOC7471751	-	monosaccharide-sensing protein 2	C	PTHR48021	22	PTHR48021:SF72	2	FAMILY NOT NAMED	MONOSACCHARIDE-SENSING PROTEIN 1	FALSE	TRUE	TRUE	S	FALSE	FALSE	0	0	1	0	FALSE
POPTR_005G254100v3	LOC7494712	-	glyceraldehyde-3-phosphate dehydrogenase B, chloroplastic	C	PTHR43148	5	PTHR43148:SF5	2	GLYCERALDEHYDE-3-PHOSPHATE DEHYDROGENASE 2	GLYCERALDEHYDE-3-PHOSPHATE DEHYDROGENASE GAPB, CHLOROPLASTIC	TRUE	FALSE	TRUE	C	FALSE	FALSE	0	1	0	0	FALSE
POPTR_013G111400v3	LOC18104443	-	protein disulfide-isomerase 5-2	C	PTHR18929	8	PTHR18929:SF218	2	PROTEIN DISULFIDE ISOMERASE	PROTEIN DISULFIDE-ISOMERASE 5-2	FALSE	TRUE	TRUE	S	FALSE	FALSE	0	1	0	0	FALSE
POPTR_001G259400v3	POPTR_001G259400v3	NA	NA	C	PTHR31189	20	PTHR31189:SF2	3	OS03G0336100 PROTEIN-RELATED	OS03G0336100 PROTEIN	FALSE	TRUE	TRUE	S	FALSE	FALSE	0	1	0	0	FALSE
POPTR_016G137300v3	LOC18106360	-	vacuolar-sorting receptor 1	C	PTHR22765	29	PTHR22765:SF300	2	RING FINGER AND PROTEASE ASSOCIATED DOMAIN-CONTAINING	VACUOLAR-SORTING RECEPTOR 1	FALSE	TRUE	TRUE	S	FALSE	FALSE	0	0	1	0	FALSE
POPTR_008G132500v3	LOC7482898	-	phosphoglucomutase, cytoplasmic	C	PTHR22573	4	PTHR22573:SF2	2	PHOSPHOHEXOMUTASE FAMILY MEMBER	PHOSPHOGLUCOMUTASE	TRUE	FALSE	TRUE	_	FALSE	FALSE	0	1	0	0	FALSE
POPTR_001G161700v3	LOC18094660	-	26S proteasome regulatory subunit 7 homolog A	C	PTHR23073	22	PTHR23073:SF144	1	26S PROTEASOME REGULATORY SUBUNIT	26S PROTEASOME REGULATORY SUBUNIT 7 HOMOLOG A-RELATED	TRUE	FALSE	TRUE	_	FALSE	FALSE	0	0	0	1	FALSE
POPTR_013G005700v3	LOC7478884	-	probable xyloglucan endotransglucosylase/hydrolase protein 23	C	PTHR31062	40	PTHR31062:SF137	2	XYLOGLUCAN ENDOTRANSGLUCOSYLASE/HYDROLASE PROTEIN 8-RELATED	XYLOGLUCAN ENDOTRANSGLUCOSYLASE/HYDROLASE PROTEIN 23-RELATED	FALSE	TRUE	TRUE	S	FALSE	FALSE	1	0	0	0	FALSE
POPTR_010G255200v3	LOC7455509	-	alpha-galactosidase 1	C	PTHR11452	9	PTHR11452:SF80	1	ALPHA-GALACTOSIDASE/ALPHA-N-ACETYLGALACTOSAMINIDASE	ALPHA-GALACTOSIDASE 1	TRUE	TRUE	FALSE	_	FALSE	FALSE	0	0	1	0	FALSE
POPTR_002G066900v3	LOC7467810	-	uncharacterized LOC7467810	C	PTHR21290	7	PTHR21290:SF25	2	SPHINGOMYELIN SYNTHETASE	SPHINGOMYELIN SYNTHASE-RELATED PROTEIN 1	TRUE	FALSE	TRUE	M	FALSE	FALSE	0	1	0	0	FALSE
POPTR_003G198400v3	LOC18097186	-	ABC transporter C family member 3	C	PTHR24223	30	PTHR24223:SF181	5	ATP-BINDING CASSETTE SUB-FAMILY C	ABC TRANSPORTER C FAMILY MEMBER 3	FALSE	TRUE	TRUE	S	FALSE	FALSE	0	1	0	0	FALSE
POPTR_008G147700v3	LOC7471489	-	uncharacterized LOC7471489	C	PTHR13833	8	PTHR13833:SF57	2	FAMILY NOT NAMED	NHL DOMAIN-CONTAINING PROTEIN	FALSE	TRUE	TRUE	S	FALSE	FALSE	1	0	0	0	FALSE
POPTR_T108000v3	LOC112325829	-	heavy metal-associated isoprenylated plant protein 39-like	C	PTHR45811	25	PTHR45811:SF72	5	COPPER TRANSPORT PROTEIN FAMILY-RELATED	HMA DOMAIN-CONTAINING PROTEIN	FALSE	TRUE	TRUE	S	FALSE	FALSE	0	0	1	0	FALSE
POPTR_017G145800v3	LOC18106472	-	proline-rich protein 1	C	PTHR33470	12	PTHR33470:SF40	6	OS01G0164075 PROTEIN	PROLINE-RICH PROTEIN 1-RELATED	FALSE	TRUE	TRUE	S	FALSE	FALSE	0	1	0	0	FALSE
POPTR_016G140300v3	LOC7482614	-	probable LRR receptor-like serine/threonine-protein kinase At1g06840	C	PTHR45974	65	PTHR45974:SF216	2	RECEPTOR-LIKE PROTEIN 55	PROTEIN KINASE DOMAIN-CONTAINING PROTEIN	FALSE	TRUE	TRUE	S	FALSE	FALSE	0	0	1	0	FALSE
POPTR_001G151800v3	LOC18094562	-	bax inhibitor 1	C	PTHR23291	10	PTHR23291:SF32	2	BAX INHIBITOR-RELATED	BAX INHIBITOR 1	TRUE	FALSE	TRUE	_	FALSE	FALSE	0	0	1	0	FALSE
POPTR_T093900v3	LOC7488994	-	xylose isomerase	C	PTHR32176	42	PTHR32176:SF0	1	XYLOSE ISOMERASE	XYLOSE ISOMERASE	FALSE	TRUE	TRUE	S	FALSE	FALSE	0	0	1	0	FALSE
POPTR_018G015100v3	LOC7465438	-	aspartyl protease family protein At5g10770	C	PTHR13683	41	PTHR13683:SF750	2	ASPARTYL PROTEASES	OS06G0610800 PROTEIN	FALSE	TRUE	TRUE	S	FALSE	FALSE	0	0	0	1	FALSE
POPTR_002G197800v3	LOC7478865	-	transmembrane protein 205	C	PTHR23241	1	PTHR23241:SF102	1	LATE EMBRYOGENESIS ABUNDANT PLANTS LEA-RELATED	DUF4149 DOMAIN-CONTAINING PROTEIN	FALSE	TRUE	TRUE	S	FALSE	FALSE	0	0	1	0	FALSE
POPTR_001G294400v3	LOC7478654	-	vacuolar-sorting receptor 3	C	PTHR22765	29	PTHR22765:SF372	2	RING FINGER AND PROTEASE ASSOCIATED DOMAIN-CONTAINING	EGF_CA DOMAIN-CONTAINING PROTEIN	FALSE	TRUE	TRUE	S	FALSE	FALSE	0	0	1	0	TRUE
POPTR_015G122200v3	LOC18105955	-	uncharacterized protein At4g19900	C	PTHR47213	1	PTHR47213:SF1	1	OS07G0567300 PROTEIN	OS07G0567300 PROTEIN	FALSE	TRUE	TRUE	M	FALSE	FALSE	0	1	0	0	FALSE
POPTR_014G178100v3	LOC7469382	-	probable pectate lyase 8	C	PTHR31683	31	PTHR31683:SF120	2	PECTATE LYASE 18-RELATED	PECTATE LYASE 8-RELATED	FALSE	TRUE	TRUE	S	FALSE	FALSE	0	0	1	0	FALSE
POPTR_001G310600v3	LOC7461690	-	dicarboxylate transporter 2.1, chloroplastic	C	PTHR42826	4	PTHR42826:SF1	2	DICARBOXYLATE TRANSPORTER 2.1, CHLOROPLASTIC	DICARBOXYLATE TRANSPORTER 2.1, CHLOROPLASTIC	TRUE	FALSE	TRUE	C	FALSE	FALSE	0	0	1	0	FALSE
POPTR_018G058300v3	LOC7476632	-	uncharacterized LOC7476632	C	PTHR31513	4	PTHR31513:SF1	2	EPHRIN TYPE-B RECEPTOR	EPHRIN TYPE-B RECEPTOR	FALSE	TRUE	TRUE	S	FALSE	FALSE	0	1	0	0	FALSE
POPTR_T079500v3	LOC112325718	-	L-ascorbate oxidase-like	C	PTHR11709	88	PTHR11709:SF218	5	MULTI-COPPER OXIDASE	L-ASCORBATE OXIDASE	FALSE	TRUE	TRUE	S	FALSE	FALSE	0	0	1	0	FALSE
POPTR_001G081500v3	LOC7477808	-	photosystem I reaction center subunit III, chloroplastic	C	PTHR34939	2	PTHR34939:SF1	2	PHOTOSYSTEM I REACTION CENTER SUBUNIT III, CHLOROPLASTIC	PHOTOSYSTEM I REACTION CENTER SUBUNIT III, CHLOROPLASTIC	FALSE	TRUE	TRUE	C	FALSE	FALSE	0	1	0	0	FALSE
POPTR_004G218300v3	LOC18098270	-	transmembrane 9 superfamily member 1	C	PTHR10766	19	PTHR10766:SF155	2	TRANSMEMBRANE 9 SUPERFAMILY PROTEIN	TRANSMEMBRANE 9 SUPERFAMILY MEMBER 1	FALSE	TRUE	TRUE	S	FALSE	FALSE	0	0	1	0	FALSE
POPTR_002G226600v3	LOC7489886	-	lysM domain receptor-like kinase 3	C	PTHR46204	8	PTHR46204:SF26	3	CHITIN ELICITOR RECEPTOR KINASE 1-RELATED	CHITIN ELICITOR RECEPTOR KINASE 1	FALSE	TRUE	TRUE	S	FALSE	FALSE	0	0	1	0	TRUE
POPTR_004G231700v3	LOC18098391	-	probable leucine-rich repeat receptor-like protein kinase At5g49770	C	PTHR45974	65	PTHR45974:SF205	4	RECEPTOR-LIKE PROTEIN 55	LEUCINE-RICH REPEAT RECEPTOR PROTEIN KINASE HPCA1	FALSE	TRUE	TRUE	S	FALSE	FALSE	0	0	1	0	FALSE
POPTR_003G216300v3	LOC18097237	-	dirigent protein 22	C	PTHR21495	21	PTHR21495:SF153	2	NUCLEOPORIN-RELATED	DIRIGENT PROTEIN	FALSE	TRUE	TRUE	S	FALSE	FALSE	0	0	1	0	FALSE
POPTR_003G051200v3	LOC7478407	-	uncharacterized LOC7478407	C	PTHR36362	2	PTHR36362:SF1	2	DNA-DIRECTED RNA POLYMERASE SUBUNIT BETA	DNA-DIRECTED RNA POLYMERASE SUBUNIT BETA	TRUE	FALSE	TRUE	_	FALSE	FALSE	0	0	1	0	FALSE
POPTR_006G214900v3	LOC7492265	-	protein GPR107	C	PTHR21229	13	PTHR21229:SF2	2	LUNG SEVEN TRANSMEMBRANE RECEPTOR	RE59932P	FALSE	TRUE	TRUE	S	FALSE	FALSE	0	0	1	0	FALSE
POPTR_008G038700v3	LOC7479880	-	dolichyl-diphosphooligosaccharide--protein glycosyltransferase subunit 1B	C	PTHR21049	4	PTHR21049:SF2	2	RIBOPHORIN I	DOLICHYL-DIPHOSPHOOLIGOSACCHARIDE--PROTEIN GLYCOSYLTRANSFERASE SUBUNIT 1B	FALSE	TRUE	TRUE	S	FALSE	FALSE	0	0	1	0	FALSE
POPTR_003G197200v3	LOC7462790	-	ABC transporter C family member 3	C	PTHR24223	30	PTHR24223:SF181	5	ATP-BINDING CASSETTE SUB-FAMILY C	ABC TRANSPORTER C FAMILY MEMBER 3	FALSE	TRUE	TRUE	S	FALSE	FALSE	0	1	0	0	FALSE
POPTR_003G083900v3	LOC18096898	-	uncharacterized LOC18096898	C	PTHR46873	4	PTHR46873:SF1	2	EXPRESSED PROTEIN	PEPTIDYLPROLYL ISOMERASE	FALSE	TRUE	TRUE	S	FALSE	FALSE	0	0	1	0	FALSE
POPTR_013G136100v3	POPTR_013G136100v3	NA	NA	C	PTHR33109	13	PTHR33109:SF41	3	EPIDERMAL PATTERNING FACTOR-LIKE PROTEIN 4	PROTEIN EPIDERMAL PATTERNING FACTOR 1	FALSE	TRUE	TRUE	S	FALSE	FALSE	0	0	1	0	FALSE
POPTR_001G227700v3	LOC112326603	-	tobamovirus multiplication protein 2A-like	C	PTHR19282	10	PTHR19282:SF417	1	TETRASPANIN	TETRASPANIN TSPA-RELATED	FALSE	TRUE	TRUE	S	FALSE	FALSE	0	1	0	0	FALSE
POPTR_003G001900v3	LOC18096598	-	pectinesterase	C	PTHR31707	70	PTHR31707:SF3	15	PECTINESTERASE	PECTINESTERASE/PECTINESTERASE INHIBITOR 3	FALSE	TRUE	TRUE	S	FALSE	FALSE	0	0	1	0	FALSE
POPTR_008G214200v3	LOC18101863	-	probable receptor-like protein kinase At5g18500	C	PTHR47984	13	PTHR47984:SF13	2	OS01G0323000 PROTEIN	PROTEIN KINASE DOMAIN-CONTAINING PROTEIN	FALSE	TRUE	TRUE	S	FALSE	FALSE	0	0	1	0	FALSE
POPTR_015G045200v3	LOC7475645	-	LEAF RUST 10 DISEASE-RESISTANCE LOCUS RECEPTOR-LIKE PROTEIN KINASE-like 2.1	C	PTHR27009	94	PTHR27009:SF128	21	RUST RESISTANCE KINASE LR10-RELATED	PR5-LIKE RECEPTOR KINASE	FALSE	TRUE	TRUE	S	FALSE	FALSE	0	1	0	0	FALSE
POPTR_003G099300v3	LOC7465159	-	secretory carrier-associated membrane protein 4	C	PTHR10687	8	PTHR10687:SF2	2	SECRETORY CARRIER-ASSOCIATED MEMBRANE PROTEIN SCAMP	SECRETORY CARRIER-ASSOCIATED MEMBRANE PROTEIN	TRUE	FALSE	TRUE	_	FALSE	FALSE	0	0	1	0	FALSE
POPTR_013G060000v3	LOC7489679	-	G-type lectin S-receptor-like serine/threonine-protein kinase LECRK3	C	PTHR47976	51	PTHR47976:SF64	1	G-TYPE LECTIN S-RECEPTOR-LIKE SERINE/THREONINE-PROTEIN KINASE SD2-5	RECEPTOR-LIKE SERINE/THREONINE-PROTEIN KINASE	FALSE	TRUE	TRUE	S	FALSE	FALSE	0	0	1	0	FALSE
POPTR_005G083300v3	LOC7486331	-	somatic embryogenesis receptor kinase 1	C	PTHR47988	16	PTHR47988:SF3	2	SOMATIC EMBRYOGENESIS RECEPTOR KINASE 1	NON-SPECIFIC SERINE/THREONINE PROTEIN KINASE	FALSE	TRUE	TRUE	S	FALSE	FALSE	0	0	1	0	FALSE
POPTR_008G016900v3	LOC7490882	-	PAN domain-containing protein At5g03700	C	PTHR32444	89	PTHR32444:SF108	2	BULB-TYPE LECTIN DOMAIN-CONTAINING PROTEIN	OS02G0527900 PROTEIN	FALSE	TRUE	TRUE	_	FALSE	FALSE	0	0	1	0	FALSE
POPTR_006G169900v3	LOC112327961	-	probable xyloglucan endotransglucosylase/hydrolase protein 23	C	PTHR31062	40	PTHR31062:SF137	2	XYLOGLUCAN ENDOTRANSGLUCOSYLASE/HYDROLASE PROTEIN 8-RELATED	XYLOGLUCAN ENDOTRANSGLUCOSYLASE/HYDROLASE PROTEIN 23-RELATED	FALSE	TRUE	TRUE	S	FALSE	FALSE	1	0	0	0	FALSE
POPTR_001G367900v3	LOC7485112	-	fasciclin-like arabinogalactan protein 1	C	PTHR32382	10	PTHR32382:SF4	2	FASCICLIN-LIKE ARABINOGALACTAN PROTEIN	FASCICLIN-LIKE ARABINOGALACTAN PROTEIN 1	TRUE	TRUE	FALSE	S	FALSE	FALSE	0	0	1	0	FALSE
POPTR_004G079100v3	LOC7487426	-	ferric reduction oxidase 2	C	PTHR11972	19	PTHR11972:SF149	2	NADPH OXIDASE	FERRIC REDUCTION OXIDASE 4-LIKE	FALSE	TRUE	TRUE	S	FALSE	FALSE	0	0	1	0	FALSE
POPTR_008G197500v3	LOC18101713	-	pyrimidine-specific ribonucleoside hydrolase RihA	C	PTHR46692	4	PTHR46692:SF1	3	INOSINE-URIDINE PREFERRING NUCLEOSIDE HYDROLASE FAMILY PROTEIN	IU_NUC_HYDRO DOMAIN-CONTAINING PROTEIN	FALSE	TRUE	TRUE	S	FALSE	FALSE	0	0	1	0	FALSE
POPTR_001G314300v3	LOC7461669	-	26S proteasome non-ATPase regulatory subunit 1 homolog A	C	PTHR10943	7	PTHR10943:SF2	4	26S PROTEASOME NON-ATPASE REGULATORY SUBUNIT	26S PROTEASOME NON-ATPASE REGULATORY SUBUNIT 1	FALSE	TRUE	TRUE	S	FALSE	FALSE	0	0	0	1	FALSE
POPTR_003G139100v3	LOC7497842	-	probable polygalacturonase	C	PTHR31339	17	PTHR31339:SF3	1	PECTIN LYASE-RELATED	PECTIN LYASE-LIKE SUPERFAMILY PROTEIN	FALSE	TRUE	TRUE	S	FALSE	FALSE	0	0	1	0	FALSE
POPTR_014G160000v3	LOC7468535	-	protein disulfide isomerase-like 2-3	C	PTHR45815	1	PTHR45815:SF3	1	PROTEIN DISULFIDE-ISOMERASE A6	PROTEIN DISULFIDE-ISOMERASE A6	FALSE	TRUE	TRUE	S	FALSE	FALSE	0	0	1	0	FALSE
POPTR_010G081700v3	LOC7498055	-	transmembrane emp24 domain-containing protein p24beta3	C	PTHR22811	11	PTHR22811:SF31	1	TRANSMEMBRANE EMP24 DOMAIN-CONTAINING PROTEIN	TRANSMEMBRANE EMP24 DOMAIN-CONTAINING PROTEIN P24BETA3	FALSE	TRUE	TRUE	S	FALSE	FALSE	0	0	1	0	FALSE
POPTR_007G074800v3	LOC7457168	-	myosin-1	C	PTHR13140	15	PTHR13140:SF780	2	MYOSIN	MYOSIN-3	TRUE	TRUE	FALSE	_	FALSE	FALSE	0	1	0	0	FALSE
POPTR_013G156500v3	LOC7464730	PRX74	peroxidase 4	C	PTHR31388	51	PTHR31388:SF144	2	PEROXIDASE 72-RELATED	PEROXIDASE 67	FALSE	TRUE	TRUE	S	FALSE	FALSE	0	0	1	0	FALSE
POPTR_014G121500v3	LOC7491262	-	histidine kinase CKI1	C	PTHR43719	17	PTHR43719:SF43	3	TWO-COMPONENT HISTIDINE KINASE	HISTIDINE KINASE CKI1	FALSE	TRUE	TRUE	S	FALSE	FALSE	0	1	0	0	FALSE
POPTR_003G015300v3	LOC7480755	-	transmembrane 9 superfamily member 1	C	PTHR10766	19	PTHR10766:SF155	2	TRANSMEMBRANE 9 SUPERFAMILY PROTEIN	TRANSMEMBRANE 9 SUPERFAMILY MEMBER 1	FALSE	TRUE	TRUE	S	FALSE	FALSE	0	0	1	0	FALSE
POPTR_014G087300v3	LOC7496984	-	uncharacterized LOC7496984	C	PTHR14319	1	PTHR14319:SF3	1	FIVE-SPAN TRANSMEMBRANE PROTEIN M83	EGF-LIKE DOMAIN-CONTAINING PROTEIN	FALSE	TRUE	TRUE	S	FALSE	FALSE	0	0	1	0	TRUE
POPTR_015G133800v3	LOC7481846	-	subtilisin-like protease SBT1.3	C	PTHR10795	67	PTHR10795:SF322	3	PROPROTEIN CONVERTASE SUBTILISIN/KEXIN	SUBTILISIN-LIKE PROTEASE SBT1.3	FALSE	TRUE	TRUE	S	FALSE	FALSE	0	0	1	0	FALSE
POPTR_010G254200v3	LOC7469460	-	pyrophosphate-energized membrane proton pump 2	C	PTHR31998	9	PTHR31998:SF31	2	K(+)-INSENSITIVE PYROPHOSPHATE-ENERGIZED PROTON PUMP	PYROPHOSPHATE-ENERGIZED MEMBRANE PROTON PUMP 2-RELATED	TRUE	FALSE	TRUE	_	FALSE	FALSE	0	0	1	0	FALSE
POPTR_004G044200v3	LOC7477402	-	L-type lectin-domain containing receptor kinase VII.1	C	PTHR27007	59	PTHR27007:SF193	1	FAMILY NOT NAMED	L-TYPE LECTIN-DOMAIN CONTAINING RECEPTOR KINASE VII.1	FALSE	TRUE	TRUE	S	FALSE	FALSE	0	0	1	0	FALSE
POPTR_003G021600v3	LOC7480780	-	pectinesterase	C	PTHR31707	70	PTHR31707:SF164	2	PECTINESTERASE	PECTINESTERASE 4-RELATED	FALSE	TRUE	TRUE	S	FALSE	FALSE	0	1	0	0	FALSE
POPTR_015G052200v3	LOC18105685	-	calcium sensing receptor, chloroplastic	C	PTHR34209	8	PTHR34209:SF1	1	RHODANESE/CELL CYCLE CONTROL PHOSPHATASE SUPERFAMILY PROTEIN	CALCIUM SENSING RECEPTOR, CHLOROPLASTIC	FALSE	TRUE	TRUE	C	FALSE	FALSE	0	1	0	0	FALSE
POPTR_002G236200v3	LOC7488597	-	xyloglucan endotransglucosylase/hydrolase 2	C	PTHR31062	40	PTHR31062:SF176	2	XYLOGLUCAN ENDOTRANSGLUCOSYLASE/HYDROLASE PROTEIN 8-RELATED	XYLOGLUCAN ENDOTRANSGLUCOSYLASE/HYDROLASE PROTEIN 15	FALSE	TRUE	TRUE	S	FALSE	FALSE	1	0	0	0	FALSE
POPTR_005G096100v3	LOC7492098	-	uncharacterized LOC7492098	C	PTHR33287	3	PTHR33287:SF11	1	OS03G0453550 PROTEIN	OS03G0778400 PROTEIN	TRUE	FALSE	TRUE	_	FALSE	FALSE	0	1	0	0	FALSE
POPTR_006G001100v3	LOC7489183	-	probable galacturonosyltransferase 4	C	PTHR32116	24	PTHR32116:SF7	2	GALACTURONOSYLTRANSFERASE 4-RELATED	GALACTURONOSYLTRANSFERASE 4-RELATED	FALSE	TRUE	TRUE	S	FALSE	FALSE	0	0	1	0	FALSE
POPTR_T148200v3	LOC18100688	-	pectinesterase	C	PTHR31707	70	PTHR31707:SF3	15	PECTINESTERASE	PECTINESTERASE/PECTINESTERASE INHIBITOR 3	FALSE	TRUE	TRUE	S	FALSE	FALSE	0	0	1	0	FALSE
POPTR_010G177900v3	LOC112328945	-	probably inactive leucine-rich repeat receptor-like protein kinase At5g48380	C	PTHR45974	65	PTHR45974:SF127	3	RECEPTOR-LIKE PROTEIN 55	OS05G0414700 PROTEIN	FALSE	TRUE	TRUE	S	FALSE	FALSE	0	1	0	0	FALSE
POPTR_015G085000v3	LOC7453807	-	high-affinity nitrate transporter 3.1	C	PTHR34806	4	PTHR34806:SF1	4	HIGH-AFFINITY NITRATE TRANSPORTER 3.2	HIGH-AFFINITY NITRATE TRANSPORTER 3.1	FALSE	TRUE	TRUE	S	FALSE	FALSE	0	0	1	0	FALSE
POPTR_010G059000v3	LOC7477030	-	mannosyl-oligosaccharide glucosidase GCS1	C	PTHR10412	1	PTHR10412:SF11	1	MANNOSYL-OLIGOSACCHARIDE GLUCOSIDASE	MANNOSYL-OLIGOSACCHARIDE GLUCOSIDASE	TRUE	FALSE	TRUE	C	FALSE	FALSE	0	0	1	0	FALSE
POPTR_T151500v3	LOC18111197	-	pectinesterase	C	PTHR31707	70	PTHR31707:SF3	15	PECTINESTERASE	PECTINESTERASE/PECTINESTERASE INHIBITOR 3	FALSE	TRUE	TRUE	S	FALSE	FALSE	0	0	1	0	FALSE
POPTR_017G142800v3	LOC18106515	-	ferric reduction oxidase 4	C	PTHR11972	19	PTHR11972:SF79	3	NADPH OXIDASE	FERRIC REDUCTION OXIDASE 4-RELATED	FALSE	TRUE	TRUE	S	FALSE	FALSE	0	0	1	0	TRUE
POPTR_015G060200v3	LOC18105768	-	COBRA-like protein 4	C	PTHR31673	11	PTHR31673:SF27	1	PROTEIN COBRA	COBRA-LIKE PROTEIN	TRUE	TRUE	FALSE	S	FALSE	FALSE	0	0	1	0	FALSE
POPTR_T118900v3	LOC112325872	-	molybdate-anion transporter-like	C	PTHR23516	7	PTHR23516:SF24	5	SAM (S-ADENOSYL METHIONINE) TRANSPORTER	MAJOR FACILITATOR SUPERFAMILY DOMAIN-CONTAINING PROTEIN 5	FALSE	TRUE	TRUE	S	FALSE	FALSE	0	0	1	0	FALSE
POPTR_001G209000v3	LOC7473014	-	pectinesterase	C	PTHR31707	70	PTHR31707:SF164	2	PECTINESTERASE	PECTINESTERASE 4-RELATED	FALSE	TRUE	TRUE	S	FALSE	FALSE	0	1	0	0	FALSE
POPTR_006G184100v3	LOC7465962	-	early nodulin-like protein 3	C	PTHR33021	74	PTHR33021:SF197	3	BLUE COPPER PROTEIN	EARLY NODULIN-LIKE PROTEIN 3	TRUE	TRUE	FALSE	S	FALSE	FALSE	0	1	0	0	FALSE
POPTR_001G459200v3	LOC7480381	-	berberine bridge enzyme-like 17	C	PTHR32448	69	PTHR32448:SF109	3	OS08G0158400 PROTEIN	FAD-BINDING PCMH-TYPE DOMAIN-CONTAINING PROTEIN	FALSE	TRUE	TRUE	S	FALSE	FALSE	0	0	1	0	FALSE
POPTR_006G055400v3	LOC7474665	-	carboxyl-terminal-processing peptidase 3, chloroplastic	C	PTHR32060	4	PTHR32060:SF22	2	TAIL-SPECIFIC PROTEASE	CARBOXYL-TERMINAL-PROCESSING PEPTIDASE 1, CHLOROPLASTIC-RELATED	TRUE	FALSE	TRUE	_	FALSE	FALSE	0	1	0	0	FALSE
POPTR_017G140700v3	POPTR_017G140700v3	NA	NA	C	PTHR33180	8	PTHR33180:SF14	3	PHOTOSYSTEM II CP43 REACTION CENTER PROTEIN	PHOTOSYSTEM II CP47 REACTION CENTER PROTEIN	FALSE	TRUE	TRUE	S	FALSE	FALSE	0	1	0	0	FALSE
POPTR_009G094600v3	LOC7457562	-	uncharacterized LOC7457562	C	PTHR33321	7	PTHR33321:SF12	5	FAMILY NOT NAMED	PLANT BASIC SECRETORY PROTEIN (BSP) FAMILY PROTEIN	FALSE	TRUE	TRUE	S	FALSE	FALSE	0	0	0	1	FALSE
POPTR_016G137700v3	LOC7482600	-	transmembrane protein 87B	C	PTHR21229	13	PTHR21229:SF55	3	LUNG SEVEN TRANSMEMBRANE RECEPTOR	EXPRESSED PROTEIN-RELATED	FALSE	TRUE	TRUE	M	FALSE	FALSE	0	1	0	0	FALSE
POPTR_012G089300v3	LOC7484430	-	high-affinity nitrate transporter 3.1	C	PTHR34806	4	PTHR34806:SF1	4	HIGH-AFFINITY NITRATE TRANSPORTER 3.2	HIGH-AFFINITY NITRATE TRANSPORTER 3.1	FALSE	TRUE	TRUE	S	FALSE	FALSE	0	0	1	0	FALSE
POPTR_003G018800v3	LOC18096622	-	potassium channel AKT2/3	C	PTHR45743	14	PTHR45743:SF21	1	POTASSIUM CHANNEL AKT1	POTASSIUM CHANNEL AKT2/3	FALSE	TRUE	TRUE	S	FALSE	FALSE	0	1	0	0	FALSE
POPTR_018G023100v3	LOC7458394	-	hydroxyproline O-arabinosyltransferase 1	C	PTHR31485	7	PTHR31485:SF3	2	PEPTIDYL SERINE ALPHA-GALACTOSYLTRANSFERASE	HYDROXYPROLINE O-ARABINOSYLTRANSFERASE 1	FALSE	TRUE	TRUE	S	FALSE	FALSE	0	0	1	0	FALSE
POPTR_002G123800v3	LOC18096298	-	uncharacterized LOC18096298	C	PTHR12864	9	PTHR12864:SF54	2	RAN BINDING PROTEIN 9-RELATED	SPRY DOMAIN-CONTAINING PROTEIN 3	FALSE	TRUE	TRUE	S	FALSE	FALSE	0	1	0	0	FALSE
POPTR_014G086300v3	LOC7494093	-	bifunctional L-3-cyanoalanine synthase/cysteine synthase 1, mitochondrial	C	PTHR10314	17	PTHR10314:SF80	2	CYSTATHIONINE BETA-SYNTHASE	BIFUNCTIONAL L-3-CYANOALANINE SYNTHASE/CYSTEINE SYNTHASE C1, MITOCHONDRIAL	TRUE	TRUE	FALSE	M	FALSE	FALSE	0	1	0	0	FALSE
POPTR_006G234500v3	LOC7470726	-	uncharacterized LOC7470726	C	PTHR31513	4	PTHR31513:SF1	2	EPHRIN TYPE-B RECEPTOR	EPHRIN TYPE-B RECEPTOR	FALSE	TRUE	TRUE	_	FALSE	FALSE	0	1	0	0	FALSE
POPTR_010G100600v3	LOC7462640	-	non-specific lipid-transfer protein 4	C	PTHR33122	10	PTHR33122:SF13	2	LIPID BINDING PROTEIN-RELATED	AAI DOMAIN-CONTAINING PROTEIN	FALSE	TRUE	TRUE	S	FALSE	FALSE	0	1	0	0	FALSE
POPTR_003G160500v3	LOC7496516	-	probable 3-beta-hydroxysteroid-Delta(8),Delta(7)-isomerase	C	PTHR14207	2	PTHR14207:SF0	2	STEROL ISOMERASE	3-BETA-HYDROXYSTEROID-DELTA(8),DELTA(7)-ISOMERASE	TRUE	FALSE	TRUE	_	FALSE	FALSE	0	0	1	0	FALSE
POPTR_006G051900v3	LOC7473623	-	uncharacterized LOC7473623	C	PTHR34267	2	PTHR34267:SF1	2	OS11G0161033 PROTEIN	OZONE-RESPONSIVE STRESS-LIKE PROTEIN	FALSE	TRUE	TRUE	S	FALSE	FALSE	0	0	1	0	FALSE
POPTR_007G122300v3	LOC18100863	PRX44	peroxidase 56	C	PTHR31235	50	PTHR31235:SF83	2	PEROXIDASE 25-RELATED	PEROXIDASE 1-RELATED	FALSE	TRUE	TRUE	S	FALSE	FALSE	0	1	0	0	FALSE
POPTR_004G079200v3	LOC7487425	-	ferric reduction oxidase 4	C	PTHR11972	19	PTHR11972:SF79	3	NADPH OXIDASE	FERRIC REDUCTION OXIDASE 4-RELATED	FALSE	TRUE	TRUE	_	FALSE	FALSE	0	0	1	0	FALSE
POPTR_004G072200v3	LOC7468349	-	dnaJ protein ERDJ2A	C	PTHR24075	5	PTHR24075:SF0	2	SEC63 DOMAIN-CONTAINING	TRANSLOCATION PROTEIN SEC63 HOMOLOG	FALSE	TRUE	TRUE	S	FALSE	FALSE	0	0	1	0	FALSE
POPTR_008G191100v3	POPTR_008G191100v3	NA	NA	C	PTHR43719	17	PTHR43719:SF43	3	TWO-COMPONENT HISTIDINE KINASE	HISTIDINE KINASE CKI1	FALSE	TRUE	TRUE	S	FALSE	FALSE	0	1	0	0	FALSE
POPTR_011G093500v3	LOC7483649	-	fasciclin-like arabinogalactan protein 1	C	PTHR32382	10	PTHR32382:SF4	2	FASCICLIN-LIKE ARABINOGALACTAN PROTEIN	FASCICLIN-LIKE ARABINOGALACTAN PROTEIN 1	TRUE	TRUE	FALSE	M	FALSE	FALSE	0	0	1	0	FALSE
POPTR_003G210900v3	LOC18097265	-	uncharacterized protein YMR315W	C	PTHR42840	1	PTHR42840:SF5	1	NAD(P)-BINDING ROSSMANN-FOLD SUPERFAMILY PROTEIN-RELATED	GFO_IDH_MOCA DOMAIN-CONTAINING PROTEIN	TRUE	TRUE	FALSE	S	FALSE	FALSE	0	0	1	0	FALSE
POPTR_014G127000v3	LOC7495241	-	probable pectinesterase/pectinesterase inhibitor 7	C	PTHR31707	70	PTHR31707:SF188	3	PECTINESTERASE	PECTINESTERASE/PECTINESTERASE INHIBITOR 7-RELATED	TRUE	TRUE	FALSE	S	FALSE	FALSE	0	0	1	0	FALSE
POPTR_001G092200v3	LOC7472710	GH9C1	endoglucanase 6	C	PTHR22298	30	PTHR22298:SF164	1	ENDO-1,4-BETA-GLUCANASE	ENDOGLUCANASE 19	FALSE	TRUE	TRUE	S	FALSE	FALSE	0	0	1	0	FALSE
POPTR_003G082700v3	LOC7462003	-	bax inhibitor 1	C	PTHR23291	10	PTHR23291:SF32	2	BAX INHIBITOR-RELATED	BAX INHIBITOR 1	TRUE	FALSE	TRUE	_	FALSE	FALSE	0	0	1	0	FALSE
POPTR_015G085800v3	LOC7453811	-	cytochrome P450 71A1	C	PTHR47956	29	PTHR47956:SF4	1	CYTOCHROME P450 71B11-RELATED	CYTOCHROME P450 71A19-RELATED	FALSE	TRUE	TRUE	S	FALSE	FALSE	0	1	0	0	FALSE
POPTR_019G104000v3	LOC18108591	-	secretory carrier-associated membrane protein 1	C	PTHR10687	8	PTHR10687:SF76	2	SECRETORY CARRIER-ASSOCIATED MEMBRANE PROTEIN SCAMP	SECRETORY CARRIER-ASSOCIATED MEMBRANE PROTEIN 1	TRUE	FALSE	TRUE	_	FALSE	FALSE	0	0	1	0	FALSE
POPTR_002G012000v3	LOC7496874	-	ATP-dependent zinc metalloprotease FTSH, chloroplastic	C	PTHR23076	18	PTHR23076:SF113	2	METALLOPROTEASE M41 FTSH	ATP-DEPENDENT ZINC METALLOPROTEASE FTSH 1, CHLOROPLASTIC-RELATED	TRUE	FALSE	TRUE	C	FALSE	FALSE	0	1	0	0	FALSE
POPTR_T030500v3	LOC7496670	-	putative pectinesterase/pectinesterase inhibitor 28	C	PTHR31707	70	PTHR31707:SF268	1	PECTINESTERASE	PECTINESTERASE/PECTINESTERASE INHIBITOR 43-RELATED	FALSE	TRUE	TRUE	S	FALSE	FALSE	0	0	1	0	FALSE
POPTR_006G076900v3	LOC18099955	-	cadmium/zinc-transporting ATPase HMA3	C	PTHR48085	6	PTHR48085:SF5	6	CADMIUM/ZINC-TRANSPORTING ATPASE HMA2-RELATED	CADMIUM/ZINC-TRANSPORTING ATPASE HMA4-RELATED	FALSE	TRUE	TRUE	S	FALSE	FALSE	0	1	0	0	FALSE
POPTR_001G158600v3	LOC18094631	-	probable aspartyl protease At4g16563	C	PTHR13683	41	PTHR13683:SF276	2	ASPARTYL PROTEASES	PEPTIDASE A1 DOMAIN-CONTAINING PROTEIN	FALSE	TRUE	TRUE	S	FALSE	FALSE	0	1	0	0	FALSE
POPTR_017G075300v3	LOC7482434	-	probable prolyl 4-hydroxylase 7	C	PTHR10869	13	PTHR10869:SF123	2	PROLYL 4-HYDROXYLASE ALPHA SUBUNIT	PROLYL 4-HYDROXYLASE 6-RELATED	FALSE	TRUE	TRUE	S	FALSE	FALSE	0	0	1	0	FALSE
POPTR_001G188100v3	POPTR_001G188100v3	NA	NA	C	PTHR19271	11	PTHR19271:SF16	7	CYTOCHROME B	CYTOCHROME B	TRUE	FALSE	TRUE	_	FALSE	FALSE	0	1	0	0	FALSE
POPTR_004G005900v3	LOC18097334	-	calcium permeable stress-gated cation channel 1	C	PTHR13018	18	PTHR13018:SF93	6	PROBABLE MEMBRANE PROTEIN DUF221-RELATED	PROTEIN OSCA1	FALSE	TRUE	TRUE	S	FALSE	FALSE	0	0	1	0	FALSE
POPTR_011G089700v3	LOC7483631	-	GDSL esterase/lipase At5g55050	C	PTHR45648	20	PTHR45648:SF106	1	GDSL LIPASE/ACYLHYDROLASE FAMILY PROTEIN (AFU_ORTHOLOGUE AFUA_4G14700)	OS03G0580200 PROTEIN	TRUE	TRUE	FALSE	M	FALSE	FALSE	1	0	0	0	FALSE
POPTR_T137600v3	POPTR_T137600v3	NA	NA	C	PTHR23291	10	PTHR23291:SF50	3	BAX INHIBITOR-RELATED	PROTEIN LIFEGUARD 4	FALSE	TRUE	TRUE	M	FALSE	FALSE	0	0	1	0	FALSE
POPTR_010G015200v3	LOC18102278	DXS	probable 1-deoxy-D-xylulose-5-phosphate synthase, chloroplastic	C	PTHR43322	9	PTHR43322:SF5	2	1-D-DEOXYXYLULOSE 5-PHOSPHATE SYNTHASE-RELATED	1-DEOXY-D-XYLULOSE-5-PHOSPHATE SYNTHASE, CHLOROPLASTIC	TRUE	TRUE	FALSE	_	FALSE	FALSE	0	0	1	0	FALSE
POPTR_019G119200v3	LOC7498159	-	G-type lectin S-receptor-like serine/threonine-protein kinase At2g19130	C	PTHR47975	5	PTHR47975:SF33	2	S-LOCUS LECTIN KINASE FAMILY PROTEIN	OS01G0890600 PROTEIN	FALSE	TRUE	TRUE	S	FALSE	FALSE	0	0	1	0	FALSE
POPTR_001G263900v3	LOC7480067	-	uncharacterized LOC7480067	C	PTHR31265	10	PTHR31265:SF2	2	OS02G0527500 PROTEIN-RELATED	F17A17.37 PROTEIN	FALSE	TRUE	TRUE	S	FALSE	FALSE	0	0	0	1	FALSE
POPTR_016G003400v3	LOC18105997	-	heat shock cognate protein 80	C	PTHR11528	10	PTHR11528:SF115	3	HEAT SHOCK PROTEIN 90 FAMILY MEMBER	HATPASE_C DOMAIN-CONTAINING PROTEIN	FALSE	TRUE	TRUE	_	FALSE	FALSE	0	0	1	0	FALSE
POPTR_013G136700v3	POPTR_013G136700v3	NA	NA	C	PTHR19271	11	PTHR19271:SF16	7	CYTOCHROME B	CYTOCHROME B	TRUE	FALSE	TRUE	M	FALSE	FALSE	0	1	0	0	FALSE
POPTR_005G228800v3	LOC7477621	-	uncharacterized LOC7477621	C	PTHR38396	2	PTHR38396:SF1	2	TRANSMEMBRANE PROTEIN	TRANSMEMBRANE PROTEIN	FALSE	TRUE	TRUE	S	FALSE	FALSE	0	1	0	0	FALSE
POPTR_006G258800v3	LOC7468660	-	hydroxyproline O-arabinosyltransferase 1	C	PTHR31485	7	PTHR31485:SF3	2	PEPTIDYL SERINE ALPHA-GALACTOSYLTRANSFERASE	HYDROXYPROLINE O-ARABINOSYLTRANSFERASE 1	FALSE	TRUE	TRUE	S	FALSE	FALSE	0	0	1	0	FALSE
POPTR_010G191900v3	LOC7490340	-	probable aquaporin PIP1-2	C	PTHR45687	16	PTHR45687:SF30	2	AQUAPORIN OR AQUAGLYCEROPORIN RELATED	AQUAPORIN PIP1-3	FALSE	TRUE	TRUE	_	FALSE	FALSE	0	0	1	0	FALSE
POPTR_005G059500v3	LOC18099024	-	beta-glucosidase 12	C	PTHR10353	42	PTHR10353:SF267	24	GLYCOSYL HYDROLASE	BETA-GLUCOSIDASE 33	FALSE	TRUE	TRUE	S	FALSE	FALSE	0	0	1	0	FALSE
POPTR_003G197300v3	POPTR_003G197300v3	NA	NA	C	PTHR24223	30	PTHR24223:SF181	5	ATP-BINDING CASSETTE SUB-FAMILY C	ABC TRANSPORTER C FAMILY MEMBER 3	FALSE	TRUE	TRUE	S	FALSE	FALSE	0	1	0	0	FALSE
POPTR_011G120000v3	LOC7462335	-	protein NRT1/ PTR FAMILY 8.3	C	PTHR11654	87	PTHR11654:SF64	2	OLIGOPEPTIDE TRANSPORTER-RELATED	PROTEIN NRT1/ PTR FAMILY 8.3	FALSE	TRUE	TRUE	_	FALSE	FALSE	0	0	1	0	FALSE
POPTR_010G094200v3	LOC7459053	-	uncharacterized LOC7459053	C	PTHR13833	8	PTHR13833:SF57	2	FAMILY NOT NAMED	NHL DOMAIN-CONTAINING PROTEIN	FALSE	TRUE	TRUE	S	FALSE	FALSE	1	0	0	0	FALSE
POPTR_016G001700v3	LOC18105982	-	probable galacturonosyltransferase 4	C	PTHR32116	24	PTHR32116:SF7	2	GALACTURONOSYLTRANSFERASE 4-RELATED	GALACTURONOSYLTRANSFERASE 4-RELATED	FALSE	TRUE	TRUE	M	FALSE	FALSE	0	0	1	0	FALSE
POPTR_014G025000v3	LOC18104858	-	uncharacterized LOC18104858	C	PTHR12864	9	PTHR12864:SF54	2	RAN BINDING PROTEIN 9-RELATED	SPRY DOMAIN-CONTAINING PROTEIN 3	FALSE	TRUE	TRUE	S	FALSE	FALSE	0	1	0	0	FALSE
POPTR_001G300900v3	LOC7492063	-	D-3-phosphoglycerate dehydrogenase 1, chloroplastic	C	PTHR42938	15	PTHR42938:SF5	3	FORMATE DEHYDROGENASE 1	D-3-PHOSPHOGLYCERATE DEHYDROGENASE 1, CHLOROPLASTIC	FALSE	TRUE	TRUE	C	FALSE	FALSE	0	1	0	0	FALSE
POPTR_008G144700v3	LOC7471469	-	phytosulfokine receptor 1	C	PTHR45974	65	PTHR45974:SF183	2	RECEPTOR-LIKE PROTEIN 55	PHYTOSULFOKINE RECEPTOR 1	FALSE	TRUE	TRUE	S	FALSE	FALSE	0	0	1	0	TRUE
POPTR_004G140200v3	LOC18097779	-	PI-PLC X domain-containing protein At5g67130	C	PTHR13593	13	PTHR13593:SF134	3	UNCHARACTERIZED	F14J22.5 PROTEIN	TRUE	TRUE	FALSE	M	FALSE	FALSE	0	1	0	0	FALSE
POPTR_001G226100v3	LOC18094956	-	cyanogenic beta-glucosidase	C	PTHR10353	42	PTHR10353:SF267	24	GLYCOSYL HYDROLASE	BETA-GLUCOSIDASE 33	FALSE	TRUE	TRUE	_	FALSE	FALSE	0	0	1	0	FALSE
POPTR_002G154400v3	LOC7461745	-	probable methyltransferase PMT15	C	PTHR10108	40	PTHR10108:SF1059	2	SAM-DEPENDENT METHYLTRANSFERASE	METHYLTRANSFERASE PMT15-RELATED	FALSE	TRUE	TRUE	S	FALSE	FALSE	0	0	1	0	FALSE
POPTR_017G142700v3	LOC18106516	-	ferric reduction oxidase 2	C	PTHR11972	19	PTHR11972:SF149	2	NADPH OXIDASE	FERRIC REDUCTION OXIDASE 4-LIKE	FALSE	TRUE	TRUE	S	FALSE	FALSE	0	0	1	0	FALSE
POPTR_002G205500v3	LOC7487778	-	ABC transporter C family member 14	C	PTHR24223	30	PTHR24223:SF362	2	ATP-BINDING CASSETTE SUB-FAMILY C	ABC TRANSPORTER C FAMILY MEMBER 4	FALSE	TRUE	TRUE	_	FALSE	FALSE	0	1	0	0	FALSE
POPTR_017G056000v3	LOC18103339	-	ER lumen protein-retaining receptor	C	PTHR10585	8	PTHR10585:SF87	2	ER LUMEN PROTEIN RETAINING RECEPTOR	ER LUMEN PROTEIN-RETAINING RECEPTOR	FALSE	TRUE	TRUE	S	FALSE	FALSE	0	0	1	0	FALSE
POPTR_010G221100v3	LOC7458654	-	chlorophyll a-b binding protein 6, chloroplastic	C	PTHR21649	25	PTHR21649:SF89	2	CHLOROPHYLL A/B BINDING PROTEIN	CHLOROPHYLL A-B BINDING PROTEIN 6, CHLOROPLASTIC	FALSE	TRUE	FALSE	C	FALSE	FALSE	0	4	0	0	FALSE
POPTR_008G041000v3	LOC7457873	-	chlorophyll a-b binding protein 6, chloroplastic	C	PTHR21649	25	PTHR21649:SF89	2	CHLOROPHYLL A/B BINDING PROTEIN	CHLOROPHYLL A-B BINDING PROTEIN 6, CHLOROPLASTIC	FALSE	TRUE	FALSE	C	FALSE	FALSE	0	4	0	0	FALSE
POPTR_007G111800v3	LOC7486082	-	endogenous alpha-amylase/subtilisin inhibitor	C	PTHR33107	31	PTHR33107:SF51	5	KUNITZ TRYPSIN INHIBITOR 2	KUNITZ TYPE TRYPSIN INHIBITOR	FALSE	TRUE	FALSE	S	FALSE	FALSE	0	0	3	0	FALSE
POPTR_019G011000v3	LOC18108092	-	alpha-amylase/subtilisin inhibitor	C	PTHR33107	31	PTHR33107:SF51	5	KUNITZ TRYPSIN INHIBITOR 2	KUNITZ TYPE TRYPSIN INHIBITOR	FALSE	TRUE	FALSE	S	FALSE	FALSE	0	0	3	0	FALSE
POPTR_011G162800v3	LOC18103511	-	berberine bridge enzyme-like 28	C	PTHR32448	69	PTHR32448:SF113	17	OS08G0158400 PROTEIN	BERBERINE BRIDGE ENZYME-LIKE 18	FALSE	TRUE	FALSE	S	FALSE	FALSE	0	0	3	0	FALSE
POPTR_003G045500v3	LOC112326793	-	60S ribosomal protein L28-1-like	C	PTHR10544	2	PTHR10544:SF0	2	60S RIBOSOMAL PROTEIN L28	60S RIBOSOMAL PROTEIN L28	TRUE	FALSE	FALSE	_	FALSE	FALSE	0	3	0	0	FALSE
POPTR_011G158100v3	LOC7489112	-	cannabidiolic acid synthase-like 1	C	PTHR32448	69	PTHR32448:SF113	17	OS08G0158400 PROTEIN	BERBERINE BRIDGE ENZYME-LIKE 18	FALSE	TRUE	FALSE	S	FALSE	FALSE	0	0	3	0	FALSE
POPTR_001G461500v3	POPTR_001G461500v3	NA	NA	C	PTHR32448	69	PTHR32448:SF113	17	OS08G0158400 PROTEIN	BERBERINE BRIDGE ENZYME-LIKE 18	FALSE	TRUE	FALSE	S	FALSE	FALSE	0	0	3	0	FALSE
POPTR_001G462000v3	LOC18096028	-	berberine bridge enzyme-like 28	C	PTHR32448	69	PTHR32448:SF113	17	OS08G0158400 PROTEIN	BERBERINE BRIDGE ENZYME-LIKE 18	FALSE	TRUE	FALSE	S	FALSE	FALSE	0	0	3	0	FALSE
POPTR_007G111500v3	LOC7485052	-	endogenous alpha-amylase/subtilisin inhibitor	C	PTHR33107	31	PTHR33107:SF51	5	KUNITZ TRYPSIN INHIBITOR 2	KUNITZ TYPE TRYPSIN INHIBITOR	FALSE	TRUE	FALSE	S	FALSE	FALSE	0	0	3	0	TRUE
POPTR_001G461900v3	LOC7480395	-	berberine bridge enzyme-like 18	C	PTHR32448	69	PTHR32448:SF113	17	OS08G0158400 PROTEIN	BERBERINE BRIDGE ENZYME-LIKE 18	FALSE	TRUE	FALSE	S	FALSE	FALSE	0	0	3	0	FALSE
POPTR_004G000400v3	LOC18097308	-	miraculin	C	PTHR33107	31	PTHR33107:SF51	5	KUNITZ TRYPSIN INHIBITOR 2	KUNITZ TYPE TRYPSIN INHIBITOR	FALSE	TRUE	FALSE	S	FALSE	FALSE	0	0	3	0	FALSE
POPTR_011G158000v3	LOC7485161	-	berberine bridge enzyme-like 28	C	PTHR32448	69	PTHR32448:SF113	17	OS08G0158400 PROTEIN	BERBERINE BRIDGE ENZYME-LIKE 18	FALSE	TRUE	FALSE	C	FALSE	FALSE	0	0	3	0	FALSE
POPTR_011G162900v3	POPTR_011G162900v3	NA	NA	C	PTHR32448	69	PTHR32448:SF113	17	OS08G0158400 PROTEIN	BERBERINE BRIDGE ENZYME-LIKE 18	FALSE	TRUE	FALSE	S	FALSE	FALSE	0	0	3	0	FALSE
POPTR_011G157900v3	LOC7485160	-	berberine bridge enzyme-like 28	C	PTHR32448	69	PTHR32448:SF113	17	OS08G0158400 PROTEIN	BERBERINE BRIDGE ENZYME-LIKE 18	FALSE	TRUE	FALSE	S	FALSE	FALSE	0	0	3	0	FALSE
POPTR_001G464700v3	LOC7480417	-	cannabidiolic acid synthase	C	PTHR32448	69	PTHR32448:SF113	17	OS08G0158400 PROTEIN	BERBERINE BRIDGE ENZYME-LIKE 18	FALSE	TRUE	FALSE	S	FALSE	FALSE	0	0	3	0	FALSE
POPTR_001G440700v3	LOC18095776	-	berberine bridge enzyme-like 18	C	PTHR32448	69	PTHR32448:SF113	17	OS08G0158400 PROTEIN	BERBERINE BRIDGE ENZYME-LIKE 18	FALSE	TRUE	FALSE	S	FALSE	FALSE	0	0	3	0	FALSE
POPTR_005G163500v3	LOC18109307	-	protein EXORDIUM	C	PTHR31279	23	PTHR31279:SF66	7	PROTEIN EXORDIUM-LIKE 5	PHOSPHATE-RESPONSIVE 1 FAMILY PROTEIN	FALSE	TRUE	FALSE	S	FALSE	FALSE	0	0	2	0	FALSE
POPTR_008G034800v3	LOC7494933	-	serine carboxypeptidase-like	C	PTHR11802	55	PTHR11802:SF113	2	SERINE PROTEASE FAMILY S10 SERINE CARBOXYPEPTIDASE	CARBOXYPEPTIDASE Y	FALSE	TRUE	FALSE	S	FALSE	FALSE	0	0	2	0	TRUE
POPTR_017G017400v3	LOC18106818	-	prohibitin-1, mitochondrial	C	PTHR23222	4	PTHR23222:SF1	2	PROHIBITIN	PROHIBITIN-2	FALSE	FALSE	TRUE	_	FALSE	FALSE	0	0	2	0	TRUE
POPTR_010G222000v3	LOC7468415	-	V-type proton ATPase subunit G 1	C	PTHR12713	5	PTHR12713:SF28	2	VACUOLAR ATP SYNTHASE SUBUNIT G	V-TYPE PROTON ATPASE SUBUNIT G1	FALSE	TRUE	FALSE	_	FALSE	FALSE	0	2	0	0	FALSE
POPTR_015G028300v3	LOC18105627	-	dolichyl-diphosphooligosaccharide--protein glycosyltransferase subunit STT3B	C	PTHR13872	5	PTHR13872:SF45	2	DOLICHYL-DIPHOSPHOOLIGOSACCHARIDE--PROTEIN GLYCOSYLTRANSFERASE SUBUNIT	DOLICHYL-DIPHOSPHOOLIGOSACCHARIDE--PROTEIN GLYCOSYLTRANSFERASE SUBUNIT STT3B	FALSE	FALSE	TRUE	_	FALSE	FALSE	0	0	2	0	FALSE
POPTR_011G155200v3	LOC7489098	-	gamma-soluble NSF attachment protein	C	PTHR13768	5	PTHR13768:SF2	2	SOLUBLE NSF ATTACHMENT PROTEIN SNAP	GAMMA-SOLUBLE NSF ATTACHMENT PROTEIN	TRUE	FALSE	FALSE	_	FALSE	FALSE	0	0	2	0	FALSE
POPTR_003G173800v3	LOC7481236	-	NADH dehydrogenase [ubiquinone] 1 alpha subcomplex subunit 13-A	C	PTHR12966	2	PTHR12966:SF0	2	NADH DEHYDROGENASE UBIQUINONE 1 ALPHA SUBCOMPLEX SUBUNIT 13	NADH DEHYDROGENASE [UBIQUINONE] 1 ALPHA SUBCOMPLEX SUBUNIT 13	FALSE	FALSE	TRUE	_	FALSE	FALSE	0	0	2	0	FALSE
POPTR_019G064300v3	LOC112325261	-	basic 7S globulin-like	C	PTHR47965	26	PTHR47965:SF6	9	ASPARTYL PROTEASE-RELATED	ASPARTIC PROTEINASE GIP1-RELATED	FALSE	TRUE	FALSE	_	FALSE	FALSE	0	0	2	0	FALSE
POPTR_009G133400v3	LOC7472126	-	subtilisin-like protease SBT1.6	C	PTHR10795	67	PTHR10795:SF442	5	PROPROTEIN CONVERTASE SUBTILISIN/KEXIN	SUBTILISIN-LIKE PROTEASE SBT1.4-RELATED	FALSE	TRUE	FALSE	S	FALSE	FALSE	0	0	2	0	FALSE
POPTR_010G125800v3	LOC7466901	-	alpha-xylosidase 1	C	PTHR22762	10	PTHR22762:SF127	1	ALPHA-GLUCOSIDASE	ALPHA-XYLOSIDASE 1-RELATED	FALSE	TRUE	FALSE	S	FALSE	FALSE	0	2	0	0	FALSE
POPTR_006G019600v3	POPTR_006G019600v3	NA	NA	C	PTHR47005	16	PTHR47005:SF5	16	HEAVY METAL TRANSPORT/DETOXIFICATION SUPERFAMILY PROTEIN	HEAVY METAL TRANSPORT/DETOXIFICATION SUPERFAMILY PROTEIN	FALSE	FALSE	TRUE	_	FALSE	FALSE	0	0	2	0	FALSE
POPTR_008G193200v3	LOC7469074	-	mitochondrial-processing peptidase subunit alpha	C	PTHR11851	5	PTHR11851:SF190	2	METALLOPROTEASE	MITOCHONDRIAL-PROCESSING PEPTIDASE SUBUNIT ALPHA	TRUE	FALSE	FALSE	M	FALSE	FALSE	0	0	2	0	FALSE
POPTR_007G100700v3	LOC7466764	-	amino-acid permease BAT1 homolog	C	PTHR45649	7	PTHR45649:SF26	2	AMINO-ACID PERMEASE BAT1	OS04G0435100 PROTEIN	FALSE	FALSE	TRUE	_	FALSE	FALSE	0	0	2	0	FALSE
POPTR_010G173900v3	LOC7464559	-	ALA-interacting subunit 3	C	PTHR10926	7	PTHR10926:SF60	3	CELL CYCLE CONTROL PROTEIN 50	ALA-INTERACTING SUBUNIT 3	FALSE	FALSE	TRUE	C	FALSE	FALSE	0	0	2	0	FALSE
POPTR_001G335700v3	LOC7467692	-	prohibitin-3, mitochondrial	C	PTHR23222	4	PTHR23222:SF0	2	PROHIBITIN	PROHIBITIN	FALSE	TRUE	FALSE	S	FALSE	FALSE	0	0	2	0	FALSE
POPTR_006G050400v3	LOC7496132	-	uncharacterized LOC7496132	C	PTHR31265	10	PTHR31265:SF22	3	OS02G0527500 PROTEIN-RELATED	DUF642 DOMAIN-CONTAINING PROTEIN	FALSE	TRUE	FALSE	S	FALSE	FALSE	0	0	2	0	FALSE
POPTR_004G043700v3	LOC18097473	-	ketol-acid reductoisomerase, chloroplastic	C	PTHR21371	5	PTHR21371:SF1	5	KETOL-ACID REDUCTOISOMERASE, MITOCHONDRIAL	KETOL-ACID REDUCTOISOMERASE, MITOCHONDRIAL	FALSE	TRUE	FALSE	C	FALSE	FALSE	0	2	0	0	FALSE
POPTR_001G054500v3	LOC7460535	-	NADH dehydrogenase [ubiquinone] 1 alpha subcomplex subunit 13-A	C	PTHR12966	2	PTHR12966:SF0	2	NADH DEHYDROGENASE UBIQUINONE 1 ALPHA SUBCOMPLEX SUBUNIT 13	NADH DEHYDROGENASE [UBIQUINONE] 1 ALPHA SUBCOMPLEX SUBUNIT 13	FALSE	FALSE	TRUE	_	FALSE	FALSE	0	0	2	0	TRUE
POPTR_019G065200v3	LOC18109755	-	basic 7S globulin	C	PTHR47965	26	PTHR47965:SF6	9	ASPARTYL PROTEASE-RELATED	ASPARTIC PROTEINASE GIP1-RELATED	FALSE	TRUE	FALSE	S	FALSE	FALSE	0	0	2	0	FALSE
POPTR_019G064800v3	LOC112325262	-	basic 7S globulin 2-like	C	PTHR47965	26	PTHR47965:SF6	9	ASPARTYL PROTEASE-RELATED	ASPARTIC PROTEINASE GIP1-RELATED	FALSE	TRUE	FALSE	S	FALSE	FALSE	0	0	2	0	FALSE
POPTR_010G250600v3	LOC7455528	-	protein MANNAN SYNTHESIS-RELATED 2	C	PTHR31288	8	PTHR31288:SF5	2	O-FUCOSYLTRANSFERASE FAMILY PROTEIN	PROTEIN MANNAN SYNTHESIS-RELATED 1	FALSE	TRUE	FALSE	S	FALSE	FALSE	0	0	2	0	FALSE
POPTR_009G082400v3	LOC7469664	-	uncharacterized protein At3g49720	C	PTHR34208	3	PTHR34208:SF3	2	S-ADENOSYL-L-METHIONINE-DEPENDENT METHYLTRANSFERASE-RELATED	SUBFAMILY NOT NAMED	FALSE	FALSE	TRUE	M	FALSE	FALSE	0	0	2	0	FALSE
POPTR_001G011300v3	LOC7455755	PRX4|peroxidase	peroxidase A2	C	PTHR31388	51	PTHR31388:SF210	7	PEROXIDASE 72-RELATED	PEROXIDASE	FALSE	TRUE	FALSE	S	FALSE	FALSE	0	0	2	0	FALSE
POPTR_009G007600v3	LOC7463312	-	heavy metal-associated isoprenylated plant protein 3	C	PTHR46413	6	PTHR46413:SF2	3	HEAVY METAL-ASSOCIATED ISOPRENYLATED PLANT PROTEIN 6	HEAVY METAL-ASSOCIATED ISOPRENYLATED PLANT PROTEIN 3	FALSE	TRUE	FALSE	_	FALSE	FALSE	0	0	2	0	FALSE
POPTR_001G288200v3	LOC7470771	-	uncharacterized protein At3g49720	C	PTHR34208	3	PTHR34208:SF3	2	S-ADENOSYL-L-METHIONINE-DEPENDENT METHYLTRANSFERASE-RELATED	SUBFAMILY NOT NAMED	FALSE	FALSE	TRUE	M	FALSE	FALSE	0	0	2	0	FALSE
POPTR_001G403300v3	LOC18095614	-	protochlorophyllide reductase, chloroplastic	C	PTHR44419	3	PTHR44419:SF9	2	FAMILY NOT NAMED	PROTOCHLOROPHYLLIDE REDUCTASE A, CHLOROPLASTIC	FALSE	TRUE	FALSE	C	FALSE	FALSE	0	0	0	2	FALSE
POPTR_002G072100v3	LOC7466418	Adh1	alcohol dehydrogenase	C	PTHR43880	21	PTHR43880:SF26	7	ALCOHOL DEHYDROGENASE	ALCOHOL DEHYDROGENASE CLASS-P	FALSE	TRUE	FALSE	_	FALSE	FALSE	0	0	2	0	FALSE
POPTR_004G025400v3	LOC18097415	-	cysteine-rich receptor-like protein kinase 10	C	PTHR32099	15	PTHR32099:SF81	6	CYSTEINE-RICH REPEAT SECRETORY PROTEIN	CYSTEINE-RICH RECEPTOR-LIKE PROTEIN KINASE 9-RELATED	FALSE	TRUE	FALSE	S	FALSE	FALSE	0	0	2	0	FALSE
POPTR_005G163600v3	LOC112327592	-	protein EXORDIUM-like	C	PTHR31279	23	PTHR31279:SF66	7	PROTEIN EXORDIUM-LIKE 5	PHOSPHATE-RESPONSIVE 1 FAMILY PROTEIN	FALSE	TRUE	FALSE	S	FALSE	FALSE	0	0	2	0	FALSE
POPTR_001G240600v3	LOC18095039	-	basic 7S globulin	C	PTHR47965	26	PTHR47965:SF6	9	ASPARTYL PROTEASE-RELATED	ASPARTIC PROTEINASE GIP1-RELATED	FALSE	TRUE	FALSE	S	FALSE	FALSE	0	0	2	0	FALSE
POPTR_016G056100v3	LOC7484016	-	uncharacterized LOC7484016	C	PTHR31265	10	PTHR31265:SF22	3	OS02G0527500 PROTEIN-RELATED	DUF642 DOMAIN-CONTAINING PROTEIN	FALSE	FALSE	TRUE	_	FALSE	FALSE	0	0	2	0	FALSE
POPTR_010G060900v3	LOC7477018	-	probable glutathione S-transferase	C	PTHR11260	62	PTHR11260:SF679	6	GLUTATHIONE S-TRANSFERASE, GST, SUPERFAMILY, GST DOMAIN CONTAINING	GLUTATHIONE TRANSFERASE GST 23-LIKE	FALSE	TRUE	FALSE	S	FALSE	FALSE	0	0	2	0	FALSE
POPTR_008G082100v3	LOC7460668	-	ALA-interacting subunit 1	C	PTHR10926	7	PTHR10926:SF60	3	CELL CYCLE CONTROL PROTEIN 50	ALA-INTERACTING SUBUNIT 3	FALSE	FALSE	TRUE	C	FALSE	FALSE	0	0	2	0	FALSE
POPTR_019G037400v3	LOC7469892	-	beta-glucosidase BoGH3B	C	PTHR30620	10	PTHR30620:SF91	4	PERIPLASMIC BETA-GLUCOSIDASE-RELATED	BETA-D-GLUCOSIDE GLUCOHYDROLASE	FALSE	TRUE	FALSE	S	FALSE	FALSE	0	0	2	0	TRUE
POPTR_017G065800v3	LOC7461307	-	prohibitin-3, mitochondrial	C	PTHR23222	4	PTHR23222:SF0	2	PROHIBITIN	PROHIBITIN	FALSE	TRUE	FALSE	S	FALSE	FALSE	0	0	2	0	FALSE
POPTR_010G142100v3	LOC7489415	-	dihydrolipoyl dehydrogenase 2, chloroplastic	C	PTHR22912	3	PTHR22912:SF151	3	DISULFIDE OXIDOREDUCTASE	DIHYDROLIPOYL DEHYDROGENASE, MITOCHONDRIAL	FALSE	TRUE	FALSE	C	FALSE	FALSE	0	0	2	0	FALSE
POPTR_005G177500v3	LOC7469154	-	long chain acyl-CoA synthetase 9, chloroplastic	C	PTHR43272	10	PTHR43272:SF83	2	LONG-CHAIN-FATTY-ACID--COA LIGASE	ACYL-COA SYNTHETASE LONG-CHAIN, ISOFORM J	FALSE	TRUE	FALSE	S	FALSE	FALSE	0	0	2	0	FALSE
POPTR_002G028600v3	LOC7490678	-	V-type proton ATPase subunit a2	C	PTHR11629	4	PTHR11629:SF100	2	VACUOLAR PROTON ATPASES	V-TYPE PROTON ATPASE SUBUNIT A	FALSE	FALSE	TRUE	_	FALSE	FALSE	0	0	2	0	FALSE
POPTR_007G108400v3	LOC7485070	-	alcohol dehydrogenase	C	PTHR43880	21	PTHR43880:SF26	7	ALCOHOL DEHYDROGENASE	ALCOHOL DEHYDROGENASE CLASS-P	FALSE	TRUE	FALSE	S	FALSE	FALSE	0	0	2	0	FALSE
POPTR_006G065500v3	LOC7474675	-	36.4 kDa proline-rich protein	C	PTHR31731	20	PTHR31731:SF1	2	FAMILY NOT NAMED	AAI DOMAIN-CONTAINING PROTEIN	FALSE	TRUE	FALSE	S	FALSE	FALSE	0	2	0	0	FALSE
POPTR_011G122400v3	LOC7460837	-	protochlorophyllide reductase, chloroplastic	C	PTHR44419	3	PTHR44419:SF9	2	FAMILY NOT NAMED	PROTOCHLOROPHYLLIDE REDUCTASE A, CHLOROPLASTIC	FALSE	TRUE	FALSE	C	FALSE	FALSE	0	0	0	2	FALSE
POPTR_005G163300v3	LOC18099527	-	protein EXORDIUM	C	PTHR31279	23	PTHR31279:SF66	7	PROTEIN EXORDIUM-LIKE 5	PHOSPHATE-RESPONSIVE 1 FAMILY PROTEIN	FALSE	TRUE	FALSE	S	FALSE	FALSE	0	0	2	0	FALSE
POPTR_004G173900v3	LOC7470394	-	subtilisin-like protease SBT1.6	C	PTHR10795	67	PTHR10795:SF442	5	PROPROTEIN CONVERTASE SUBTILISIN/KEXIN	SUBTILISIN-LIKE PROTEASE SBT1.4-RELATED	FALSE	TRUE	FALSE	S	FALSE	FALSE	0	0	2	0	FALSE
POPTR_018G028600v3	LOC7462984	-	DEAD-box ATP-dependent RNA helicase 56	C	PTHR47958	31	PTHR47958:SF129	2	ATP-DEPENDENT RNA HELICASE DBP3	DEAD-BOX ATP-DEPENDENT RNA HELICASE 15-RELATED	TRUE	FALSE	FALSE	_	FALSE	FALSE	0	2	0	0	FALSE
POPTR_013G055600v3	LOC7489657	-	beta-glucosidase BoGH3B	C	PTHR30620	10	PTHR30620:SF91	4	PERIPLASMIC BETA-GLUCOSIDASE-RELATED	BETA-D-GLUCOSIDE GLUCOHYDROLASE	FALSE	TRUE	FALSE	S	FALSE	FALSE	0	0	2	0	FALSE
POPTR_005G075700v3	LOC7471507	-	asparagine synthetase [glutamine-hydrolyzing] 2	C	PTHR11772	2	PTHR11772:SF44	1	ASPARAGINE SYNTHETASE	ASPARAGINE SYNTHETASE [GLUTAMINE-HYDROLYZING] 2	FALSE	TRUE	FALSE	C	FALSE	FALSE	0	2	0	0	FALSE
POPTR_019G065100v3	LOC18109756	-	basic 7S globulin 2	C	PTHR47965	26	PTHR47965:SF6	9	ASPARTYL PROTEASE-RELATED	ASPARTIC PROTEINASE GIP1-RELATED	FALSE	TRUE	FALSE	S	FALSE	FALSE	0	0	2	0	FALSE
POPTR_013G023100v3	LOC7481762	-	mitochondrial Rho GTPase 1	C	PTHR24072	15	PTHR24072:SF73	2	RHO FAMILY GTPASE	MITOCHONDRIAL RHO GTPASE	FALSE	FALSE	TRUE	M	FALSE	FALSE	0	2	0	0	FALSE
POPTR_007G134700v3	LOC7469570	-	prohibitin-1, mitochondrial	C	PTHR23222	4	PTHR23222:SF1	2	PROHIBITIN	PROHIBITIN-2	FALSE	FALSE	TRUE	_	FALSE	FALSE	0	0	2	0	FALSE
POPTR_008G126600v3	LOC7488384	-	ATP synthase subunit beta, mitochondrial	C	PTHR15184	3	PTHR15184:SF60	2	ATP SYNTHASE	ATP SYNTHASE SUBUNIT BETA, MITOCHONDRIAL	FALSE	TRUE	FALSE	M	FALSE	FALSE	0	0	2	0	FALSE
POPTR_002G084100v3	LOC7463156	-	long chain acyl-CoA synthetase 9, chloroplastic	C	PTHR43272	10	PTHR43272:SF83	2	LONG-CHAIN-FATTY-ACID--COA LIGASE	ACYL-COA SYNTHETASE LONG-CHAIN, ISOFORM J	FALSE	TRUE	FALSE	S	FALSE	FALSE	0	0	2	0	FALSE
POPTR_005G234100v3	LOC7477645	-	V-type proton ATPase subunit a2	C	PTHR11629	4	PTHR11629:SF100	2	VACUOLAR PROTON ATPASES	V-TYPE PROTON ATPASE SUBUNIT A	FALSE	FALSE	TRUE	_	FALSE	FALSE	0	0	2	0	FALSE
POPTR_001G191600v3	POPTR_001G191600v3	NA	NA	C	PTHR45642	18	PTHR45642:SF35	3	GDSL ESTERASE/LIPASE EXL3	GDSL ESTERASE/LIPASE APG	TRUE	FALSE	FALSE	M	FALSE	FALSE	0	0	0	2	FALSE
POPTR_006G144400v3	LOC18100361	-	GDSL esterase/lipase APG	C	PTHR45642	18	PTHR45642:SF35	3	GDSL ESTERASE/LIPASE EXL3	GDSL ESTERASE/LIPASE APG	FALSE	TRUE	FALSE	S	FALSE	FALSE	0	0	0	2	FALSE
POPTR_008G111200v3	LOC7485932	-	putative phospholipid-transporting ATPase 9	C	PTHR24092	16	PTHR24092:SF175	2	PROBABLE PHOSPHOLIPID-TRANSPORTING ATPASE	PHOSPHOLIPID-TRANSPORTING ATPASE 9-RELATED	FALSE	FALSE	TRUE	M	FALSE	FALSE	0	0	2	0	FALSE
POPTR_006G047300v3	LOC18099831	-	probable calcium-binding protein CML49	C	PTHR46824	4	PTHR46824:SF1	2	CALCIUM-BINDING PROTEIN CML48-RELATED	CALCIUM-BINDING PROTEIN CML49-RELATED	TRUE	FALSE	FALSE	M	FALSE	FALSE	0	0	2	0	FALSE
POPTR_005G048700v3	LOC18098926	-	cysteine synthase	C	PTHR10314	17	PTHR10314:SF233	4	CYSTATHIONINE BETA-SYNTHASE	PALP DOMAIN-CONTAINING PROTEIN	TRUE	FALSE	FALSE	_	FALSE	FALSE	0	0	2	0	FALSE
POPTR_008G175100v3	LOC18101623	-	probable glutathione S-transferase	C	PTHR11260	62	PTHR11260:SF679	6	GLUTATHIONE S-TRANSFERASE, GST, SUPERFAMILY, GST DOMAIN CONTAINING	GLUTATHIONE TRANSFERASE GST 23-LIKE	FALSE	TRUE	FALSE	S	FALSE	FALSE	0	0	2	0	FALSE
POPTR_010G061100v3	LOC7460016	-	probable glutathione S-transferase	C	PTHR11260	62	PTHR11260:SF679	6	GLUTATHIONE S-TRANSFERASE, GST, SUPERFAMILY, GST DOMAIN CONTAINING	GLUTATHIONE TRANSFERASE GST 23-LIKE	FALSE	TRUE	FALSE	S	FALSE	FALSE	0	0	2	0	FALSE
POPTR_007G027700v3	LOC7473160	-	uncharacterized LOC7473160	C	PTHR34358	3	PTHR34358:SF2	2	OS03G0411600 PROTEIN	OS03G0411600 PROTEIN	FALSE	FALSE	TRUE	_	FALSE	FALSE	0	0	2	0	FALSE
POPTR_005G033700v3	LOC18098791	-	mitochondrial Rho GTPase 1	C	PTHR24072	15	PTHR24072:SF73	2	RHO FAMILY GTPASE	MITOCHONDRIAL RHO GTPASE	FALSE	FALSE	TRUE	C	FALSE	FALSE	0	2	0	0	FALSE
POPTR_006G050300v3	LOC7473615	-	uncharacterized LOC7473615	C	PTHR31265	10	PTHR31265:SF22	3	OS02G0527500 PROTEIN-RELATED	DUF642 DOMAIN-CONTAINING PROTEIN	FALSE	TRUE	FALSE	S	FALSE	FALSE	0	0	2	0	FALSE
POPTR_019G065000v3	LOC18108376	-	basic 7S globulin 2	C	PTHR47965	26	PTHR47965:SF6	9	ASPARTYL PROTEASE-RELATED	ASPARTIC PROTEINASE GIP1-RELATED	FALSE	TRUE	FALSE	S	FALSE	FALSE	0	0	2	0	FALSE
POPTR_008G144900v3	LOC7471471	-	inactive leucine-rich repeat receptor-like serine/threonine-protein kinase At1g60630	C	PTHR48007	25	PTHR48007:SF39	2	LEUCINE-RICH REPEAT RECEPTOR-LIKE PROTEIN KINASE PXC1	PROTEIN KINASE DOMAIN-CONTAINING PROTEIN	FALSE	TRUE	FALSE	S	FALSE	FALSE	0	0	2	0	TRUE
POPTR_001G167300v3	LOC18094714	-	subtilisin-like protease SBT1.4	C	PTHR10795	67	PTHR10795:SF442	5	PROPROTEIN CONVERTASE SUBTILISIN/KEXIN	SUBTILISIN-LIKE PROTEASE SBT1.4-RELATED	FALSE	TRUE	FALSE	S	FALSE	FALSE	0	0	2	0	FALSE
POPTR_003G067000v3	LOC7478344	-	subtilisin-like protease SBT1.4	C	PTHR10795	67	PTHR10795:SF442	5	PROPROTEIN CONVERTASE SUBTILISIN/KEXIN	SUBTILISIN-LIKE PROTEASE SBT1.4-RELATED	FALSE	TRUE	FALSE	S	FALSE	FALSE	0	0	2	0	FALSE
POPTR_014G113200v3	LOC7495181	-	ABC transporter B family member 21	C	PTHR24221	39	PTHR24221:SF567	4	ATP-BINDING CASSETTE SUB-FAMILY B	ABC TRANSPORTER B FAMILY MEMBER 21	FALSE	FALSE	TRUE	_	FALSE	FALSE	0	0	2	0	FALSE
POPTR_008G100800v3	LOC7471086	-	dihydrolipoyl dehydrogenase 2, mitochondrial	C	PTHR22912	3	PTHR22912:SF151	3	DISULFIDE OXIDOREDUCTASE	DIHYDROLIPOYL DEHYDROGENASE, MITOCHONDRIAL	FALSE	TRUE	FALSE	M	FALSE	FALSE	0	0	2	0	FALSE
POPTR_005G068600v3	POPTR_005G068600v3	NA	NA	C	PTHR45649	7	PTHR45649:SF26	2	AMINO-ACID PERMEASE BAT1	OS04G0435100 PROTEIN	FALSE	FALSE	TRUE	_	FALSE	FALSE	0	0	2	0	FALSE
POPTR_010G132700v3	LOC7466932	-	putative phospholipid-transporting ATPase 9	C	PTHR24092	16	PTHR24092:SF175	2	PROBABLE PHOSPHOLIPID-TRANSPORTING ATPASE	PHOSPHOLIPID-TRANSPORTING ATPASE 9-RELATED	FALSE	FALSE	TRUE	M	FALSE	FALSE	0	0	2	0	FALSE
POPTR_010G227700v3	LOC7463455	-	serine carboxypeptidase-like	C	PTHR11802	55	PTHR11802:SF113	2	SERINE PROTEASE FAMILY S10 SERINE CARBOXYPEPTIDASE	CARBOXYPEPTIDASE Y	FALSE	TRUE	FALSE	S	FALSE	FALSE	0	0	2	0	FALSE
POPTR_005G163700v3	LOC7486592	-	protein EXORDIUM	C	PTHR31279	23	PTHR31279:SF66	7	PROTEIN EXORDIUM-LIKE 5	PHOSPHATE-RESPONSIVE 1 FAMILY PROTEIN	FALSE	TRUE	FALSE	S	FALSE	FALSE	0	0	2	0	FALSE
POPTR_016G043600v3	LOC7483967	-	probable calcium-binding protein CML50	C	PTHR46824	4	PTHR46824:SF1	2	CALCIUM-BINDING PROTEIN CML48-RELATED	CALCIUM-BINDING PROTEIN CML49-RELATED	TRUE	FALSE	FALSE	_	FALSE	FALSE	0	0	2	0	FALSE
POPTR_005G125000v3	LOC18099297	-	uncharacterized LOC18099297	C	PTHR34358	3	PTHR34358:SF2	2	OS03G0411600 PROTEIN	OS03G0411600 PROTEIN	FALSE	FALSE	TRUE	_	FALSE	FALSE	0	0	2	0	FALSE
POPTR_003G158800v3	LOC18109761	-	U2 small nuclear ribonucleoprotein A'	C	PTHR10552	2	PTHR10552:SF6	2	U2 SMALL NUCLEAR RIBONUCLEOPROTEIN A	U2 SMALL NUCLEAR RIBONUCLEOPROTEIN A'	TRUE	FALSE	FALSE	_	FALSE	FALSE	0	0	2	0	FALSE
POPTR_012G036300v3	LOC7454040	-	dolichyl-diphosphooligosaccharide--protein glycosyltransferase subunit STT3B	C	PTHR13872	5	PTHR13872:SF45	2	DOLICHYL-DIPHOSPHOOLIGOSACCHARIDE--PROTEIN GLYCOSYLTRANSFERASE SUBUNIT	DOLICHYL-DIPHOSPHOOLIGOSACCHARIDE--PROTEIN GLYCOSYLTRANSFERASE SUBUNIT STT3B	FALSE	FALSE	TRUE	C	FALSE	FALSE	0	0	2	0	FALSE
POPTR_002G055500v3	LOC7480708	-	uncharacterized oxidoreductase At1g06690, chloroplastic	C	PTHR43625	21	PTHR43625:SF40	8	AFLATOXIN B1 ALDEHYDE REDUCTASE	PYRIDOXAL REDUCTASE-RELATED	FALSE	TRUE	FALSE	C	FALSE	FALSE	0	0	2	0	FALSE
POPTR_T090800v3	LOC112325752	-	putative cysteine-rich receptor-like protein kinase 9	C	PTHR32099	15	PTHR32099:SF81	6	CYSTEINE-RICH REPEAT SECRETORY PROTEIN	CYSTEINE-RICH RECEPTOR-LIKE PROTEIN KINASE 9-RELATED	FALSE	TRUE	FALSE	S	FALSE	FALSE	0	0	2	0	FALSE
POPTR_006G115000v3	LOC18100058	-	pleiotropic drug resistance protein 2	C	PTHR19241	22	PTHR19241:SF638	1	ATP-BINDING CASSETTE TRANSPORTER	ABC TRANSPORTER G FAMILY MEMBER 34-RELATED	FALSE	FALSE	TRUE	M	FALSE	FALSE	0	0	1	0	FALSE
POPTR_001G137900v3	LOC7476814	-	plastid lipid-associated protein 3, chloroplastic	C	PTHR31906	16	PTHR31906:SF5	2	PLASTID-LIPID-ASSOCIATED PROTEIN 4, CHLOROPLASTIC-RELATED	PLASTID-LIPID-ASSOCIATED PROTEIN 3, CHLOROPLASTIC-RELATED	FALSE	TRUE	FALSE	C	FALSE	FALSE	0	0	1	0	FALSE
POPTR_004G201700v3	LOC18098109	-	uncharacterized protein At2g27730, mitochondrial	C	PTHR33878	4	PTHR33878:SF1	2	OS08G0559000 PROTEIN	OS08G0559000 PROTEIN	FALSE	FALSE	TRUE	M	FALSE	FALSE	0	1	0	0	FALSE
POPTR_009G120200v3	LOC7456359	-	SUMO-activating enzyme subunit 2	C	PTHR10953	16	PTHR10953:SF5	2	UBIQUITIN-ACTIVATING ENZYME E1	SUMO-ACTIVATING ENZYME SUBUNIT 2	FALSE	TRUE	FALSE	S	FALSE	FALSE	0	1	0	0	FALSE
POPTR_006G104400v3	LOC7487339	-	PRA1 family protein B4	C	PTHR19317	17	PTHR19317:SF34	2	PRENYLATED RAB ACCEPTOR 1-RELATED	PRA1 FAMILY PROTEIN B4	FALSE	FALSE	TRUE	C	FALSE	FALSE	0	0	1	0	FALSE
POPTR_013G152400v3	LOC7464712	-	xyloglucan endotransglucosylase/hydrolase protein 9	C	PTHR31062	40	PTHR31062:SF108	2	XYLOGLUCAN ENDOTRANSGLUCOSYLASE/HYDROLASE PROTEIN 8-RELATED	XYLOGLUCAN ENDOTRANSGLUCOSYLASE/HYDROLASE PROTEIN 9	FALSE	TRUE	FALSE	S	FALSE	FALSE	1	0	0	0	FALSE
POPTR_003G041300v3	LOC18096797	-	cadmium/zinc-transporting ATPase HMA2	C	PTHR48085	6	PTHR48085:SF5	6	CADMIUM/ZINC-TRANSPORTING ATPASE HMA2-RELATED	CADMIUM/ZINC-TRANSPORTING ATPASE HMA4-RELATED	FALSE	TRUE	FALSE	_	FALSE	FALSE	0	1	0	0	FALSE
POPTR_005G179000v3	LOC7469161	-	protein disulfide-isomerase	C	PTHR18929	8	PTHR18929:SF237	2	PROTEIN DISULFIDE ISOMERASE	PROTEIN DISULFIDE ISOMERASE-LIKE 1-1	FALSE	TRUE	FALSE	S	FALSE	FALSE	0	0	1	0	FALSE
POPTR_008G205000v3	LOC7481640	-	CASP-like protein 1D1	C	PTHR11615	49	PTHR11615:SF224	2	NITRATE, FORMATE, IRON DEHYDROGENASE	CASP-LIKE PROTEIN 1D1	FALSE	FALSE	TRUE	_	FALSE	FALSE	0	0	1	0	FALSE
POPTR_011G112900v3	LOC7491027	-	probable glutathione S-transferase parC	C	PTHR11260	62	PTHR11260:SF738	12	GLUTATHIONE S-TRANSFERASE, GST, SUPERFAMILY, GST DOMAIN CONTAINING	GLUTATHIONE S-TRANSFERASE PARA-RELATED	FALSE	TRUE	FALSE	S	FALSE	FALSE	0	0	1	0	FALSE
POPTR_001G299600v3	LOC7492069	-	uncharacterized LOC7492069	C	PTHR33321	7	PTHR33321:SF12	5	FAMILY NOT NAMED	PLANT BASIC SECRETORY PROTEIN (BSP) FAMILY PROTEIN	FALSE	TRUE	FALSE	S	FALSE	FALSE	0	0	0	1	FALSE
POPTR_008G064700v3	LOC7488004	-	probable signal peptidase complex subunit 2	C	PTHR13085	2	PTHR13085:SF0	2	MICROSOMAL SIGNAL PEPTIDASE 25 KDA SUBUNIT	SIGNAL PEPTIDASE COMPLEX SUBUNIT 2	FALSE	FALSE	TRUE	_	FALSE	FALSE	0	0	1	0	FALSE
POPTR_005G215400v3	LOC18099653	-	protein SPIRRIG	C	PTHR13743	6	PTHR13743:SF146	2	BEIGE/BEACH-RELATED	BEACH DOMAIN-CONTAINING PROTEIN A2-RELATED	FALSE	TRUE	FALSE	S	FALSE	FALSE	0	1	0	0	FALSE
POPTR_019G068700v3	LOC18108411	-	dynamin-2A	C	PTHR11566	25	PTHR11566:SF57	1	DYNAMIN	DYNAMIN GTPASE	FALSE	TRUE	FALSE	S	FALSE	FALSE	0	0	1	0	FALSE
POPTR_016G089700v3	POPTR_016G089700v3	NA	NA	C	PTHR30128	7	PTHR30128:SF65	5	OUTER MEMBRANE PROTEIN, OMPA-RELATED	PHOTOSYSTEM I P700 CHLOROPHYLL A APOPROTEIN A1-RELATED	FALSE	FALSE	TRUE	_	FALSE	FALSE	0	1	0	0	FALSE
POPTR_001G459500v3	LOC7480383	-	berberine bridge enzyme-like 4	C	PTHR32448	69	PTHR32448:SF109	3	OS08G0158400 PROTEIN	FAD-BINDING PCMH-TYPE DOMAIN-CONTAINING PROTEIN	FALSE	TRUE	FALSE	S	FALSE	FALSE	0	0	1	0	FALSE
POPTR_014G068200v3	LOC18105204	-	transketolase, chloroplastic	C	PTHR43522	4	PTHR43522:SF2	2	TRANSKETOLASE	TRANSKETOLASE 1-RELATED	FALSE	TRUE	FALSE	C	FALSE	FALSE	0	1	0	0	FALSE
POPTR_002G114200v3	LOC7467244	-	probable xyloglucan glycosyltransferase 12	C	PTHR32044	13	PTHR32044:SF44	2	GLUCOMANNAN 4-BETA-MANNOSYLTRANSFERASE 9	XYLOGLUCAN GLYCOSYLTRANSFERASE 12-RELATED	FALSE	FALSE	TRUE	_	FALSE	FALSE	0	1	0	0	FALSE
POPTR_008G137900v3	LOC7457818	CRE1A	histidine kinase 4	C	PTHR43719	17	PTHR43719:SF51	2	TWO-COMPONENT HISTIDINE KINASE	HISTIDINE KINASE 4	FALSE	FALSE	TRUE	_	FALSE	FALSE	0	0	1	0	FALSE
POPTR_016G126400v3	LOC7488723	-	PRA1 family protein B4	C	PTHR19317	17	PTHR19317:SF34	2	PRENYLATED RAB ACCEPTOR 1-RELATED	PRA1 FAMILY PROTEIN B4	FALSE	FALSE	TRUE	C	FALSE	FALSE	0	0	1	0	FALSE
POPTR_009G013900v3	LOC7491133	-	probable aquaporin PIP2-4	C	PTHR45687	16	PTHR45687:SF39	1	AQUAPORIN OR AQUAGLYCEROPORIN RELATED	AQUAPORIN PIP2-4-RELATED	FALSE	FALSE	TRUE	_	FALSE	FALSE	0	1	0	0	FALSE
POPTR_011G130100v3	LOC7470909	-	mRNA cap guanine-N7 methyltransferase 1	C	PTHR12189	2	PTHR12189:SF2	1	MRNA GUANINE-7- METHYLTRANSFERASE	MRNA CAP GUANINE-N7 METHYLTRANSFERASE	TRUE	FALSE	FALSE	M	FALSE	FALSE	0	1	0	0	FALSE
POPTR_007G120700v3	LOC18109704	-	cysteine-rich repeat secretory protein 38	C	PTHR32411	16	PTHR32411:SF43	8	CYSTEINE-RICH REPEAT SECRETORY PROTEIN 38-RELATED	CYSTEINE-RICH REPEAT SECRETORY PROTEIN 38	FALSE	TRUE	FALSE	S	FALSE	FALSE	0	0	1	0	FALSE
POPTR_017G040000v3	LOC112324617	-	cysteine-rich repeat secretory protein 38-like	C	PTHR32411	16	PTHR32411:SF43	8	CYSTEINE-RICH REPEAT SECRETORY PROTEIN 38-RELATED	CYSTEINE-RICH REPEAT SECRETORY PROTEIN 38	FALSE	TRUE	FALSE	S	FALSE	FALSE	0	0	1	0	FALSE
POPTR_011G042100v3	LOC7495269	-	sugar carrier protein C	C	PTHR23500	39	PTHR23500:SF574	2	SOLUTE CARRIER FAMILY 2, FACILITATED GLUCOSE TRANSPORTER	SUGAR TRANSPORT PROTEIN 12	FALSE	FALSE	TRUE	_	FALSE	FALSE	0	0	1	0	FALSE
POPTR_001G068900v3	LOC7491440	-	uncharacterized LOC7491440	C	PTHR35313	2	PTHR35313:SF1	2	NO EXINE FORMATION 1	NO EXINE FORMATION 1	FALSE	FALSE	TRUE	C	FALSE	FALSE	0	0	1	0	FALSE
POPTR_012G038700v3	LOC7454025	-	probable cyclic nucleotide-gated ion channel 20, chloroplastic	C	PTHR45651	24	PTHR45651:SF11	3	CYCLIC NUCLEOTIDE-GATED ION CHANNEL 15-RELATED-RELATED	CYCLIC NUCLEOTIDE-GATED ION CHANNEL 20, CHLOROPLASTIC-RELATED	FALSE	FALSE	TRUE	_	FALSE	FALSE	0	0	1	0	FALSE
POPTR_005G139100v3	LOC7476386	-	protein RALF-like 34	C	PTHR33136	14	PTHR33136:SF6	2	RAPID ALKALINIZATION FACTOR-LIKE	PROTEIN RALF-LIKE 34	FALSE	FALSE	TRUE	_	FALSE	FALSE	0	0	1	0	FALSE
POPTR_009G079500v3	LOC7469682	-	oligopeptide transporter 4	C	PTHR22601	14	PTHR22601:SF11	1	ISP4 LIKE PROTEIN	OLIGOPEPTIDE TRANSPORTER 4	FALSE	FALSE	TRUE	_	FALSE	FALSE	0	0	1	0	TRUE
POPTR_011G113100v3	LOC18103367	-	probable glutathione S-transferase parC	C	PTHR11260	62	PTHR11260:SF738	12	GLUTATHIONE S-TRANSFERASE, GST, SUPERFAMILY, GST DOMAIN CONTAINING	GLUTATHIONE S-TRANSFERASE PARA-RELATED	FALSE	TRUE	FALSE	S	FALSE	FALSE	0	0	1	0	FALSE
POPTR_019G063500v3	LOC18108365	-	protein DETOXIFICATION 29	C	PTHR11206	58	PTHR11206:SF275	1	MULTIDRUG RESISTANCE PROTEIN	PROTEIN DETOXIFICATION 29-RELATED	FALSE	FALSE	TRUE	_	FALSE	FALSE	0	0	1	0	FALSE
POPTR_001G324300v3	LOC7461626	-	50S ribosomal protein L15	C	PTHR12934	5	PTHR12934:SF11	5	50S RIBOSOMAL PROTEIN L15	39S RIBOSOMAL PROTEIN L15, MITOCHONDRIAL	FALSE	TRUE	FALSE	M	FALSE	FALSE	0	1	0	0	FALSE
POPTR_007G111700v3	LOC7485050	-	kunitz trypsin inhibitor 1	C	PTHR33107	31	PTHR33107:SF75	4	KUNITZ TRYPSIN INHIBITOR 2	INHIBITOR, PUTATIVE-RELATED	FALSE	TRUE	FALSE	S	FALSE	FALSE	0	0	1	0	FALSE
POPTR_010G011900v3	LOC7475903	-	glyoxysomal fatty acid beta-oxidation multifunctional protein MFP-a	C	PTHR23309	4	PTHR23309:SF9	3	3-HYDROXYACYL-COA DEHYROGENASE	PEROXISOMAL FATTY ACID BETA-OXIDATION MULTIFUNCTIONAL PROTEIN MFP2	FALSE	TRUE	FALSE	S	FALSE	FALSE	0	1	0	0	FALSE
POPTR_010G081100v3	LOC7498052	-	putative calcium-transporting ATPase 13, plasma membrane-type	C	PTHR24093	30	PTHR24093:SF434	2	CATION TRANSPORTING ATPASE	CALCIUM-TRANSPORTING ATPASE 13, PLASMA MEMBRANE-TYPE-RELATED	FALSE	FALSE	TRUE	_	FALSE	FALSE	0	0	1	0	FALSE
POPTR_001G131400v3	LOC18094072	-	probable methyltransferase PMT20	C	PTHR10108	40	PTHR10108:SF984	3	SAM-DEPENDENT METHYLTRANSFERASE	METHYLTRANSFERASE PMT21-RELATED	FALSE	FALSE	TRUE	_	FALSE	FALSE	0	0	1	0	FALSE
POPTR_011G140400v3	LOC18109264	-	probable glutathione S-transferase	C	PTHR11260	62	PTHR11260:SF620	20	GLUTATHIONE S-TRANSFERASE, GST, SUPERFAMILY, GST DOMAIN CONTAINING	GLUTATHIONE S-TRANSFERASE U27	FALSE	TRUE	FALSE	_	FALSE	FALSE	0	0	1	0	FALSE
POPTR_004G051400v3	POPTR_004G051400v3	NA	NA	C	PTHR47979	10	PTHR47979:SF90	2	DRAB11-RELATED	RAS-RELATED PROTEIN RAB11B	FALSE	TRUE	FALSE	S	FALSE	FALSE	0	0	1	0	FALSE
POPTR_014G141800v3	LOC18105309	-	serine/threonine-protein phosphatase 5	C	PTHR45668	4	PTHR45668:SF5	1	SERINE/THREONINE-PROTEIN PHOSPHATASE 5-RELATED	SERINE/THREONINE-PROTEIN PHOSPHATASE 5	FALSE	FALSE	TRUE	_	FALSE	FALSE	0	1	0	0	FALSE
POPTR_016G040300v3	LOC7464114	-	L-galactono-1,4-lactone dehydrogenase, mitochondrial	C	PTHR43762	2	PTHR43762:SF1	2	L-GULONOLACTONE OXIDASE	L-GULONOLACTONE OXIDASE	FALSE	FALSE	TRUE	M	FALSE	FALSE	0	0	1	0	FALSE
POPTR_011G061900v3	LOC18103103	-	GDSL esterase/lipase At5g45960	C	PTHR45642	18	PTHR45642:SF3	2	GDSL ESTERASE/LIPASE EXL3	LIPASE_GDSL DOMAIN-CONTAINING PROTEIN	FALSE	TRUE	FALSE	S	FALSE	FALSE	0	0	0	1	FALSE
POPTR_008G197400v3	LOC7473265	-	uncharacterized LOC7473265	C	PTHR46692	4	PTHR46692:SF1	3	INOSINE-URIDINE PREFERRING NUCLEOSIDE HYDROLASE FAMILY PROTEIN	IU_NUC_HYDRO DOMAIN-CONTAINING PROTEIN	FALSE	TRUE	FALSE	S	FALSE	FALSE	0	0	1	0	TRUE
POPTR_008G051900v3	LOC7457926	-	40S ribosomal protein S15a	C	PTHR11758	6	PTHR11758:SF16	2	40S RIBOSOMAL PROTEIN S15A	40S RIBOSOMAL PROTEIN S15A	FALSE	TRUE	FALSE	S	FALSE	FALSE	0	0	1	0	FALSE
POPTR_T114400v3	POPTR_T114400v3	NA	NA	C	PTHR48085	6	PTHR48085:SF5	6	CADMIUM/ZINC-TRANSPORTING ATPASE HMA2-RELATED	CADMIUM/ZINC-TRANSPORTING ATPASE HMA4-RELATED	FALSE	FALSE	TRUE	_	FALSE	FALSE	0	1	0	0	FALSE
POPTR_017G053800v3	POPTR_017G053800v3	NA	NA	C	PTHR10537	2	PTHR10537:SF3	2	DNA PRIMASE LARGE SUBUNIT	DNA PRIMASE LARGE SUBUNIT	FALSE	TRUE	FALSE	S	FALSE	FALSE	0	1	0	0	FALSE
POPTR_003G004000v3	LOC18111134	-	ras-related protein RABD1	C	PTHR24073	29	PTHR24073:SF1007	1	DRAB5-RELATED	RAS-RELATED PROTEIN RABD1	FALSE	TRUE	FALSE	S	FALSE	FALSE	0	0	1	0	FALSE
POPTR_002G214100v3	LOC7458241	-	phosphoenolpyruvate carboxylase 2	C	PTHR30523	5	PTHR30523:SF39	1	PHOSPHOENOLPYRUVATE CARBOXYLASE	PHOSPHOENOLPYRUVATE CARBOXYLASE 3	FALSE	TRUE	FALSE	_	FALSE	FALSE	0	0	1	0	FALSE
POPTR_013G140700v3	POPTR_013G140700v3	NA	NA	C	PTHR11758	6	PTHR11758:SF4	3	40S RIBOSOMAL PROTEIN S15A	37S RIBOSOMAL PROTEIN S8, MITOCHONDRIAL	TRUE	FALSE	FALSE	_	FALSE	FALSE	0	1	0	0	FALSE
POPTR_016G110500v3	LOC7466043	-	acetyl-coenzyme A carboxylase carboxyl transferase subunit alpha, chloroplastic	C	PTHR42853	3	PTHR42853:SF2	2	ACETYL-COENZYME A CARBOXYLASE CARBOXYL TRANSFERASE SUBUNIT ALPHA	ACETYL-COENZYME A CARBOXYLASE CARBOXYL TRANSFERASE SUBUNIT ALPHA, CHLOROPLASTIC	FALSE	TRUE	FALSE	C	FALSE	FALSE	0	0	1	0	FALSE
POPTR_012G110000v3	POPTR_012G110000v3	NA	NA	C	PTHR10335	5	PTHR10335:SF0	5	RRNA 2-O-METHYLTRANSFERASE FIBRILLARIN	RRNA 2'-O-METHYLTRANSFERASE FIBRILLARIN 1-RELATED	FALSE	TRUE	FALSE	S	FALSE	FALSE	0	1	0	0	FALSE
POPTR_010G136800v3	LOC7482236	-	heat shock protein 90-5, chloroplastic	C	PTHR11528	10	PTHR11528:SF54	2	HEAT SHOCK PROTEIN 90 FAMILY MEMBER	HEAT SHOCK PROTEIN 90-5, CHLOROPLASTIC	FALSE	TRUE	FALSE	C	FALSE	FALSE	0	1	0	0	FALSE
POPTR_017G078000v3	LOC7482449	-	hypersensitive-induced response protein 2	C	PTHR43327	10	PTHR43327:SF50	1	STOMATIN-LIKE PROTEIN 2, MITOCHONDRIAL	PHB DOMAIN-CONTAINING PROTEIN	FALSE	TRUE	FALSE	_	FALSE	FALSE	0	0	1	0	FALSE
POPTR_008G185200v3	LOC18101684	-	protein PECTIC ARABINOGALACTAN SYNTHESIS-RELATED	C	PTHR31933	9	PTHR31933:SF1	2	O-FUCOSYLTRANSFERASE 2-RELATED	PROTEIN PECTIC ARABINOGALACTAN SYNTHESIS-RELATED	FALSE	FALSE	TRUE	_	FALSE	FALSE	0	0	1	0	FALSE
POPTR_009G113600v3	LOC7456387	-	polyol transporter 5	C	PTHR23500	39	PTHR23500:SF424	3	SOLUTE CARRIER FAMILY 2, FACILITATED GLUCOSE TRANSPORTER	MFS DOMAIN-CONTAINING PROTEIN	FALSE	FALSE	TRUE	_	FALSE	FALSE	0	0	1	0	TRUE
POPTR_005G217600v3	LOC7454320	-	V-type proton ATPase subunit F	C	PTHR13861	1	PTHR13861:SF2	1	VACUOLAR ATP SYNTHASE SUBUNIT F	V-TYPE PROTON ATPASE SUBUNIT F	FALSE	TRUE	FALSE	S	FALSE	FALSE	0	1	0	0	FALSE
POPTR_009G113300v3	LOC7456389	-	arabinosyltransferase RRA3	C	PTHR46581	3	PTHR46581:SF3	1	ARABINOSYLTRANSFERASE RRA3	ARABINOSYLTRANSFERASE RRA3	FALSE	FALSE	TRUE	M	FALSE	FALSE	0	0	1	0	FALSE
POPTR_002G151400v3	LOC7494027	-	polygalacturonate 4-alpha-galacturonosyltransferase	C	PTHR32116	24	PTHR32116:SF4	2	GALACTURONOSYLTRANSFERASE 4-RELATED	POLYGALACTURONATE 4-ALPHA-GALACTURONOSYLTRANSFERASE	FALSE	FALSE	TRUE	M	FALSE	FALSE	0	0	1	0	FALSE
POPTR_007G027000v3	LOC18101212	-	proline-rich receptor-like protein kinase PERK4	C	PTHR47982	21	PTHR47982:SF6	2	PROLINE-RICH RECEPTOR-LIKE PROTEIN KINASE PERK4	PROLINE-RICH RECEPTOR-LIKE PROTEIN KINASE PERK4	FALSE	FALSE	TRUE	C	FALSE	FALSE	0	1	0	0	FALSE
POPTR_005G130400v3	LOC7480481	-	oxygen-evolving enhancer protein 1, chloroplastic	C	PTHR34058	2	PTHR34058:SF2	1	OXYGEN-EVOLVING ENHANCER PROTEIN 1-2, CHLOROPLASTIC	OXYGEN-EVOLVING ENHANCER PROTEIN 1-2, CHLOROPLASTIC	FALSE	TRUE	FALSE	_	FALSE	FALSE	0	1	0	0	FALSE
POPTR_006G121700v3	LOC18100128	-	aquaporin TIP1-1	C	PTHR45665	18	PTHR45665:SF9	1	AQUAPORIN-8	AQUAPORIN-8	FALSE	FALSE	TRUE	_	FALSE	FALSE	0	0	1	0	FALSE
POPTR_015G044600v3	LOC7453885	-	kinesin-like protein NACK1	C	PTHR47968	17	PTHR47968:SF23	3	CENTROMERE PROTEIN E	KINESIN-LIKE PROTEIN KIN-7A	TRUE	FALSE	FALSE	_	FALSE	FALSE	0	1	0	0	FALSE
POPTR_012G078700v3	LOC7483487	-	aldehyde dehydrogenase family 2 member B4, mitochondrial	C	PTHR11699	5	PTHR11699:SF225	2	ALDEHYDE DEHYDROGENASE-RELATED	ALDEHYDE DEHYDROGENASE FAMILY 2 MEMBER B4, MITOCHONDRIAL	FALSE	TRUE	FALSE	M	FALSE	FALSE	0	0	0	1	FALSE
POPTR_018G085200v3	LOC7488934	-	sugar transport protein 14	C	PTHR23500	39	PTHR23500:SF577	1	SOLUTE CARRIER FAMILY 2, FACILITATED GLUCOSE TRANSPORTER	MFS DOMAIN-CONTAINING PROTEIN	FALSE	FALSE	TRUE	_	FALSE	FALSE	0	0	1	0	FALSE
POPTR_003G078700v3	LOC7461985	-	60S ribosomal protein L15	C	PTHR11847	3	PTHR11847:SF22	2	RIBOSOMAL PROTEIN L15	60S RIBOSOMAL PROTEIN L15-1-RELATED	FALSE	TRUE	FALSE	M	FALSE	FALSE	0	1	0	0	FALSE
POPTR_005G146900v3	LOC7489772	-	probable xyloglucan glycosyltransferase 12	C	PTHR32044	13	PTHR32044:SF44	2	GLUCOMANNAN 4-BETA-MANNOSYLTRANSFERASE 9	XYLOGLUCAN GLYCOSYLTRANSFERASE 12-RELATED	FALSE	FALSE	TRUE	_	FALSE	FALSE	0	1	0	0	FALSE
POPTR_001G388400v3	LOC18095460	-	polyphenol oxidase, chloroplastic	C	PTHR11474	17	PTHR11474:SF76	14	TYROSINASE FAMILY MEMBER	TYROSINASE	FALSE	TRUE	FALSE	C	FALSE	FALSE	0	0	1	0	FALSE
POPTR_001G255900v3	LOC7485741	-	ABC transporter G family member 15	C	PTHR48042	17	PTHR48042:SF15	2	ABC TRANSPORTER G FAMILY MEMBER 11	ABC TRANSPORTER G FAMILY MEMBER 13	FALSE	FALSE	TRUE	M	FALSE	FALSE	0	1	0	0	FALSE
POPTR_010G001900v3	LOC7477198	-	novel plant SNARE 13	C	PTHR21230	8	PTHR21230:SF79	1	VESICLE TRANSPORT V-SNARE PROTEIN VTI1-RELATED	T-SNARE COILED-COIL HOMOLOGY DOMAIN-CONTAINING PROTEIN	FALSE	FALSE	TRUE	_	FALSE	FALSE	0	0	1	0	TRUE
POPTR_T131100v3	LOC112325937	-	aspartate--tRNA ligase, chloroplastic/mitochondrial-like	C	PTHR22594	8	PTHR22594:SF5	3	ASPARTYL/LYSYL-TRNA SYNTHETASE	ASPARTATE--TRNA LIGASE, MITOCHONDRIAL	FALSE	TRUE	FALSE	M	FALSE	FALSE	0	1	0	0	FALSE
POPTR_011G121100v3	LOC7460829	-	choline transporter protein 1	C	PTHR12385	10	PTHR12385:SF86	1	CHOLINE TRANSPORTER-LIKE (SLC FAMILY 44)	CHOLINE TRANSPORTER PROTEIN 1	FALSE	FALSE	TRUE	_	FALSE	FALSE	0	1	0	0	FALSE
POPTR_005G248500v3	LOC7494676	-	4-coumarate--CoA ligase-like 5	C	PTHR24096	25	PTHR24096:SF312	2	LONG-CHAIN-FATTY-ACID--COA LIGASE	BCDNA.GH02901	FALSE	FALSE	TRUE	_	FALSE	FALSE	0	1	0	0	FALSE
POPTR_001G064700v3	POPTR_001G064700v3	NA	NA	C	PTHR48085	6	PTHR48085:SF5	6	CADMIUM/ZINC-TRANSPORTING ATPASE HMA2-RELATED	CADMIUM/ZINC-TRANSPORTING ATPASE HMA4-RELATED	FALSE	FALSE	TRUE	_	FALSE	FALSE	0	1	0	0	FALSE
POPTR_017G075100v3	LOC7495938	-	probable prolyl 4-hydroxylase 7	C	PTHR10869	13	PTHR10869:SF123	2	PROLYL 4-HYDROXYLASE ALPHA SUBUNIT	PROLYL 4-HYDROXYLASE 6-RELATED	FALSE	TRUE	FALSE	S	FALSE	FALSE	0	0	1	0	FALSE
POPTR_001G471900v3	LOC7457672	-	photosystem I reaction center subunit V, chloroplastic	C	PTHR34195	4	PTHR34195:SF1	2	PHOTOSYSTEM I REACTION CENTER SUBUNIT V, CHLOROPLASTIC-RELATED	PHOTOSYSTEM I REACTION CENTER SUBUNIT V, CHLOROPLASTIC	FALSE	FALSE	TRUE	C	FALSE	FALSE	0	1	0	0	FALSE
POPTR_003G165900v3	LOC7496547	-	GSH-induced LITAF domain protein	C	PTHR23292	2	PTHR23292:SF6	2	LIPOPOLYSACCHARIDE-INDUCED TUMOR NECROSIS FACTOR-ALPHA FACTOR	LITAF DOMAIN-CONTAINING PROTEIN	FALSE	FALSE	TRUE	_	FALSE	FALSE	0	0	1	0	FALSE
POPTR_006G128000v3	LOC18100192	-	probable aquaporin PIP2-2	C	PTHR45687	16	PTHR45687:SF88	2	AQUAPORIN OR AQUAGLYCEROPORIN RELATED	PLASMA INTRINSIC PROTEIN 2-1	FALSE	FALSE	TRUE	_	FALSE	FALSE	0	0	1	0	TRUE
POPTR_010G198300v3	LOC7458116	-	protein YIPF1 homolog	C	PTHR12822	4	PTHR12822:SF5	2	UNCHARACTERIZED	PROTEIN YIPF	FALSE	FALSE	TRUE	_	FALSE	FALSE	0	0	1	0	FALSE
POPTR_019G088500v3	LOC18108485	-	laccase-14	C	PTHR11709	88	PTHR11709:SF410	5	MULTI-COPPER OXIDASE	LACCASE	FALSE	TRUE	FALSE	S	FALSE	FALSE	0	0	1	0	FALSE
POPTR_008G072600v3	LOC7462092	-	multiple inositol polyphosphate phosphatase 1	C	PTHR20963	2	PTHR20963:SF8	2	MULTIPLE INOSITOL POLYPHOSPHATE PHOSPHATASE-RELATED	MULTIPLE INOSITOL POLYPHOSPHATE PHOSPHATASE 1	FALSE	TRUE	FALSE	S	FALSE	FALSE	0	0	1	0	FALSE
POPTR_001G445000v3	LOC112326300	-	probable disease resistance protein At4g27220	C	PTHR23155	313	PTHR23155:SF1134	20	DISEASE RESISTANCE PROTEIN RP	NB-ARC DOMAIN-CONTAINING PROTEIN	FALSE	TRUE	FALSE	S	FALSE	FALSE	0	0	1	0	FALSE
POPTR_007G111600v3	LOC7485051	-	alpha-amylase/subtilisin inhibitor	C	PTHR33107	31	PTHR33107:SF75	4	KUNITZ TRYPSIN INHIBITOR 2	INHIBITOR, PUTATIVE-RELATED	FALSE	TRUE	FALSE	S	FALSE	FALSE	0	0	1	0	TRUE
POPTR_006G143300v3	LOC18100352	-	protein CTR9 homolog	C	PTHR14027	1	PTHR14027:SF2	1	RNA POLYMERASE-ASSOCIATED PROTEIN CTR9	RNA POLYMERASE-ASSOCIATED PROTEIN CTR9 HOMOLOG	FALSE	TRUE	FALSE	S	FALSE	FALSE	0	1	0	0	FALSE
POPTR_005G249200v3	LOC7494681	-	ATP-dependent zinc metalloprotease FTSH, chloroplastic	C	PTHR23076	18	PTHR23076:SF113	2	METALLOPROTEASE M41 FTSH	ATP-DEPENDENT ZINC METALLOPROTEASE FTSH 1, CHLOROPLASTIC-RELATED	FALSE	FALSE	TRUE	C	FALSE	FALSE	0	1	0	0	FALSE
POPTR_006G274900v3	LOC18100756	-	signal peptidase complex catalytic subunit SEC11A	C	PTHR10806	4	PTHR10806:SF35	3	SIGNAL PEPTIDASE COMPLEX CATALYTIC SUBUNIT SEC11	SIGNAL PEPTIDASE I	FALSE	TRUE	FALSE	S	FALSE	FALSE	0	0	1	0	FALSE
POPTR_016G055200v3	LOC7468979	-	uncharacterized LOC7468979	C	PTHR34267	2	PTHR34267:SF1	2	OS11G0161033 PROTEIN	OZONE-RESPONSIVE STRESS-LIKE PROTEIN	FALSE	TRUE	FALSE	S	FALSE	FALSE	0	0	1	0	FALSE
POPTR_T166200v3	LOC18102665	-	uncharacterized isomerase BH0283	C	PTHR13774	3	PTHR13774:SF17	3	PHENAZINE BIOSYNTHESIS PROTEIN	PHENAZINE BIOSYNTHESIS-LIKE DOMAIN-CONTAINING PROTEIN	FALSE	TRUE	FALSE	S	FALSE	FALSE	0	0	1	0	FALSE
[truncated: 2,189 more rows]

## Sheet: S5- full PIP1 A. thaliana
Supplemental table 5: in silico PD proteome for A. thaliana generated with PIP1
[truncated: 2,283 more rows]

## Sheet: S6- Callose interactome
Supplemental table 6: Genes identified in clusters 87 and 100 of the callose interactome shown in Fig. 3d.
[truncated: 81 more rows]

[truncated: 2 more sheets: S7-array description, S8-full PIP1 M. truncatula]
